# Supplementary material for: Salicylic Acid Treatment and Its Effect on Seed Yield and Seed Molecular Composition of Pisum sativum under Abiotic Stress
Source: Int J Mol Sci. 2023 Mar 13;24(6):5454. doi: 10.3390/ijms24065454 (PMC10049190; doi:10.3390/ijms24065454)
Supplement: Supplementary file 1 [file ijms-24-05454-s001.zip]

Archive with 1 entries (1 files):
- ijms-2262684-supplementary.xlsx
