# Supplementary material for: Salicylic Acid Treatment and Its Effect on Seed Yield and Seed Molecular Composition of Pisum sativum under Abiotic Stress
Source: Int J Mol Sci. 2023 Mar 13;24(6):5454. doi: 10.3390/ijms24065454 (PMC10049190; doi:10.3390/ijms24065454)
Supplement: Supplementary file 1 [file ijms-24-05454-s001.zip › ijms-2262684-supplementary.xlsx]

## Sheet: Table S1a - Proteins - DAP
Table S1b. Differentially abundant proteins.
					mean ± SD			Kruskal-Wallis (Conover test p<0.05)			Hormone-responsive protein (Černý et al., 2016)
Accession	UniProt	E.C.	Mutant phenotype (Arabidopsis)	Amino acid metabolism	mock	SAt1	SAt2	mock	SAt1	SAt2	ABA	BR	CK	SA	JA	Ethylene
Psat4g005920	O65396	1.4.1.27;		Psat4g005920|Aminomethyltransferase	ND	97727±112744	139801±157547	a	b	b					×
Psat3g121680	Q9LFG2	5.1.1.7;		Psat3g121680|Diaminopimelate epimerase	822308±389464	1099262±346894	1364898±389505	a	ab	b
Psat4g016840	Q9S7B5	4.2.3.1;		Psat4g016840|Threonine synthase	56654±22836	59694±34867	102171±41130	a	a	b	×
Psat1g182280	Q9LIR4	4.2.1.9;		Psat1g182280|Dihydroxy-acid dehydratase	4423322±830570	4685793±1473891	6109317±1397441	a	a	b
				CAZymes
Psat1g024760	Q9M9K1	5.4.2.12;	DISRUPTION PHENOTYPE: No visible phenotype (PubMed:21813794). Plants missing both PGM1 and PGM2 have no detectable phosphoglycerate mutase activity and show defects in blue light-, abscisic acid- (ABA), and low CO(2)-regulated stomatal movements (PubMed:21813794). The double mutant ipgam1 ipgam2 exhibits a severely impaired vegetative growth with pale reticulate leaves and don't produce pollen (P…	Psat1g024760|Phosphoglycerate mutase	23505756±7878947	17084838±3738158	16244561±1958523	b	a	a	×
Psat5g010520	P25857	1.2.1.13;		Psat5g010520|Glyceraldehyde-3-phosphate dehydrogenase	308559643±150933622	354723080±142098970	453791988±116706430	a	ab	b	×		×		×
Psat5g089120	Q38862	5.5.1.4;	DISRUPTION PHENOTYPE: No spontaneous lesion formation and no significant alteration in the response to abscisic acid. Increased susceptibility to bacterial and fungal pathogens. {ECO:0000269|PubMed:18643983, ECO:0000269|PubMed:19812700, ECO:0000269|PubMed:20215587}.	Psat5g089120|Inositol-3-phosphate synthase	97943±71431	90092±86792	17157±48529	b	ab	a
Psat6g165480	Q9LZI2	4.1.1.35;		Psat6g165480|UDP-glucuronic acid decarboxylase	86092±26909	99886±23875	142487±62833	a	ab	b	×		×
Psat2g074720	Q9SGZ5			Psat2g074720|b-D-xylosidase	2763297±744894	4165035±1662567	4066790±1608930	a	ab	b
Psat7g169280	Q9FLH8	2.7.1.4;		Psat7g169280|Fructokinase	56865±63956	163721±86537	113588±74078	a	b	ab	×
Psat7g007320	Q94AH8	2.4.1.15;		Psat7g007320|a,a-trehalose-phosphate synthase	7675±21707	16112±20915	151806±172843	a	ab	b
Psat4g114240	Q9SAC6	2.7.9.4;		Psat4g114240|a-glucan water dikinase	34414±97338	62277±119611	196136±145489	a	a	b			×
Psat5g068040	Q8VXZ7			Psat5g068040|a-galactosidase	1243398±434471	1325474±351632	831648±275369	b	b	a
Psat5g018600	Q9FGF0			Psat5g018600|Phosphoglycerate mutase	203745±171649	141130±142075	41668±34128	b	b	a
				Chromatin regulation
Psat7g190640	Q9LZR5			Psat7g190640|Histone deacetylase	161605±66135	409738±228677	368423±275776	a	b	b	×		×
Psat1g140960	O22607		DISRUPTION PHENOTYPE: Reduced H3K27me3 level but increased levels of histone H3 acetylation and H3K4me3 on FLC in the fve msi5 double mutant (PubMed:29314758). Delayed flowering (PubMed:32392578). Impaired systemic acquired resistance (SAR) toward pathogenic bacteria (e.g. Pseudomonas syringae pv tomato DC3000 (avrPto)) (PubMed:32392578). Lost ability of dehydroabietinal-dependent (DA, a diterpen…	Psat1g140960|MSI4	2303683±513532	3103111±683700	3495467±1392291	a	b	b	×		×		×
Psat5g254240	Q9LZR5			Psat5g254240|Histone deacetylase	7141957±1739724	8509639±2104692	10003245±2950780	a	ab	b	×		×
Psat4g150640	O64644		DISRUPTION PHENOTYPE: Plants are hypersensitive to salt. {ECO:0000269|PubMed:16429262}.	Psat4g150640|Histone deacetylase complex subunit	104728±42148	113058±40110	155333±25433	a	a	b
				Energy metabolism
Psat5g030480	A0A178WKE6			Psat5g030480|Ferredoxin-like	402472±171333	592136±208526	668697±164340	a	b	b
Psat7g188040	Q9ZQG8			Psat7g188040|Ferredoxin	4184±7876	21756±16783	16872±23618	a	b	ab
Psat4g051000	Q9SN86	1.1.1.37;	DISRUPTION PHENOTYPE: Embryonic lethality when homozygous due to embryo development arrest at globular stage. {ECO:0000269|PubMed:24198233, ECO:0000269|PubMed:24453164}.	Psat4g051000|Malate dehydrogenase	76301310±49976857	127991756±16369012	99447044±37379937	a	b	ab	×		×		×
Psat7g254960	Q9SSB8			Psat7g254960|Cytochrome c oxidase subunit	1168978±368003	808421±146451	950700±230520	b	a	ab
Psat0s2229g0080	Q9C8P0			Psat0s2229g0080|Pyruvate dehydrogenase complex component	50317±37964	27072±38698	13897±21403	b	ab	a	×
Psat0s281g0080	Q9SJ12			Psat0s281g0080|ATP synthase subunit	4872917±747740	3879661±768541	5392444±1191007	b	a	b
Psat6g228960	Q9SQI8		DISRUPTION PHENOTYPE: Embryonic lethality when homozygous. {ECO:0000269|PubMed:13677473}.	Psat6g228960|Component of pyruvate dehydrogenase complex	22790±29807	77210±107410	197986±183262	a	a	b					×
				Lipid metabolism
Psat2g139000	Q43307			Psat2g139000|Glycerol-3-phosphate acyltransferase	42434±24532	78491±26577	82448±9118	a	b	b			×
Psat3g101240	P53665			Psat3g101240|Acyl carrier protein	283602±80201	177060±79293	257565±170485	b	a	ab
Psat7g177080	Q9SLA8		DISRUPTION PHENOTYPE: Premature cell death in several organs, chlorotic and curly leaves, semidwarfism, distorted siliques, premature senescence of primary inflorescences, reduced fertility and decrease in total lipid content. {ECO:0000269|PubMed:10715326}.	Psat7g177080|Enoyl-[acyl-carrier-protein] reductase	1222967±493500	838939±445380	683097±342507	b	ab	a	×	×	×		×
Psat7g123600	Q9SX78			Psat7g123600|Carboxylesterase	90972±59893	120101±32435	43110±46252	b	b	a
				Protein biosynthesis
Psat1g001680	C0Z361			Psat1g001680|Chaperonin 60 subunit	1601617±568597	2148457±1095378	2589691±1151018	a	ab	b
Psat6g082440	P49205			Psat6g082440|40S ribosomal protein S17	2394596±967030	3955832±1341834	2681437±1342003	a	b	ab	×
Psat1g056240	P36210			Psat1g056240|50S ribosomal protein L12	826123±232930	1195387±197478	1108620±480114	a	b	ab			×
Psat7g173440	P36428		DISRUPTION PHENOTYPE: Embryo defective. Developmental arrest of the embryo at the globular stage. {ECO:0000305|PubMed:9669027}.	Psat7g173440|Alanine--tRNA ligase	104853±83741	257728±116938	117591±94694	a	b	a
Psat5g117240	Q9FKF7			Psat5g117240|Peptide methionine sulfoxide reductase A	299132±207044	322575±224257	590419±229330	a	a	b
Psat7g018480	Q9ZU25			Psat7g018480|Mitochondrial-processing peptidase	1490060±306044	1620381±425848	1097545±402645	b	b	a	×		×		×
				Protein degradation
Psat6g161200	Q9S834		DISRUPTION PHENOTYPE: Embryo lethal. {ECO:0000269|PubMed:19525416}.	Psat6g161200|ATP-dependent Clp protease subunit	3310438±1236250	5890215±1450861	7005009±2512352	a	b	b			×
Psat7g049320	Q8VWK0		DISRUPTION PHENOTYPE: No visible phenotype. {ECO:0000269|PubMed:19252082}.	Psat7g049320|26S proteasome regulatory subunit	122026±154108	277023±184457	316887±175953	a	ab	b
Psat5g046240	O04496			Psat5g046240|Aspartyl protease	2226440±619614	3466593±1584900	3719427±1418913	a	ab	b
Psat6g180640	Q8VYS0			Psat6g180640|Cysteine protease	125804±59941	232705±61897	154895±59163	a	b	ab
Psat4g069320	Q39044		DISRUPTION PHENOTYPE: No macroscopic phenotype, probably due to functional redundancy (PubMed:12417707, PubMed:14688293). Slight differences in polypeptide accumulation in seeds with an increased amount of propolypeptide forms of legumin-type globulins (PubMed:12417707). In plants lacking all vacuolar-processing enzyme isozymes (e.g. alpha, beta, gamma and delta) shift of storage protein accumula…	Psat4g069320|Asparaginyl endopeptidase	485117±351059	1045261±451909	749065±390953	a	b	ab
Psat1g121640	Q8LPN7			Psat1g121640|E3 ubiquitin-protein ligase	217538±130996	128572±92859	107607±61379	b	ab	a
Psat1g175600	Q41916			Psat1g175600|Cysteine proteinase inhibitor	280022±176257	432795±144956	482983±141866	a	ab	b
Psat7g076120	Q8L5T9			Psat7g076120|Cysteine proteinase inhibitor	1701540±731897	1937134±381613	2439581±582259	a	ab	b
Psat5g175280	P55852		DISRUPTION PHENOTYPE: No visible phenotype. {ECO:0000269|PubMed:17644626}.	Psat5g175280|Small ubiquitin-related modifier	735327±258769	544009±109720	267531±173095	b	b	a			×
				Redox metabolism
Psat7g082240	A0A1P8AMI0			Psat7g082240|Thioredoxin	5694437±987282	9371703±4915827	8475743±1959047	a	b	b
Psat2g170680	Q9SZE7			Psat2g170680|Peroxidase	171764±48131	217611±70235	242929±57395	a	ab	b
Psat5g277520	Q8GYD1			Psat5g277520|Protein disulfide-isomerase	795147±312734	1113399±242319	1299995±360015	a	ab	b
Psat1g185480	Q9ZS91			Psat1g185480|Peptide methionine sulfoxide reductase	134102±49529	196234±67615	129428±55623	a	b	a
Psat5g242680	Q9SEU6			Psat5g242680|Thioredoxin M4	754988±268644	812850±340038	1146322±191781	a	a	b			×		×
				RNA metabolism
Psat6g200200	P92966		DISRUPTION PHENOTYPE: Mutant seedlings show increased sensitivity to salt stress and abscisic acid (ABA). {ECO:0000269|PubMed:24146632}.	Psat6g200200|Serine/arginine-rich splicing factor	27125±19688	163975±89989	191525±107822	a	b	b	×
Psat1g218600	Q9LIN3		DISRUPTION PHENOTYPE: No visible phenotype under normal growth conditions, but germination of mutant seeds is strongly delayed under low temperature conditions. {ECO:0000269|PubMed:15941401}.	Psat1g218600|Glycine-rich RNA-binding protein	339007±90257	459510±193577	520003±148110	a	ab	b
Psat2g160240	A0A178VPG2			Psat2g160240|RNA-binding	1087967±451265	734810±461603	611109±393194	b	ab	a
Psat1g091360	Q9LJE5		DISRUPTION PHENOTYPE: Aberrant trichome branching with an increase in number of spikes (PubMed:29643069, PubMed:29716990). The double mutant plants ect2 and ect3 exhibit delayed timing of leaf formation and altered leaf morphology (PubMed:29643069). {ECO:0000269|PubMed:29643069, ECO:0000269|PubMed:29716990}.	Psat1g091360|YTH domain-containing protein	55760±52903	73293±67614	149494±77272	a	ab	b
Psat3g000800	Q9ASP6		DISRUPTION PHENOTYPE: Mild early flowering phenotype, reduced rosette diameter, abnormal floral developmental homeostasis and altered gynoecium growth determination associated with indeterminate ovaries growth. Production of ectopic inflorescences with severely affected flowers showing proliferation of ectopic stigmatic papillae and ovules in short-day conditions. Repression of FLC accompanied by…	Psat3g000800|Heterogeneous nuclear ribonucleoprotein Q	22970±7091	24323±8937	10491±8266	b	b	a
				Secondary metabolism
Psat5g058760	O80575	2.5.1.78;		Psat5g058760|6,7-dimethyl-8-ribityllumazine synthase	2422984±355747	1548681±799807	1706844±584108	b	a	a
Psat7g223720	Q9FYC2	1.14.15.17;		Psat7g223720|Pheophorbide a oxygenase	189152±127773	41622±62173	132995±129568	b	a	ab
Psat5g087720	Q9SFH9		DISRUPTION PHENOTYPE: Embryo lethal when homozygous. Impaired plant growth and development. {ECO:0000269|PubMed:22634759}.	Psat5g087720|d-aminolevulinic acid dehydratase	127148±88189	202114±244025	420364±289191	a	ab	b
				Signalling and hormone metabolism
Psat7g000280	Q9XFK7		DISRUPTION PHENOTYPE: No visible phenotype under normal growth conditions, but mutant seeds show hypersensitivity to ABA during seed germination. {ECO:0000269|PubMed:20551347}.	Psat7g000280|MFT protein	20826±33292	140105±193261	87002±73659	a	b	b
Psat5g078880	Q94AT1			Psat5g078880|Protein phosphatase 2C 76	595600±220202	1145998±467057	1416794±416419	a	b	b
Psat4g016320	Q9SZQ5		DISRUPTION PHENOTYPE: Early flowering, reduced plant size and defects in floral morphology in whorls 1-3, but fully fertile flowers (PubMed:12750345, PubMed:16716192). Growth defects due to extra shoot apical meristem (SAM) formation (PubMed:23134555). {ECO:0000269|PubMed:12750345, ECO:0000269|PubMed:16716192, ECO:0000269|PubMed:23134555}.	Psat4g016320|WD repeat-containing protein	263817±63960	136505±131402	123890±125694	b	a	a
Psat4g044040	Q8GWW7			Psat4g044040|Agmatine deiminase	336491±118620	608031±169819	668687±152936	a	b	b
Psat2g103040	Q9ZUB3	2.5.1.16;		Psat2g103040|Spermidine synthase	264244±189682	420893±318826	466843±166465	a	ab	b
Psat0s2115g0040	B6ETT4			Psat0s2115g0040|Synaptotagmin	136724±79022	231804±86628	194010±65736	a	b	ab
Psat2g185160	Q9FIF5	3.1.3.16;	DISRUPTION PHENOTYPE: Delayed senescence. Increased sensitivity to abscisic acid (ABA). {ECO:0000269|PubMed:22007837}.	Psat2g185160|Protein phosphatase P2C78	19806±5535	23222±6013	28463±8116	a	ab	b
Psat4g192280	Q9SWX9			Psat4g192280|IAA-amino acid hydrolase	86180±36288	56589±32153	44650±34997	b	ab	a
Psat2g179360	Q94AZ4			Psat2g179360|Calmodulin-like protein	2812340±673050	2586766±394451	3589660±674284	a	a	b	×				×
				Transport
Psat2g188960	Q9LFL3			Psat2g188960|TOM1-like protein	151861±75479	268064±140926	295232±86212	a	b	b					×
Psat3g207280	Q67YI9			Psat3g207280|Clathrin interactor EPSIN	25309±10044	33312±1774	38322±13996	a	b	b	×	×	×
Psat0s1497g0040	Q9SDS7			Psat0s1497g0040|V-type proton ATPase subunit	ND	60977±60043	28413±42204	a	b	ab	×				×
Psat7g260400	Q8LPJ4			Psat7g260400|ABC transporter	7913±14823	32363±18591	24292±30469	a	b	ab
Psat5g144880	Q9FMD5		DISRUPTION PHENOTYPE: Small and chlorotic, but not seedling lethal. Defective in chloroplast protein import. {ECO:0000269|PubMed:12805212, ECO:0000269|PubMed:15659100, ECO:0000269|PubMed:17535810}.	Psat5g144880|Protein TIC 40	28972±38352	93347±41816	57172±43523	a	b	ab			×
Psat4g227720	Q56ZQ3			Psat4g227720|Vacuolar-sorting receptor	4541399±1394620	6261519±1629790	5506117±1292932	a	b	ab
Psat6g062760	Q9FNC9			Psat6g062760|Mitochondrial import receptor subunit TOM	131561±51331	197946±41039	140262±79781	a	b	ab
Psat6g182240	A1L4Y1		DISRUPTION PHENOTYPE: No visible phenotype under normal growth conditions. {ECO:0000269|PubMed:28096354}.	Psat6g182240|ATPase GET3B	38508±6751	46640±12845	54452±15618	a	ab	b		×
Psat2g131760	Q0WRA3			Psat2g131760|ATPase E1	34762±50614	43003±86728	115241±89954	a	a	b
				Other and uknown
Psat3g088680	B9DHQ0			Psat3g088680|Tubulin alpha-5 chain	327596±200387	123241±147017	229005±260353	b	a	ab	×					×
Psat2g158920	A0A1P8B7I6			Psat2g158920|LEA protein	250860±108488	429881±239439	506381±208686	a	ab	b
Psat1g084240	Q9LK22		DISRUPTION PHENOTYPE: Accelerated growth of various plant organs including roots and inflorescence shoots. {ECO:0000269|PubMed:15498773}.	Psat1g084240|Plant UBX domain-containing protein	ND	208992±215287	101621±122343	a	b	ab
Psat4g111880	Q94JZ8		DISRUPTION PHENOTYPE: No visible phenotype. {ECO:0000269|PubMed:23747397}.	Psat4g111880|Plant UBX domain-containing protein	33145±8878	17717±8444	26812±12460	b	a	ab
Psat7g203520	Q93W32			Psat7g203520|Fasciclin-like arabinogalactan protein	53232±17585	88479±35278	89026±29084	a	b	b
Psat3g140160	P25860			Psat3g140160|Metallothionein-like protein	511799±191729	922780±508644	883776±419508	a	b	b
Psat5g146440	Q9LVM3			Psat5g146440|YCF54	116694±70008	173280±105254	242863±151948	a	ab	b
Psat7g249040	A0A178ULQ7			Psat7g249040|Chemokine-like MDL protein	3086939±955552	4101703±1270389	4629201±1022547	a	ab	b
Psat1g203680	Q9FKV8			Psat1g203680|Dormancy-associated protein homolog	219140±109225	490234±162221	359639±117521	a	b	b
Psat5g216680	Q67YM6			Psat5g216680|Dirigent protein	1617474±765522	932973±367779	1292922±655827	b	a	ab
Psat1g216680	A0A178UEI7			Psat1g216680|OCRE domain-containing protein	146893±124647	603825±298333	943681±537388	a	b	b	×
Psat7g239560	A0A178UP13			Psat7g239560|UPF0160 protein-like	49903±24699	76212±17617	91889±45267	a	b	b
Psat4g102280	A0A654GFM7			Psat4g102280|Unknown	2528242±631526	3843311±1258745	3763557±1091838	a	b	b
Psat2g064360	Q8S8P4			Psat2g064360|Unknown	393290±75535	326585±36375	278490±84814	b	a	a
Psat4g222600	Q84M92			Psat4g222600|Actin-related protein	29481±12791	29714±5148	19487±11437	b	b	a			×
Psat7g054960	Q9XEE2			Psat7g054960|Annexin D	137612±28306	120248±32896	97522±21226	b	b	a	×				×
Psat2g154920	A0A178U7E8			Psat2g154920|Low-density receptor-like protein	232657±153967	294489±169761	422235±86037	a	a	b
Psat1g150320	A0A178UJ81			Psat1g150320|Unknown	466919±127486	482194±216530	875436±375525	a	a	b
Psat1g078920	A0A178UBC9			Psat1g078920|Unknown	102646±15486	110517±18268	75922±30125	b	b	a
Psat7g015560	Q8W593			Psat7g015560|Lactoylglutathione lyase	2721683±408439	3151514±768464	2027168±445521	b	b	a
Psat7g245200	Q9SR91			Psat7g245200|At3g08910 (DNAJ heat shock family protein) (Putative heat shock protein)	273910±109083	340506±119723	173094±105344	ab	b	a
Psat3g067480	Q9SS03			Psat3g067480|Dirigent protein 21 (AtDIR21)	146122±231675	ND	377288±372435	ab	a	b
Psat1g028040	Q9C9C4		DISRUPTION PHENOTYPE: Distorted trichomes and reduced numbers of root hairs. {ECO:0000269|PubMed:19223001}.	Psat1g028040|Enolase 1, chloroplastic (EC 4.2.1.11) (2-phospho-D-glycerate hydro-lyase 1) (2-phosphoglycerate dehydratase 1)	388610±235938	223806±290332	579276±272563	ab	a	b
Psat6g151880	Q8LDU1			Psat6g151880|AT3G03890 protein (FMN binding protein)	167035±202613	15711±44438	189432±158115	ab	a	b
Psat7g217640	Q42540			Psat7g217640|Ubiquitin-conjugating enzyme E2 7 (EC 2.3.2.23) (E2 ubiquitin-conjugating enzyme 7) (Ubiquitin carrier protein 7) (Ubiquitin-protein ligase 7)	4550764±902489	5369053±1113589	3663562±895578	ab	b	a
Psat6g092800	P32826			Psat6g092800|Serine carboxypeptidase-like 49 (EC 3.4.16.-)	664703±193649	768160±188969	550466±172785	ab	b	a
Psat3g015080	O65390			Psat3g015080|Aspartic proteinase A1 (EC 3.4.23.-)	2029823±1122947	3529833±1902356	1649715±744333	ab	b	a
Psat4g064960	Q93Y35			Psat4g064960|26S proteasome non-ATPase regulatory subunit 6 homolog (26S proteasome regulatory subunit RPN7) (AtRPN7) (26S proteasome regulatory subunit S10 homolog)	296118±278940	99236±115497	256790±145319	ab	a	b
Psat2g000880	O04421			Psat2g000880|Signal recognition particle 14 kDa protein (SRP14)	1093149±386211	1804782±811028	864300±396370	ab	b	a
Psat4g098480	Q9SL42			Psat4g098480|Peptidyl-prolyl cis-trans isomerase Pin1 (PPIase Pin1) (EC 5.2.1.8) (PIN1At) (Rotamase Pin1)	298546±231790	163590±156490	379459±241000	ab	a	b
Psat7g189840	F4J355			Psat7g189840|acid phosphatase (EC 3.1.3.2)	96452±96804	16672±44297	95211±78236	ab	a	b
Psat0s195g0040	Q9STY6			Psat0s195g0040|40S ribosomal protein S20-2	4396180±1793383	2915292±1935182	5330108±1655973	ab	a	b
Psat7g059440	Q9SAD7			Psat7g059440|Eukaryotic translation initiation factor 4B2 (AtTif4B2) (eIF4B2) (Protein SPONTANEOUS NECROTIC SPOTS)	62575±52123	76336±18528	44164±24354	ab	b	a
Psat4g126680	Q9LMX4			Psat4g126680|Probable inactive purple acid phosphatase 1	982632±286188	764457±249217	1092149±334446	ab	a	b
Psat0s1065g0040	Q9M2F9			Psat0s1065g0040|DEAD-box ATP-dependent RNA helicase 52 (EC 3.6.4.13)	68680±51834	87820±52318	36085±32689	ab	b	a
Psat5g120280	A0A178VZK5			Psat5g120280|Emb2444	37312±52778	ND	76504±73403	ab	a	b
Psat0s2139g0360	P42731		DISRUPTION PHENOTYPE: Pab2 and pab4 double mutants, as well as pab2 and pab8 double mutants show significant growth and development defects and more resistance to Turnip mosaic virus (TuMV). {ECO:0000269|PubMed:18753244}.	Psat0s2139g0360|Polyadenylate-binding protein 2 (PABP-2) (Poly(A)-binding protein 2)	2786737±695468	2459608±605335	3407948±957915	ab	a	b
Psat7g164240	O22823			Psat7g164240|Sm-like protein LSM36B (AtLSM6B) (U6 snRNA-associated Sm-like protein LSM6B)	141212±69174	102596±15839	203020±95116	ab	a	b
Psat5g064240	A0A654EPD5			Psat5g064240|Alba domain-containing protein	1726147±1700858	1153969±714621	2184389±329102	ab	a	b
Psat7g021760	Q9C524	2.7.1.4;		Psat7g021760|Probable fructokinase-6, chloroplastic (EC 2.7.1.4)	2269023±728648	1509773±1031624	2700983±922541	ab	a	b

## Sheet: TableS1b_All_IDs
Table S1b. All identified proteins and peptides.
Protein FDR Confidence: Combined	Accession	Sequence	Sum PEP Score	Coverage [%]	# Peptides	# PSMs	# Unique Peptides	MW [kDa]	# Razor Peptides
High	Psat6g206160.1.cds	MATTIKSRFPLLLLLGIIFLASVVSVTYANYDEGSEPRVPAQRERGRQEGEKEEKRHGEWRPSYEKEEDEEEGQRERGRQEGEKEEKRHGEWGPSYEKQEDEEEKQKYRYQREKEDEEEKQKYQYQREKKEQKEVQPGRERWEREEDEEQVDEEWRGSQRREDPEERARLRHREERTKRDRRHQREGEEEERSSESQERRNPFLFKSNKFLTLFENENGHIRLLQRFDKHLFENLQNYRLVEYRAKPHTIFLPQHIDADLILVVLNGKAILTVLSPNDRNSYNLERGDTIKLPAGTTSYLVNQDDEEDLRLVDLVIPVNGPGKFEAFDLAKNKNQYLRGFSKNILEASYNTKYETIEKVLLEEQEKEPQQRRAIVKVSREQIEELRKLAKSSSKKSLPS…	1875.84	78	84	47098	42	71	78
	Confidence	Annotated Sequence	Modifications	Qvality PEP	# Proteins	# PSMs	Master Protein Accessions	# Missed Cleavages	Theo. MH+ [Da]	Abundances (Normalized): F1: Sample	Abundances (Normalized): F2: Sample	Abundances (Normalized): F3: Sample	Abundances (Normalized): F4: Sample	Abundances (Normalized): F5: Sample	Abundances (Normalized): F6: Sample	Abundances (Normalized): F7: Sample	Abundances (Normalized): F8: Sample	Abundances (Normalized): F9: Sample	Abundances (Normalized): F10: Sample	Abundances (Normalized): F11: Sample	Abundances (Normalized): F12: Sample	Abundances (Normalized): F13: Sample	Abundances (Normalized): F14: Sample	Abundances (Normalized): F15: Sample	Abundances (Normalized): F16: Sample	Abundances (Normalized): F17: Sample	Abundances (Normalized): F18: Sample	Abundances (Normalized): F19: Sample	Abundances (Normalized): F20: Sample	Abundances (Normalized): F21: Sample	Abundances (Normalized): F22: Sample	Abundances (Normalized): F23: Sample	Abundances (Normalized): F24: Sample	Abundances (Normalized): F25: Sample	Abundances (Normalized): F26: Sample	Abundances (Normalized): F27: Sample	Abundances (Normalized): F28: Sample	Abundances (Normalized): F29: Sample	Abundances (Normalized): F30: Sample	Abundances (Normalized): F31: Sample	Abundances (Normalized): F32: Sample	Abundances (Normalized): F33: Sample	Abundances (Normalized): F34: Sample	Abundances (Normalized): F35: Sample	Abundances (Normalized): F36: Sample	Abundances (Normalized): F37: Sample	Abundances (Normalized): F38: Sample	Abundances (Normalized): F39: Sample	Abundances (Normalized): F40: Sample
	High	[R].AKPHTIFLPQHIDADLILVVLNGK.[A]		7.42203e-07	3	760	Psat6g206200.1.cds; Psat6g206160.1.cds	0	2652.52	1.35945e+08	1.01773e+08	1.57386e+08	1.19418e+08	1.0724e+08	1.11706e+08	1.09127e+08	8.99183e+07	9.91486e+07	9.87664e+07	1.52221e+08	1.41806e+08	1.31081e+08	8.60065e+07	9.36602e+07	8.93851e+07	5.90912e+07	7.74552e+07	7.23192e+07	3.66223e+07	9.91441e+07	1.69087e+08	1.17217e+08	1.16461e+08	2.63419e+07	1.22296e+08	1.51297e+08	5.7745e+07	9.3667e+07	5.48574e+07		1.04448e+07	4.13045e+07	8.29636e+07	9.7208e+07	6.183e+07	1.76919e+07	2.45999e+06	553399
	High	[R].AKPHTIFLPQHIDADLILVVLNGK.[A]	1xDeamidated [N/Q]	1.54438e-05	3	146	Psat6g206200.1.cds; Psat6g206160.1.cds	0	2653.51	3.83508e+06	5.99908e+07	4.52265e+06	3.02522e+06	3.36234e+06	2.6191e+06	4.58114e+06	2.8148e+06	2.21233e+06	2.05853e+06	3.38926e+06	4.59228e+06	4.27093e+06	2.23917e+06	3.14114e+06	2.09677e+06	2.49701e+06	2.2129e+06	1.57202e+06	1.792e+06	2.79476e+06	4.30186e+06	4.38526e+06	2.43799e+06	963355	1.61375e+07	2.30712e+06	2.51031e+06	4.27203e+06				467076			2.59392e+06		6.46355e+06	4.14861e+06	2.43573e+06
	High	[R].AKPHTIFLPQHIDADLILVVLNGKAILTVLSPNDR.[N]		0.00291089	3	17	Psat6g206200.1.cds; Psat6g206160.1.cds	1	3832.18	573373		260834	279901	139742	246331		240548		273380	225473	264244	651583	291855	118625		182122		167352	169734	146200	527312	161638	143085		127395	401836	131450			958982	215813
	High	[R].AKPHTIFLPQHIDADLILVVLNGKAILTVLSPNDR.[N]	1xDeamidated [N/Q]	0.0048656	3	7	Psat6g206200.1.cds; Psat6g206160.1.cds	1	3833.17																															913675
	High	[R].AKPHTIFLPQHIDADLILVVLNGKAILTVLSPNDRNSYNLER.[G]		0.00107762	3	69	Psat6g206200.1.cds; Psat6g206160.1.cds	2	4708.59	1.31554e+07	1.58427e+06	1.16495e+07	6.22857e+06	1.98345e+07	2.08999e+07	8.98561e+06	1.10067e+07	5.89077e+06	1.33565e+07	4.20191e+07	8.9819e+06	3.76287e+07	1.91315e+07	6.07454e+06	9.79378e+06	7.46687e+06	3.97981e+06	3.62629e+06	8.45172e+06	1.59152e+07	1.83322e+07	2.52943e+06	8.56262e+06	43162.2	1.43395e+07	3.12716e+07	1.28984e+07	2.22997e+07			935312	8.13109e+06	9.32757e+06	864270
	High	[R].AKPHTIFLPQHIDADLILVVLNGKAILTVLSPNDRNSYNLER.[G]	1xDeamidated [N/Q]	0.00031103	3	99	Psat6g206200.1.cds; Psat6g206160.1.cds	2	4709.58	1.18591e+07	4.81808e+06	643477	556179	922705	1.36565e+07	1.4283e+06	4.58906e+06	1.13632e+06	786267	2.11089e+06	1.66752e+06	1.79234e+06	658765	5.54551e+06	617735	1.18239e+06	843117	913629	6.01747e+06	1.88007e+06	1.05764e+07	625582	768266	1.41268e+06	9.70521e+06	1.66845e+07	1.07956e+06	2.52254e+06			2.23841e+06	2.04963e+06	3.56482e+06
	High	[R].AKPHTIFLPQHIDADLILVVLNGKAILTVLSPNDRNSYNLER.[G]	2xDeamidated [N/Q]	0.000427011	3	4	Psat6g206200.1.cds; Psat6g206160.1.cds	2	4710.56	176768	176609	46039.8				143723			87491.6	284306		233559		80481			126343		116582		179836	71116.6	201991		251753		238198	171098
	High	[K].AILTVLSPNDR.[N]		0.000403109	3	2151	Psat6g206200.1.cds; Psat6g206160.1.cds	0	1198.68	7.41561e+08	8.84822e+08	7.6706e+08	6.76534e+08	6.72341e+08	7.26283e+08	5.90143e+08	6.35173e+08	7.3959e+08	7.88553e+08	6.74726e+08	6.78725e+08	6.06907e+08	6.38462e+08	6.72725e+08	7.27881e+08	5.77189e+08	7.59454e+08	5.81636e+08	5.01883e+08	6.17922e+08	7.67107e+08	5.76517e+08	7.91506e+08	7.58019e+08	6.6995e+08	6.26087e+08	5.26815e+08	5.47716e+08	9.42365e+07	3.51135e+09	2.8557e+09	1.15478e+09	3.99307e+07	1.29855e+07				371268
	High	[K].AILTVLSPNDR.[N]	1xDeamidated [N9]	0.000301599	3	33	Psat6g206200.1.cds; Psat6g206160.1.cds	0	1199.66	90008.9	1.19834e+07	2.93617e+06	167119	2.68227e+06	161862	747494	69432	4.37988e+06	6.039e+06	2.53607e+06		1.46225e+06	4.65727e+06	5.59187e+06	174858	3.93366e+06	2.80661e+06	1.79642e+06	6.06113e+06	1.68362e+06	2.65228e+06		2.89033e+06	6.46239e+06	9.38876e+06	1.45039e+06	6.7293e+06	5.74603e+06	1.98433e+06	3.51452e+07	2.27232e+07	2.46339e+07	1.59745e+07	3.63185e+06
	High	[K].AILTVLSPNDRNSYNLER.[G]		5.43561e-06	3	388	Psat6g206200.1.cds; Psat6g206160.1.cds	1	2075.09	5.47081e+07	2.62759e+07	8.32475e+07	8.3332e+07	9.09014e+07	8.52223e+07	7.65006e+07	1.2015e+08	6.49336e+07	4.00612e+07	9.23528e+07	4.83513e+07	8.42533e+07	1.12757e+08	5.45789e+07	8.5146e+07	1.02983e+08	5.3841e+07	5.53273e+07	7.40159e+07	7.1132e+07	5.03572e+07	8.45967e+07	5.18176e+07	6.50588e+07	6.14947e+07	6.74553e+07	9.01909e+07	8.91742e+07	5.55449e+07	1.368e+08	3.92253e+07	832046	2.853e+07	1.64843e+08	1.80986e+08	2.46673e+08	2.12857e+08
	High	[K].AILTVLSPNDRNSYNLER.[G]	1xDeamidated [N]	9.04755e-07	3	336	Psat6g206200.1.cds; Psat6g206160.1.cds	1	2076.07	1.14313e+07	2.67227e+07	1.25432e+07	1.47506e+07	1.48381e+07	1.3968e+07	1.08139e+07	2.0101e+07	1.65312e+07	1.22691e+07	1.68663e+07	1.40776e+07	1.76242e+07	1.85523e+07	1.47971e+07	1.52296e+07	1.36738e+07	1.43865e+07	9.70334e+06	1.26458e+07	1.19518e+07	1.44492e+07	1.09626e+07	1.48456e+07	1.28047e+07	2.38204e+07	1.32012e+07	1.9752e+07	2.04039e+07	2.81377e+07	2.26171e+07	1.68694e+06	3.31461e+06	1.39308e+07		8.50381e+06	2.54946e+07	3.39548e+07	1.09323e+08	1.84651e+08
	High	[K].AILTVLSPNDRNSYNLER.[G]	2xDeamidated [N]	0.0021844	3	25	Psat6g206200.1.cds; Psat6g206160.1.cds	1	2077.06	2.71244e+06	5.77616e+06	4.54601e+06	1.47009e+06	4.36636e+06	1.50317e+06	4.05795e+06	2.95582e+06	3.09602e+06	2.76421e+06		2.82328e+06		1.16718e+06	3.41405e+06	1.647e+06	4.00223e+06	2.84103e+06	4.42274e+06	3.21103e+06	2.68471e+06		2.21885e+06	2.18844e+06		8.06734e+06	1.79041e+06								9.46168e+06	1.03985e+07
	High	[K].AILTVLSPNDRNSYNLERGDTIK.[IL]		0.00200649	3	47	Psat6g206200.1.cds; Psat6g206160.1.cds	2	2589.36	947563	146443	1.65881e+06	1.33815e+06	2.24557e+06	1.53813e+06	1.62561e+06	2.32731e+06	1.33256e+06	506225	1.90842e+06	693316	1.21754e+06	2.57748e+06	648869	1.34111e+06	2.34809e+06	702651	939620	1.74458e+06	1.49141e+06	693715	1.39068e+06	705301	716576	855354	832103	1.34566e+06	1.71743e+06			2.03079e+06	1.05483e+06			1.46303e+06	3.97886e+06	4.55883e+06	7.03442e+06
	High	[K].AILTVLSPNDRNSYNLERGDTIK.[IL]	1xDeamidated [N]	0.010615	3	6	Psat6g206200.1.cds; Psat6g206160.1.cds	2	2590.35		57029	61818.4	45572.8	74502.2	67966.9	67067.9	100753	60737.1	20116.5	80911	36323.8	48866.7	131694	37429.6	74973.2	44407.8	39096.1	47536.6	52619	83500	46850.8	55051.4	35858.3	55356.3	144369	57215.6		79023.1									529865	498643
	High	[R].AIVVLLVNEGK.[G]		0.000143784	3	2193	Psat6g206200.1.cds; Psat6g206160.1.cds	0	1154.71	1.22717e+09	1.4249e+09	1.42303e+09	1.34681e+09	1.13429e+09	1.15608e+09	1.12448e+09	8.9909e+08	1.09826e+09	1.00094e+09	1.17109e+09	1.06576e+09	1.39865e+09	1.06405e+09	1.27739e+09	1.16177e+09	9.09246e+08	1.04719e+09	9.0824e+08	6.29022e+08	1.08949e+09	1.13173e+09	1.14102e+09	1.18444e+09	5.19437e+08	1.30373e+09	1.48314e+09	7.75742e+08	7.26806e+08	1.78966e+07	1.57391e+09	3.0798e+09	1.74574e+09	2.94763e+07
	High	[R].AIVVLLVNEGK.[G]	1xDeamidated [N8]	0.00042261	3	3	Psat6g206200.1.cds; Psat6g206160.1.cds	0	1155.7		2.07473e+06				1.3292e+06	1.50168e+06		1.60058e+06	1.88823e+06			1.74118e+06		1.88655e+06		2.54102e+06	1.91815e+06	2.06385e+06	1.52858e+06		2.35816e+06		2.11659e+06	1.00408e+06	2.83788e+06	2.23709e+06	1.81241e+06	2.80057e+06		9.84181e+06		7.17581e+06
	High	[R].AIVVLLVNEGKGNLELLGLK.[N]		4.16503e-08	3	446	Psat6g206200.1.cds; Psat6g206160.1.cds	1	2092.27	2.94463e+07	1.73151e+07	3.78726e+07	3.77902e+07	3.10124e+07	2.5862e+07	2.50219e+07	2.55039e+07	2.30314e+07	1.75285e+07	4.27281e+07	2.91401e+07	3.86613e+07	2.48614e+07	2.00327e+07	2.32973e+07	1.62848e+07	1.31269e+07	1.37076e+07	1.45748e+07	2.47971e+07	2.18914e+07	3.88361e+07	1.82202e+07	5.87433e+06	2.38463e+07	5.37586e+07	1.73842e+07	2.52067e+07	1.1901e+08	2.34224e+07	1.25273e+07	2.05725e+07	1.16119e+07
	High	[R].AIVVLLVNEGKGNLELLGLKNEQQER.[E]		7.35699e-07	3	319	Psat6g206200.1.cds; Psat6g206160.1.cds	2	2876.62	1.59057e+08	7.3081e+07	2.0744e+08	2.91318e+08	2.78997e+08	1.88241e+08	2.53582e+08	2.30061e+08	1.56257e+08	1.03732e+08	3.27076e+08	1.68984e+08	3.06831e+08	2.44639e+08	1.22209e+08	2.06934e+08	2.02988e+08	1.15705e+08	1.53348e+08	1.21072e+08	2.24053e+08	1.59721e+08	2.60223e+08	1.23893e+08	4.90876e+07	1.49508e+08	2.71789e+08	1.73649e+08	2.95944e+08	1.55053e+08	3.66213e+08	1.34789e+08	4.07834e+08	3.48469e+08	1.25014e+08
	High	[R].AIVVLLVNEGKGNLELLGLKNEQQER.[E]	1xDeamidated [N]	0.000160746	3	56	Psat6g206200.1.cds; Psat6g206160.1.cds	2	2877.6	3.5952e+06	2.90557e+06	2.8452e+06	2.30055e+06	3.75477e+06	3.81512e+06	3.50836e+06	3.28063e+06	2.51817e+06	1.89813e+06	3.74384e+06	4.14627e+06	4.89971e+06	4.61904e+06	3.67046e+06	1.94259e+06	2.5959e+06	3.25884e+06	2.05819e+06	492168	2.68412e+06	3.43177e+06	3.2682e+06	2.41531e+06	474525	4.27517e+06	4.77883e+06	2.43138e+06	3.4484e+06	2.946e+06	4.48184e+06		5.80731e+06	7.75929e+06	5.76182e+06
	High	[R].AIVVLLVNEGKGNLELLGLKNEQQER.[E]	2xDeamidated [N8; N13]	0.0997974	3	5	Psat6g206200.1.cds; Psat6g206160.1.cds	2	2878.59	333673	264232	306263	1.05036e+06	272536	373673	1.23528e+06	976415	587099	298071	725051	430168	624029	981254	370594	635638	487038	1.31437e+06	756687	403426	1.45849e+06	386574	378535		397367	169706	1.25399e+06	1.04528e+06	854749				791161
	High	[QK].EDEEEKQK.[Y]		0.00382967	2	17	Psat6g206160.1.cds	1	1034.46	94089.8	72277.3		93156.1	60027.5	38681.9	94284.6		109777	58812.2	62178.3	62203.5	141073	67756.7	93871.1	122701	76760.2	99757.7	105777	62651.1	57360	54890	57196.5	65801.1	87112.8	157978	162757	55183.6	87694.1					187536	199824	184311
	High	[K].EEDEEEGQR.[E]		0.00343636	2	7	Psat6g206160.1.cds	0	1120.44	26332			27795.7	45744.8	23506.8	47485.5	18094.5	39970.3	80497	29199.7	36733.9	27275.5	60097.5	54211.1	40857.4		43925	50524.9	61982.8	33403.1	35976.9	18000.7	43343.2	42468.8		56311.1	42918.4							100232	124921
	High	[K].EEDEEEGQRER.[G]		0.00233188	2	46	Psat6g206160.1.cds	1	1405.58	563961	600109	901163	1.07682e+06	1.40913e+06	615031	1.21465e+06	926176	1.34572e+06	1.58701e+06	919460	724867	971627	1.45373e+06	1.46811e+06	1.2391e+06	1.4197e+06	1.09238e+06	1.41687e+06	967028	1.02637e+06	832544	535695	725040	964316	832451	1.25866e+06	1.31707e+06	1.44421e+06						2.4158e+06	3.44838e+06	5.38533e+06	5.0965e+06
	High	[R].EEDEEQVDEEWR.[G]		4.76707e-05	2	112	Psat6g206160.1.cds	0	1592.63	8.24651e+06	3.66313e+06	9.50151e+06	1.43972e+07	1.20358e+07	6.74159e+06	1.07848e+07	1.04123e+07	1.23056e+07	1.38152e+07	9.239e+06	1.04695e+07	1.06514e+07	1.18557e+07	1.21736e+07	1.28935e+07	1.22155e+07	1.23505e+07	1.17419e+07	1.44174e+07	1.27209e+07	1.08481e+07	6.73535e+06	8.76987e+06	6.00975e+06	3.19168e+06	1.41034e+07	1.04467e+07	1.17621e+07			6.16244e+06	2.72692e+07	2.27792e+07	2.67897e+07	2.04105e+06	4.09195e+06	3.52921e+06	4.3959e+06	4.10703e+06
	High	[R].EEDEEQVDEEWR.[G]	1xDeamidated [Q6]	0.000468643	2	1	Psat6g206160.1.cds	0	1593.62
	High	[R].EEDEEQVDEEWRGSQR.[R]		9.26716e-05	2	77	Psat6g206160.1.cds	1	2020.85	5.04657e+06	3.85425e+06	8.23293e+06	9.46565e+06	9.59931e+06	7.24856e+06	7.8394e+06	8.46547e+06	8.35672e+06	8.86146e+06	7.32784e+06	6.02911e+06	8.3763e+06	1.04035e+07	8.0397e+06	9.14568e+06	1.1865e+07	6.8174e+06	7.37396e+06	10399032	8.00058e+06	5.97794e+06	5.07634e+06	5.4339e+06	4.93672e+06	5.9634e+06	9.24824e+06	1.0961e+07	1.20578e+07		820594	4.20892e+06	4.70648e+06	7.60655e+06	2.1091e+07	2.1686e+07	1.71611e+07
	High	[R].EEDEEQVDEEWRGSQR.[R]	1xDeamidated [Q]	0.000477398	2	3	Psat6g206160.1.cds	1	2021.83																																64987.1
	High	[RGK].EGEEEER.[SGE]		0.0104986	5	218	Psat6g206200.1.cds; Psat6g206160.1.cds	0	877.353	1.35333e+07	1.27831e+07	1.01415e+07	1.47282e+07	1.6848e+07	7.06995e+06	1.79105e+07	1.23682e+07	1.60697e+07	2.651e+07	1.65602e+07	1.63458e+07	1.75745e+07	1.89237e+07	2.38523e+07	1.71853e+07	2.10473e+07	2.40348e+07	2.19989e+07	1.71322e+07	1.64658e+07	1.56904e+07	1.30581e+07	2.05373e+07	2.35736e+07	1.83468e+07	1.58551e+07	2.5651e+07	1.92535e+07			414895	2.46291e+07	4.57684e+07	4.2474e+07	3.03553e+07
	High	[R].EGEEEERSSESQER.[R]		7.29243e-06	2	597	Psat6g206160.1.cds	1	1680.69	8.58389e+06	1.78179e+07	1.45428e+07	1.41335e+07	2.37752e+07	2.68976e+07	2.19168e+07	1.50028e+07	1.87148e+07	1.66797e+07	1.28241e+07	5.90175e+06	1.62617e+07	2.09552e+07	2.93407e+07	2.20155e+07	2.62354e+07	1.47273e+07	1.8263e+07	2.72273e+07	1.67787e+07	5.52645e+06	6.42128e+06	8.67902e+06	1.97183e+07	2.28013e+07	1.40897e+07	3.82549e+07	2.67955e+07			7.4233e+07	5.09901e+07	3.97291e+07					2.42612e+06	4.01176e+08
	High	[R].EGEEEERSSESQER.[R]	1xDeamidated [Q12]	8.30944e-05	2	47	Psat6g206160.1.cds	1	1681.68					45710.9		107340	118198	79831.1	87093.4	109608	19308.5	64659.1	99830.6	101429		219112	140699	144683	109397	82552.7	100821	94146.8	100934	489497	149131	96662.7	188041	628600			2.01459e+06	935866						1.92467e+06	2.10549e+07
	High	[R].EGEEEERSSESQERR.[N]		0.000437597	2	78	Psat6g206160.1.cds	2	1836.8	1.61516e+06	2.23273e+06	3.42943e+06	3.43443e+06	4.64053e+06	4.77885e+06	4.79228e+06	3.83319e+06	3.2791e+06	2.90515e+06	3.98348e+06	1.55318e+06	4.74793e+06	5.72351e+06	3.07086e+06	4.26796e+06	5.79577e+06	2.69158e+06	3.49384e+06	2.96198e+06	3.53923e+06	1.62172e+06	2.48364e+06	1.98471e+06	3.9436e+06	4.797e+06	2.7714e+06	4.68012e+06	5.31701e+06				3.78964e+06	3.63658e+06	6.06548e+06	8.52467e+06	1.44703e+07	1.24512e+07
	High	[R].EKEDEEEK.[Q]		0.00598088	2	29	Psat6g206160.1.cds	1	1035.45	241353	265631	247105	219535	341321	151516	220883	310644	207160	273125	224696	172526	221860	506944	409825	306935	249847	372331	253933	284926	268812	225948	200910	307583	311134	389534	212847	592255	402911					468033		836863	1.43952e+06
	High	[R].EKEDEEEKQK.[Y]		6.75762e-05	2	260	Psat6g206160.1.cds	2	1291.6	1.9213e+07	2.85931e+07	2.88213e+07	3.08567e+07	3.58011e+07	1.89308e+07	3.51658e+07	2.96125e+07	2.69088e+07	4.06355e+07	2.82833e+07	2.3189e+07	3.36446e+07	4.48051e+07	3.80197e+07	3.93324e+07	4.22337e+07	3.19781e+07	3.50196e+07	3.12594e+07	2.41219e+07	2.07366e+07	2.21883e+07	2.3813e+07	4.10792e+07	5.99658e+07	3.48491e+07	5.48234e+07	3.89308e+07		612806	1.98488e+07	2.46504e+07	1.27099e+07	3.69172e+07	1.10424e+08	1.19714e+08	9.34353e+07
	High	[R].EKEDEEEKQK.[Y]	1xDeamidated [Q9]	0.000250568	2	16	Psat6g206160.1.cds	2	1292.59												10409					292675	143887	53006.6	354658				78466.3	293883			485660	279902					425207	1.6166e+06	1.58522e+06
	High	[K].ELTFPGSVQEINR.[L]		7.57488e-05	1	1312	Psat6g206160.1.cds	0	1489.76	1.12262e+09	1.22113e+09	9.59422e+08	1.11121e+09	1.07478e+09	1.09981e+09	8.43859e+08	8.64292e+08	1.2013e+09	1.3544e+09	9.66591e+08	9.52494e+08	1.07009e+09	1.29545e+09	1.30933e+09	1.07723e+09	1.11416e+09	1.16201e+09	9.23799e+08	1.51003e+09	9.97881e+08	1.13671e+09	8.4546e+08	1.18817e+09	1.07127e+09	1.05138e+09	1.11901e+09	1.46102e+09	1.42402e+09	9.36021e+06	7.39965e+08	4.08292e+09	3.09739e+09	6.07846e+08	1.66497e+08	1.20306e+08	9.35845e+07	1.1823e+08	3.70052e+06	2.71116e+06
	High	[K].ELTFPGSVQEINR.[L]	1xDeamidated [N/Q]	0.000302245	1	62	Psat6g206160.1.cds	0	1490.75	142111	141860		119488	1.09691e+06		1.64895e+06	1.34296e+06	5.54573e+06	1.12604e+07	2.80518e+06	1.51396e+06	1.70391e+06	1.63437e+06	1.95379e+06	1.07014e+06	1.39413e+07	1.69384e+07	8.79321e+06	2.36122e+07	6.35993e+06	1.26782e+07	4.34288e+06	6.34779e+06	1.72104e+07		4.61566e+06	2.41329e+07	2.32114e+07		4.04125e+06	3.0102e+07	4.93665e+07	2.94573e+07	1.29333e+06	1.66534e+06	1.25228e+06
	High	[K].ELTFPGSVQEINR.[L]	2xDeamidated [Q9; N12]	0.0754359	1	1	Psat6g206160.1.cds	0	1491.73																																		1.52297e+06
	High	[K].EQGSQGKR.[S]		0.0817309	1	23	Psat6g206160.1.cds	1	889.449	125102	94423.1	119367	130317	160862	36942	193405	102910	115475	188779	120888	127369	97290.3	134622	201564	214682	238811	211473	205764	221977	152674	121946	140277	126158	220595	253467	95619.3	199875	143211					536698	573653	474243
	High	[K].EQKEVQPGR.[E]		0.00589175	3	161	Psat6g206200.1.cds; Psat6g206160.1.cds	1	1070.56	9.16533e+06	1.35072e+07	1.69241e+07	1.61378e+07	2.14306e+07	1.41396e+07	2.13103e+07	1.89778e+07	1.78428e+07	1.29638e+07	1.88706e+07	9.30478e+06	1.60655e+07	2.5628e+07	1.16981e+07	2.06105e+07	2.77129e+07	1.19675e+07	1.83173e+07	2.08791e+07	1.80093e+07	1.0887e+07	1.21013e+07	1.14248e+07	1.88311e+07	3.2697e+07	1.41214e+07	2.08089e+07	1.93716e+07			5.52099e+07	3.72249e+07	2.18564e+07	1.10969e+07	6.83228e+06	7.75769e+06
	High	[K].EQKEVQPGR.[E]	1xDeamidated [Q]	0.0112828	3	36	Psat6g206200.1.cds; Psat6g206160.1.cds	1	1071.54	7445.71	60537.9	15888.7	109324	70664	12739	214565	56566.9	154895	144936	193914	84767.6	32493.1	194689	77742.7	83655.4	519202	259763	244488	473595	192050	132683	124308	191337	498363	536499		466339	338794			679287	828093	356585	473683	593200	635423	727164	639234
	High	[K].EQKEVQPGRER.[W]		0.0352267	3	51	Psat6g206200.1.cds; Psat6g206160.1.cds	2	1355.7	592910	656902	1.9855e+06	1.4374e+06	2.13662e+06	1.82605e+06	2.30836e+06	3.31544e+06	1.59516e+06	720282	2.33676e+06	748802	1.90238e+06	2.81037e+06	938044	1.72485e+06	2.46112e+06	798891	1.1963e+06	860135	1.45504e+06	741638	1.81874e+06	827460	1.63832e+06	3.07287e+06	1.12047e+06	1.44698e+06	2.02237e+06			3.1424e+06	1.93303e+06	283589					4.73801e+06	2.09912e+07
	High	[K].EQKEVQPGRER.[W]	1xDeamidated [Q]	0.0696295	3	7	Psat6g206200.1.cds; Psat6g206160.1.cds	2	1356.69													28403.9				83193.2												31048.2										406294	234827
	High	[R].EQIEELRK.[L]		0.013928	3	88	Psat6g206200.1.cds; Psat6g206160.1.cds	1	1044.57	9.13016e+07	1.05209e+08	1.10021e+08	1.08771e+08	1.06117e+08	1.08168e+08	1.04991e+08	1.01907e+08	1.05543e+08	1.05314e+08	1.00484e+08	8.8238e+07	9.13455e+07	9.18929e+07	9.06534e+07	1.02634e+08	1.16279e+08	1.02627e+08	9.82352e+07	1.06166e+08	1.12349e+08	1.04569e+08	9.82577e+07	9.55562e+07	1.03266e+08	9.39996e+07	8.46038e+07	7.39502e+07	8.84461e+07			205461	1.74813e+07	6.27552e+07	7.78514e+07	1.88165e+08	4.5921e+06	1.94763e+08
	High	[R].EQIEELRK.[L]	1xDeamidated [Q2]	0.00901538	3	28	Psat6g206200.1.cds; Psat6g206160.1.cds	1	1045.55	925307	623580	905869	764087	604045	1.04073e+06	1.3401e+06	1.1098e+06	1.19094e+06	637921	1.43599e+06	1.16457e+06	1.12095e+06	1.01624e+06	1.63408e+06	939091	2.03757e+06	2.2426e+06	1.68321e+06	2.69785e+06	2.21139e+06	1.55799e+06	1.11203e+06	1.60756e+06	2.0607e+06	1.34964e+06	1.30045e+06	1.84497e+06	2.00829e+06				852145	3.12561e+06	5.26079e+06	4.94949e+06	2.01349e+06
	High	[K].ERNNEVQR.[Y]		0.0132977	3	31	Psat6g206200.1.cds; Psat6g206160.1.cds	1	1044.52	586167	693947	713597	813176	1.42685e+06	639599	931643	698705	1.17455e+06	1.31267e+06	796814	524228	752969	1.37112e+06	1.49349e+06	1.12993e+06	1.5596e+06	1.00717e+06	1.0953e+06	2.04499e+06	1.13176e+06	591909	467142	715023	1.34235e+06	1.20966e+06	710219	1.89689e+06	1.41127e+06					3.64887e+06	4.926e+06	2.9995e+06	4.08602e+06	5.11664e+06
	High	[K].ERNNEVQR.[Y]	1xDeamidated [N/Q]	0.0399621	3	6	Psat6g206200.1.cds; Psat6g206160.1.cds	1	1045.5	143550	182121	112395	97138	169044	50900.1	143981	91642.9	87677.7	185827	87952.7	45874.9	113001	206959	206874	89081.5	84543.2	90740.9	190331	183067	99634.6	104020	51313.8	30775.9	128863	181122	115347	99083.9	137745				180688			95160	117762		377636
	High	[R].ERWEREEDEEQVDEEWR.[G]		4.71174e-08	2	245	Psat6g206160.1.cds	2	2349	3.64484e+07	5.66717e+07	6.06839e+07	7.35378e+07	7.67137e+07	5.05301e+07	4.77627e+07	5.69837e+07	7.71791e+07	7.34856e+07	5.6111e+07	4.49316e+07	5.09686e+07	6.01987e+07	7.76372e+07	7.46232e+07	7.08008e+07	4.68787e+07	5.68806e+07	5.95806e+07	5.27371e+07	4.54494e+07	3.71567e+07	3.62824e+07	3.72364e+07	6.77545e+07	7.34997e+07	6.30517e+07	6.04132e+07	1.83156e+07	2.33673e+07	6.55387e+06			296276	4.08898e+07	1.53285e+08	2.39338e+08	5.14314e+08	8.14526e+08
	High	[R].ERWEREEDEEQVDEEWR.[G]	1xDeamidated [Q11]	5.80081e-05	2	3	Psat6g206160.1.cds	2	2349.99	81086.1						151002							8.72318e+06				2.25202e+06	1.30612e+07							2.04568e+06										877203
	High	[K].FEAFDLAK.[N]		0.00271958	2	1745	Psat6g206160.1.cds	0	940.477	4.30009e+08	3.64514e+08	3.01625e+08	4.22127e+08	3.55544e+08	3.75969e+08	2.94613e+08	3.35385e+08	4.84005e+08	6.03065e+08	3.71365e+08	4.54916e+08	3.91071e+08	3.84281e+08	4.99865e+08	3.53562e+08	4.21532e+08	4.65259e+08	3.32348e+08	6.24376e+08	3.78188e+08	4.39544e+08	3.53315e+08	4.85954e+08	4.5609e+08	2.92403e+08	3.80507e+08	3.71846e+08	3.71233e+08		106925					29406.1	4.00479e+07	9.15595e+08	2.83016e+09	5.15597e+09
	High	[K].FLTLFENENGHIR.[RL]		2.63393e-06	3	3345	Psat6g206200.1.cds; Psat6g206160.1.cds	0	1589.81	8.66348e+08	6.89796e+08	8.02522e+08	9.42725e+08	1.00568e+09	9.60713e+08	8.05171e+08	8.68445e+08	1.01373e+09	1.13671e+09	9.30136e+08	8.28113e+08	9.24648e+08	7.58153e+08	1.03299e+09	8.85354e+08	9.67876e+08	1.05449e+09	8.31271e+08	1.09245e+09	8.96702e+08	9.27211e+08	1.16879e+09	1.03212e+09	1.0378e+09	6.58467e+08	9.02249e+08	9.5119e+08	1.01632e+09	2.71263e+08	1.29191e+09	7.08262e+08	3.37167e+07	4.20619e+08	2.02479e+09	2.25214e+09	2.23303e+09	3.87237e+08	314424
	High	[K].FLTLFENENGHIR.[RL]	1xDeamidated [N]	2.05931e-06	3	311	Psat6g206200.1.cds; Psat6g206160.1.cds	0	1590.79	4.38863e+08	8.83106e+08	3.71548e+08	4.17614e+08	5.02984e+08	4.81146e+08	3.31327e+08	4.53931e+08	4.94858e+08	5.28696e+08	4.61288e+08	4.4948e+08	4.93714e+08	5.03514e+08	5.41936e+08	4.59762e+08	4.90466e+08	4.68346e+08	3.55854e+08	5.64091e+08	4.14542e+08	5.08861e+08	4.4186e+08	5.97903e+08	6.19107e+08	8.34054e+08	4.28123e+08	5.69222e+08	5.52343e+08	1.27031e+08	1.1005e+09	4.69287e+08	1.26127e+07	1.94267e+08	1.21829e+09	1.5927e+09	1.8559e+09	6.91871e+08	6.62642e+06
	High	[K].FLTLFENENGHIR.[RL]	2xDeamidated [N7; N9]	1.35005e-05	3	36	Psat6g206200.1.cds; Psat6g206160.1.cds	0	1591.78	201989	656106	191542	140426	124963	207866	95073.9	41489.8	115011	100213	147356	104634	107981	137722	148766	107263	109812	162539	133828	131909	141791	214169	164198	265434	289480	398929	166806	104773	159238					2.38292e+06					1.56034e+06
	High	[R].GDTIKIPAGTTSYLVNQDDEEDLR.[VL]		1.71271e-07	3	820	Psat6g206200.1.cds; Psat6g206160.1.cds	1	2650.28	1.12048e+08	9.46705e+07	1.22631e+08	1.62379e+08	1.30891e+08	1.46596e+08	1.32508e+08	1.26069e+08	1.26361e+08	1.32419e+08	1.05459e+08	1.00684e+08	1.45911e+08	1.62702e+08	1.50709e+08	1.40552e+08	1.2065e+08	1.31743e+08	1.13354e+08	9.3838e+07	1.12146e+08	1.0723e+08	9.20104e+07	1.13799e+08	1.05047e+08	1.03086e+08	1.69809e+08	1.47767e+08	1.62246e+08	8.79415e+07	2.28272e+07	8.26308e+06	2.2383e+08	3.22834e+08	4.39935e+08	1.62541e+08	2.98831e+06
	High	[R].GDTIKIPAGTTSYLVNQDDEEDLR.[VL]	1xDeamidated [N/Q]	8.28528e-07	3	36	Psat6g206200.1.cds; Psat6g206160.1.cds	1	2651.27
	High	[R].GDTIKLPAGTTSYLVNQDDEEDLRLVDLVIPVNGPGK.[F]		3.98555e-08	2	113	Psat6g206160.1.cds	2	3952.05	5.74785e+07	3.03675e+07	4.05399e+07	8.2786e+07	5.50503e+07	5.86074e+07	4.74681e+07	4.34104e+07	4.33913e+07	4.55482e+07	4.05557e+07	5.29653e+07	6.40654e+07	4.87173e+07	5.55147e+07	5.89176e+07	3.61639e+07	4.5169e+07	3.89958e+07	2.95017e+07	3.9411e+07	3.97895e+07	4.25446e+07	5.09446e+07	4.04327e+07	3.48008e+07	5.8319e+07	3.22441e+07	3.62963e+07	1.63481e+08	2.4296e+08	5.35076e+07	4.2845e+07	2.65151e+07	3.53063e+06
	High	[R].GDTIKLPAGTTSYLVNQDDEEDLRLVDLVIPVNGPGK.[F]	1xDeamidated [N/Q]	0.000201759	2	22	Psat6g206160.1.cds	2	3953.04	106688	9.93271e+06	6.06006e+06	139894		1.27227e+06	5.80951e+06	4.45457e+06	1.00803e+07		5.40266e+06	166748	1.07652e+06	89109.2	1.45522e+06			391489	5.52011e+06			8.26614e+06	9.57724e+06		3.261e+06	139715	183457	730127					7.89909e+06	2.15569e+07	1.19796e+06
	High	[K].GNLELLGLK.[N]		0.00498446	3	485	Psat6g206200.1.cds; Psat6g206160.1.cds	0	956.578	1.38243e+08	1.84892e+08	1.81777e+08	1.85752e+08	1.67749e+08	1.17745e+08	1.20432e+08	1.0381e+08	1.78893e+08	2.4921e+08	1.32177e+08	1.28966e+08	1.09306e+08	1.23188e+08	2.18178e+08	1.40292e+08	1.57289e+08	1.74798e+08	8.39671e+07	2.13126e+08	1.37164e+08	1.43564e+08	1.77898e+08	2.61402e+08	2.07079e+08	1.14786e+08	1.6319e+08	1.20417e+08	1.23379e+08	58132.3	1.0877e+06	1.3839e+08	2.96244e+08	2.98483e+08	2.20278e+08
	High	[K].GNLELLGLK.[N]	1xDeamidated [N2]	0.00466013	3	2	Psat6g206200.1.cds; Psat6g206160.1.cds	0	957.562																																982885		1.23176e+06
	High	[K].GNLELLGLKNEQQER.[E]		1.15726e-07	3	1978	Psat6g206200.1.cds; Psat6g206160.1.cds	1	1740.92	2.91716e+08	3.21608e+08	3.02663e+08	3.54898e+08	3.15959e+08	3.13122e+08	2.77498e+08	2.95255e+08	3.62942e+08	4.31702e+08	2.84372e+08	2.93609e+08	3.25734e+08	4.93107e+08	3.99458e+08	2.98949e+08	4.15468e+08	3.27742e+08	2.6505e+08	4.40394e+08	2.9606e+08	3.03798e+08	2.81012e+08	3.33892e+08	3.29926e+08	3.51482e+08	3.26735e+08	4.99095e+08	5.24124e+08	1.34954e+09	1.48188e+09	6.10295e+07	1.16551e+06	2.67188e+06		8.35299e+06	8.025e+08	2.24319e+09	3.69922e+09	5.62162e+09
	High	[K].GNLELLGLKNEQQER.[E]	1xDeamidated [N/Q]	8.9289e-07	3	146	Psat6g206200.1.cds; Psat6g206160.1.cds	1	1741.91		1.81922e+06						1.72075e+06		4.24526e+06	1.60696e+06	1.34835e+06	1.74207e+06	3.41809e+06	2.34309e+06	1.81222e+06	6.90243e+06	4.46853e+06	5.36037e+06	6.7051e+06	1.57578e+06	1.69888e+06		6.34988e+06	4.96365e+06	5.31998e+06		73133.6	9.2888e+06	4.44172e+07	5.66643e+07	8.42775e+06					3.18805e+07	4.51771e+07	1.5943e+08	2.59647e+08
	High	[K].GNLELLGLKNEQQER.[E]	2xDeamidated [N/Q]	0.00039271	3	10	Psat6g206200.1.cds; Psat6g206160.1.cds	1	1742.89																																2.10959e+06
	High	[K].GNLELLGLKNEQQER.[E]	3xDeamidated [N2; N10; Q12]	0.0150318	3	4	Psat6g206200.1.cds; Psat6g206160.1.cds	1	1743.88																															4.62357e+06
	High	[K].GNLELLGLKNEQQEREDR.[K]		1.35593e-05	3	1045	Psat6g206200.1.cds; Psat6g206160.1.cds	2	2141.09	1.6959e+08	2.74638e+08	2.05406e+08	1.82129e+08	2.84448e+08	3.06846e+08	1.82744e+08	1.20771e+08	2.8212e+08	2.52904e+08	2.29801e+08	1.29371e+08	2.7814e+08	2.46324e+08	2.88729e+08	2.35645e+08	2.49807e+08	2.21801e+08	2.27272e+08	2.03809e+08	2.56014e+08	2.34302e+08	2.09218e+08	2.31325e+08	2.29949e+08	3.00473e+08	2.74331e+08	2.55229e+08	2.33759e+08	1.72867e+08	8.60527e+07	1.25594e+07	2.70939e+08	2.39368e+08	3.77794e+08	8.67469e+07	310500	2.06113e+08	1.07588e+09	2.16469e+09
	High	[K].GNLELLGLKNEQQEREDR.[K]	1xDeamidated [N/Q]	5.43528e-05	3	94	Psat6g206200.1.cds; Psat6g206160.1.cds	2	2142.08	922135	1.79174e+06	1.52154e+06	1.60334e+06	1.94075e+06	6.57443e+06	351813	504100	2.87405e+06	3.49e+06	5.08236e+06	1.00537e+06	1.23923e+06	1.09546e+06	1.76824e+06	965438	1.70205e+06	3.30879e+06	6.81855e+06	4.91029e+06	955169	6.52992e+06		2.07733e+06	2.45969e+06	1.00949e+07	1.22754e+06	4.25454e+06	4.529e+06	2.45194e+06			3.59854e+06	5.62479e+06	2.09452e+07	6.26333e+06	193877	844392	2.99294e+07	3.53521e+07
	High	[K].GNLELLGLKNEQQEREDR.[K]	2xDeamidated [N10; Q]	0.000326927	3	4	Psat6g206200.1.cds; Psat6g206160.1.cds	2	2143.06			222920				120328						222349	91478.6			150257			67923.1		136314	20272.7		914107	987783										189665
	High	[R].GRQEGEKEEK.[R]		0.000589138	3	215	Psat6g206200.1.cds; Psat6g206160.1.cds	2	1189.58	1.05472e+07	1.65129e+07	1.45059e+07	1.48447e+07	2.01942e+07	8.86997e+06	2.08065e+07	1.48923e+07	1.60033e+07	2.53347e+07	1.62707e+07	1.36697e+07	1.92432e+07	2.44502e+07	2.14344e+07	2.15135e+07	2.41938e+07	1.90411e+07	1.8713e+07	1.75402e+07	1.57372e+07	1.12532e+07	1.07702e+07	1.25464e+07	1.99971e+07	3.492e+07	1.86614e+07	2.76468e+07	2.41136e+07		182547	2.05137e+07	2.84794e+07	1.35002e+07	3.93965e+06	4.67336e+07	1.23056e+08	1.49242e+08
	High	[R].GRQEGEKEEK.[R]	1xDeamidated [Q3]	0.0136084	3	4	Psat6g206200.1.cds; Psat6g206160.1.cds	2	1190.56																																			376800
	High	[R].HGEWRPSYEK.[E]		5.82438e-05	3	154	Psat6g206200.1.cds; Psat6g206160.1.cds	0	1288.61	3.01122e+07	4.29248e+07	3.09004e+07	3.68294e+07	4.21275e+07	4.41123e+07	4.40649e+07	3.39448e+07	3.76789e+07	5.39366e+07	3.91513e+07	3.54263e+07	5.49945e+07	4.28312e+07	3.83675e+07	4.32112e+07	5.15657e+07	3.83512e+07	3.78386e+07	5.45618e+07	3.21425e+07	4.03069e+07	2.895e+07	3.33736e+07	3.87568e+07	4.84502e+07	4.2586e+07	4.28572e+07	4.74917e+07		1.72e+06	1.15245e+07	1.20533e+07	9.5886e+07	1.44806e+08	1.15225e+08	1.28009e+07
	High	[R].HGEWRPSYEKEEDEEEGQR.[E]		6.28728e-10	2	185	Psat6g206160.1.cds	1	2390.03	1.93373e+07	2.31013e+07	2.47743e+07	2.91636e+07	3.17449e+07	3.54344e+07	2.94057e+07	1.87266e+07	2.25081e+07	3.49377e+07	2.25332e+07	1.6765e+07	3.25174e+07	2.99197e+07	2.80072e+07	3.08908e+07	3.76913e+07	2.45133e+07	2.56479e+07	2.53236e+07	2.2574e+07	1.76276e+07	1.64961e+07	1.9971e+07	2.00444e+07	2.93722e+07	2.63935e+07	4.41138e+07	3.89189e+07		6.0615e+06	1.97406e+06		1.67477e+07	2.76774e+07	6.61459e+07	8.79165e+07	1.02827e+08	6.907e+07
	High	[R].HGEWRPSYEKEEDEEEGQR.[E]	1xDeamidated [Q18]	7.42142e-06	2	6	Psat6g206160.1.cds	1	2391.01		332230		189484		292620		355186	323513			177406	348060	329571		253207	840468	209094			583185	196975	165280	224876	271055	550651	326533							330630	817695	2.0932e+06
	High	[R].HGEWRPSYEKEEDEEEGQRER.[G]		7.25586e-05	2	475	Psat6g206160.1.cds	2	2675.17	1.43572e+08	2.51418e+08	2.46061e+08	2.51011e+08	2.92029e+08	3.15098e+08	3.28482e+08	2.3223e+08	2.22475e+08	2.50034e+08	2.63731e+08	1.59789e+08	3.44068e+08	2.68166e+08	2.01653e+08	3.20646e+08	2.7814e+08	2.17651e+08	2.43526e+08	1.5601e+08	1.96513e+08	1.67392e+08	1.70086e+08	1.6744e+08	2.25394e+08	3.88782e+08	2.80481e+08	2.7126e+08	3.13525e+08		1.78489e+07	1.15843e+07	5.35736e+07	6.7763e+07	2.91186e+08	3.15653e+08	6.18326e+08	7.62675e+08	1.0511e+09
	High	[R].HGEWRPSYEKEEDEEEGQRER.[G]	1xDeamidated [Q18]	0.000273682	2	23	Psat6g206160.1.cds	2	2676.16	414203	694112	421384	1.65013e+06	2.44785e+06	1.35017e+06	2.10438e+06	988225	345603	559129	1.98047e+06	472462	1.1074e+06	654602	1.03898e+06		2.34038e+06	663498	1.90631e+06	770544	1.94656e+06	781822	858683	1.91304e+06	1.01816e+06	706827	1.67722e+06	1.43004e+06	925676				1.33221e+06			5.5561e+06	6.76251e+06		7.60261e+06
	High	[R].HQREGEEEER.[S]		0.000552575	3	152	Psat6g206200.1.cds; Psat6g206160.1.cds	1	1298.57	8.63601e+06	9.01901e+06	1.28231e+07	1.33334e+07	1.61094e+07	1.15568e+07	1.65953e+07	1.75783e+07	1.34617e+07	1.3187e+07	1.55595e+07	8.78905e+06	1.6743e+07	2.54224e+07	1.59943e+07	1.74368e+07	2.19511e+07	1.37187e+07	1.46976e+07	1.29774e+07	1.29773e+07	8.68709e+06	9.48441e+06	1.06231e+07	1.83763e+07	2.12971e+07	1.39909e+07	2.71635e+07	1.89648e+07			2.23957e+06	6.23025e+06	4.72814e+06	5.42669e+06		3.85209e+07	8.01769e+07	1.31251e+08
	High	[R].HQREGEEEERSSESQER.[R]		2.95719e-07	2	142	Psat6g206160.1.cds	2	2101.91	6.48342e+06	1.03368e+07	1.71715e+07	1.3073e+07	1.78234e+07	1.86784e+07	1.78726e+07	2.08373e+07	1.26937e+07	8.85366e+06	1.68269e+07	5.02697e+06	1.91461e+07	3.11524e+07	1.09975e+07	1.84933e+07	2.25042e+07	9.35143e+06	1.16505e+07	7.39709e+06	1.22987e+07	5.6342e+06	1.07092e+07	6.68482e+06	1.58029e+07	3.15814e+07	1.27584e+07	1.95511e+07	2.21434e+07				168422	5.14401e+06	1.49197e+07	8.74199e+06	2.99096e+07	5.40718e+07	1.19877e+08	1.56088e+08
	High	[R].HQREGEEEERSSESQER.[R]	1xDeamidated [Q]	1.90002e-05	2	16	Psat6g206160.1.cds	2	2102.9	12710.9	150324	74894.1	41444.6				495519				17343.4	31960.8	43069.1			128813			483704	38714.2	49041	37059.1		444045			63951.2	903921						236797	345218	624988		5.5791e+06	8.58966e+06
	High	[K].KEQKEVQPGR.[E]		0.000730611	3	77	Psat6g206200.1.cds; Psat6g206160.1.cds	2	1198.65	663082	191037	1.5381e+06	1.21782e+06	1.85205e+06	1.3393e+06	1.88069e+06	2.20502e+06	1.31615e+06	957143	1.38597e+06	659265	1.43425e+06	2.54193e+06	866315	1.74327e+06	2.55842e+06	759129	1.36415e+06	1.56629e+06	1.38733e+06	699255	1.19008e+06	719282	1.34056e+06	898619	954465	1.77412e+06	2.17223e+06				81129.1	2.43397e+06	5.44837e+06	4.14444e+06	278321
	High	[K].KEQKEVQPGR.[E]	1xDeamidated [Q3]	0.00374333	3	9	Psat6g206200.1.cds; Psat6g206160.1.cds	2	1199.64		16853.8	21959.1	13569.5			28697.1		37490.2			14316.7	20924.4	38298.2		37069.3	53046.5	29832.8	20407.2	35221.8	36472.3	16890.5	18375.4	20934.5	43265.5			93074.5	64020.1					229355	167158	122478
	High	[R].KERNNEVQR.[Y]	1xDeamidated [N4]	0.0928923	3	2	Psat6g206200.1.cds; Psat6g206160.1.cds	2	1173.6	57315.8	82063.1	74527.8	81230	112255	122667	79186.1	76758.5	92794.9	154633		64526.8	92982.2	128481	130441	138287	133219	126737	152104		134713	60361.1	61249.4	93153.6		185567	105848									363116
	High	[K].KSLPSEFEPINLR.[S]		6.27886e-07	2	466	Psat6g206160.1.cds	1	1529.83	2.29985e+08	2.4122e+08	2.05232e+08	2.1278e+08	2.26864e+08	2.2812e+08	1.66377e+08	1.85783e+08	2.16983e+08	1.82732e+08	2.03846e+08	1.74476e+08	1.86075e+08	2.24082e+08	2.09767e+08	1.99207e+08	2.12129e+08	2.1941e+08	1.70684e+08	2.65653e+08	1.87839e+08	1.95188e+08	2.0032e+08	2.14195e+08	1.96712e+08	1.69165e+08	1.96481e+08	2.2787e+08	1.97878e+08	2.20481e+06	4.44477e+07	2.42699e+08	2.19832e+08	5.17531e+08	5.24713e+08	2.9702e+08	1.82408e+07	650759	540507	872001
	High	[K].KSLPSEFEPINLR.[S]	1xDeamidated [N11]	0.000129368	2	20	Psat6g206160.1.cds	1	1530.82		335517								232522	268585	416349	354310	194962			214489			230226		308558	371867	167531	231606	466999		258643	375875				135369		2.23218e+06	800913
	High	[K].KYPQLQDLDLFVSCVEINEGALMLPHYNSR.[A]	1xCarbamidomethyl [C14]	7.30305e-10	2	862	Psat6g206160.1.cds	1	3549.75	3.62783e+08	4.81446e+08	3.61894e+08	3.67787e+08	2.96936e+08	3.21542e+08	2.06611e+08	2.06125e+08	2.31986e+08	2.37605e+08	3.74593e+08	3.96758e+08	4.37405e+08	2.63216e+08	2.8008e+08	2.71382e+08	1.46037e+08	1.5081e+08	1.40909e+08	9.67949e+07	2.05883e+08	3.48821e+08	2.99859e+08	2.32216e+08	5.46144e+07	3.85729e+08	6.51129e+08	1.61009e+08	2.15787e+08	2.83307e+08	3.86971e+08	5.06063e+07	1.91064e+08	9.39715e+07	677185
	High	[K].KYPQLQDLDLFVSCVEINEGALMLPHYNSR.[A]	1xCarbamidomethyl [C14]; 1xDeamidated [N/Q]	6.14605e-06	2	51	Psat6g206160.1.cds	1	3550.73	325348	3.46005e+06	406355	481379	2.34254e+06	1.92599e+06	1.36599e+06	2.1664e+06	2.70966e+06	1.79241e+06	3.73953e+06	4.37973e+06	4.11508e+06	3.24468e+06	3.15417e+06	2.22181e+06	1.66939e+06	2.43893e+06	2.90195e+06	1.32088e+06	3.1462e+06	2.12852e+06	2.91941e+06	93174.7	656854	4.74144e+06	5.48861e+06	17563.9	3.60542e+06			124631	525488	3.72465e+06	2.85222e+06
	High	[K].KYPQLQDLDLFVSCVEINEGALMLPHYNSR.[A]	1xCarbamidomethyl [C14]; 1xOxidation [M23]	3.26525e-09	2	99	Psat6g206160.1.cds	1	3565.75	3.48588e+07	2.24822e+07	2.0931e+07	1.92586e+07	1.28492e+07	1.74626e+07	8.40778e+06	1.74867e+07	1.3235e+07	1.34244e+07	1.57408e+07	2.963e+07	2.498e+07	1.13506e+07	1.55277e+07	1.48374e+07	7.77309e+06	1.80675e+07	8.25814e+06	3.11089e+06	1.742e+07	2.31237e+07	2.56785e+07	1.50187e+07	2.00339e+06	1.61553e+07	3.26226e+07	9.04511e+06	1.3105e+07	8.6176e+06	2.30319e+07	4.37794e+06	1.47269e+07	592150
	High	[K].KYPQLQDLDLFVSCVEINEGALMLPHYNSR.[A]	1xCarbamidomethyl [C14]; 1xDeamidated [N/Q]; 1xOxidation [M23]	1.07376e-07	2	4	Psat6g206160.1.cds	1	3566.73			2.00442e+06	2.45059e+06	1.65584e+06	2.42081e+06	2.2572e+06	3.18804e+06			1.5233e+06	2.7696e+06	1.46407e+06	1.50905e+06	1.56753e+06		1.1982e+06			1.4663e+06				1.40644e+06		1.8654e+06	2.12306e+06	882620	1.21763e+06				1.56248e+06	1.05833e+07
	High	[K].LFEITPEK.[K]		0.00194295	3	1801	Psat6g206200.1.cds; Psat6g206160.1.cds	0	976.535	8.80852e+08	8.84453e+08	7.01525e+08	8.1216e+08	7.83959e+08	8.15839e+08	6.83209e+08	8.38464e+08	8.92441e+08	8.66844e+08	8.17714e+08	8.41647e+08	7.52957e+08	7.88826e+08	7.95124e+08	7.53706e+08	7.84596e+08	8.48889e+08	7.33187e+08	8.42859e+08	8.25549e+08	9.08561e+08	8.27407e+08	1.00533e+09	9.52983e+08	7.2981e+08	7.56835e+08	6.47171e+08	6.67327e+08		1.05134e+07	1.492e+06		3.48931e+07	9.65568e+08	1.87684e+09	2.29221e+09	2.18034e+09	1.57937e+08
	High	[K].LFEITPEKK.[Y]		0.00211464	3	729	Psat6g206200.1.cds; Psat6g206160.1.cds	1	1104.63	5.45461e+08	6.06571e+08	5.30327e+08	4.90241e+08	4.93155e+08	5.2465e+08	4.45256e+08	4.66625e+08	5.39844e+08	5.82417e+08	5.26787e+08	4.97445e+08	4.85579e+08	5.19717e+08	5.47919e+08	4.68993e+08	5.33763e+08	4.63627e+08	4.51137e+08	6.56361e+08	5.16773e+08	5.83318e+08	5.19116e+08	6.26332e+08	5.73318e+08	5.56585e+08	4.74441e+08	4.83009e+08	4.24143e+08	375495	7.17468e+06	3.0325e+08	2.43451e+08	4.3446e+08	1.20142e+09	1.03284e+09	4.59525e+08
	High	[K].LFEITPEKKYPQLQDLDLFVSCVEINEGALMLPHYNSR.[A]	1xCarbamidomethyl [C22]	4.07845e-07	2	98	Psat6g206160.1.cds	2	4507.27	3.47364e+07	3.62241e+06	5.15383e+07	1.63188e+07	3.724e+07	4.23431e+07	7.65391e+06	3.80393e+07	1.16171e+07	7.62357e+06	6.42914e+07	2.36324e+07	5.1857e+07	5.20697e+07	1.4576e+07	2.24262e+07	2.187e+07	4.10893e+06	3.78254e+06	7.33092e+06	1.74211e+07	1.63681e+07	3.64479e+07	1.40999e+07	2.10381e+06	1.63937e+07	5.55754e+07	2.3161e+07	3.53611e+07		4.53439e+06		2.7186e+07	1.37526e+07
	High	[K].LFEITPEKKYPQLQDLDLFVSCVEINEGALMLPHYNSR.[A]	1xCarbamidomethyl [C22]; 1xDeamidated [N/Q]	3.60156e-08	2	35	Psat6g206160.1.cds	2	4508.25	4.79954e+06	1.23099e+07	4.83581e+06	2.69001e+07	3.80434e+06	8.66649e+06	2.99773e+07	2.11202e+06	2.79387e+06	1.82833e+06	7.43588e+06	3.79692e+06	7.66263e+06	1.5276e+06	1.59651e+06	2.60919e+06	2.99569e+06	5.79213e+06	6.77502e+06	1.13281e+06	3.53158e+06		3.42204e+06	2.80104e+06	3.65679e+06	2.58385e+07	3.48184e+06	3.2571e+06	1.48713e+06				4.07258e+06	255047
	High	[R].LLQRFDK.[H]		0.106335	2	47	Psat6g206160.1.cds	1	919.536	2.22259e+06	757759	3.0799e+06	2.56457e+06	2.85577e+06	3.64555e+06	2.13084e+06	3.06943e+06	2.25285e+06	1.2814e+06	2.91294e+06	1.65726e+06	2.51802e+06	2.07104e+06	1.64459e+06	2.6998e+06	2.35654e+06	2.30096e+06	2.17965e+06	2.00771e+06	2.7034e+06	1.79573e+06	2.7324e+06	2.13098e+06	3.11507e+06	1.35498e+06	1.73992e+06	2.18577e+06	2.19828e+06			3.15383e+06	2.78637e+06	2.85591e+06
	High	[K].IPAGTTSYLVNQDDEEDLR.[VL]		2.19412e-10	3	2082	Psat6g206200.1.cds; Psat6g206160.1.cds	0	2136.01	6.62292e+07	8.22481e+07	5.876e+07	7.56013e+07	7.66695e+07	7.47974e+07	5.91323e+07	5.70613e+07	9.49355e+07	1.04085e+08	5.70968e+07	7.00717e+07	8.84164e+07	5.85288e+07	9.94656e+07	7.44929e+07	5.80107e+07	9.99562e+07	6.30241e+07	4.85552e+07	7.55069e+07	8.7257e+07	4.68825e+07	7.50806e+07	6.63115e+07	7.50521e+07	1.0597e+08	6.70664e+07	6.44819e+07	2.40405e+08	1.7477e+08	2.90622e+07	13134		273338	439173	6.45726e+07	2.8725e+08	5.74226e+08	5.52758e+08
	High	[K].IPAGTTSYLVNQDDEEDLR.[VL]	1xDeamidated [N/Q]	9.51224e-10	3	30	Psat6g206200.1.cds; Psat6g206160.1.cds	0	2136.99		340343	151338	1.32939e+07	308573	60571.6	337419	137879	57121.6	186156		326407	1.48514e+07			57180.4	328692	2.91932e+07	289606	128564		70821.3	71631.7		55603.4	108804		449326				864289				1.82863e+06	222775
	High	[K].LPAGTTSYLVNQDDEEDLRLVDLVIPVNGPGK.[F]		5.67425e-07	2	334	Psat6g206160.1.cds	1	3437.78	4.83389e+07	4.79203e+07	3.48294e+07	5.66712e+07	3.77205e+07	4.30573e+07	3.18632e+07	3.32588e+07	4.13111e+07	5.36374e+07	2.78714e+07	5.1089e+07	4.73972e+07	2.66038e+07	4.25358e+07	4.33106e+07	2.579e+07	4.23805e+07	3.27934e+07	2.35194e+07	3.3055e+07	4.65806e+07	4.58821e+07	5.22982e+07	2.70583e+07	2.6297e+07	4.45941e+07	2.8467e+07	2.64337e+07	9.97226e+06	8.42449e+07	6.2871e+07	4.24111e+06	2.41644e+07	9.3352e+07	9.3831e+07	4.89114e+07	636542
	High	[K].LPAGTTSYLVNQDDEEDLRLVDLVIPVNGPGK.[F]	1xDeamidated [N/Q]	0.000181912	2	9	Psat6g206160.1.cds	1	3438.76	5.44851e+06	7.75535e+06		3.93593e+06		3.31707e+06				4.19577e+06								2.24499e+06		1.56476e+06				3.35746e+06	3.04839e+06			1.17583e+06					2.89512e+06		744845		7.67554e+06
	High	[K].LPAGTTSYLVNQDDEEDLRLVDLVIPVNGPGKFEAFDLAK.[N]		8.95342e-09	2	1185	Psat6g206160.1.cds	2	4359.24	3.03844e+08	3.13539e+08	2.0687e+08	2.79546e+08	1.96525e+08	1.91351e+08	1.94703e+08	2.09077e+08	2.04363e+08	1.92069e+08	2.0966e+08	3.14701e+08	2.77027e+08	1.63367e+08	1.93059e+08	2.33441e+08	1.44172e+08	2.20805e+08	2.04455e+08	1.1329e+08	1.83818e+08	2.89325e+08	3.25462e+08	2.83196e+08	1.71067e+08	2.2871e+08	3.05904e+08	1.56847e+08	1.41547e+08	2.84718e+08	7.97703e+06	2.82325e+07	1.73855e+08	4.82754e+08	1.95934e+08	9.90888e+07	335932		57909.2
	High	[K].LPAGTTSYLVNQDDEEDLRLVDLVIPVNGPGKFEAFDLAK.[N]	1xDeamidated [N/Q]	6.24615e-08	2	273	Psat6g206160.1.cds	2	4360.22	1.69593e+07	2.24858e+07	2.38595e+07	1.84457e+07	1.44781e+07	9.94621e+06	2.80005e+07	2.24757e+07	5.14813e+06	2.25058e+07	3.09868e+07	3.62754e+07	3.4121e+07	6.86532e+06	1.39364e+07	5.64443e+06	1.32267e+07	4.67845e+06	5.00976e+06	5.0581e+06	1.06934e+07	4.97153e+06	1.98023e+07	1.63434e+07	1.08922e+07	2.04263e+07	5.07285e+06	1.55476e+07	1.42259e+07	1.71188e+07	2.5071e+07	627536	7.27692e+06	2.51497e+06	4.20507e+07	2.78495e+07	2.02911e+06
	High	[K].LPAGTTSYLVNQDDEEDLRLVDLVIPVNGPGKFEAFDLAK.[N]	2xDeamidated [Q12; N28]	0.000453506	2	1	Psat6g206160.1.cds	2	4361.21
	High	[R].LSPGDVVIIPAGHPVAITASSNLNLLAFGINAENNER.[N]	1xDeamidated [N24]	0.000718419	2	2	Psat6g206160.1.cds	0	3784.99
	High	[R].LVDLVIPVNGPGK.[F]		3.51968e-05	2	141	Psat6g206160.1.cds	0	1320.79	2.94556e+07	2.27504e+07	2.24966e+07	3.59808e+07	3.10088e+07	3.15754e+07	2.27494e+07	1.81797e+07	4.15309e+07	4.78603e+07	2.75223e+07	2.79402e+07	2.9423e+07	2.85012e+07	4.34788e+07	2.94525e+07	2.91386e+07	3.77938e+07	2.64508e+07	4.83248e+07	3.60195e+07	4.4249e+07	2.27222e+07	4.08629e+07	3.24471e+07	1.45873e+07	3.37108e+07	3.66938e+07	3.38646e+07		5.49608e+06	7.22746e+07	8.05797e+07	5.69135e+07
	High	[R].LVDLVIPVNGPGK.[F]	1xDeamidated [N9]	8.79531e-05	2	57	Psat6g206160.1.cds	0	1321.77	2.77653e+06	7.92834e+06	1.49357e+06	1.71302e+06	1.57981e+06	1.3328e+06	1.55506e+06	589860	1.41481e+06	2.69882e+06	1.1165e+06	1.92535e+06	1.4658e+06	867928	2.83671e+06	1.43777e+06	1.69764e+06	1.71319e+06	1.81595e+06	2.984e+06	1.50967e+06	2.60643e+06	1.4885e+06	2.17587e+06	1.73527e+06	3.27929e+06	2.24671e+06	3.07663e+06	1.85739e+06		1.96553e+06	1.02153e+07	7.13473e+06	1.93867e+06
	High	[R].LVDLVIPVNGPGKFEAFDLAK.[N]		1.28701e-05	2	512	Psat6g206160.1.cds	1	2242.25	2.79581e+08	1.66178e+08	1.84397e+08	3.0183e+08	2.58499e+08	2.50981e+08	1.52222e+08	1.53709e+08	1.92457e+08	2.49034e+08	2.02041e+08	2.54134e+08	2.43113e+08	2.9403e+08	2.63625e+08	2.17424e+08	1.66283e+08	1.64679e+08	1.43587e+08	2.34898e+08	1.802e+08	2.19753e+08	2.01594e+08	2.44415e+08	1.99274e+08	1.11031e+08	2.54051e+08	2.4326e+08	2.96506e+08	2.99635e+08	8.76719e+07		8.9022e+06	5.42158e+07	3.02767e+08	4.79057e+08	7.25749e+08	6.09411e+07	251855
	High	[R].LVDLVIPVNGPGKFEAFDLAK.[N]	1xDeamidated [N9]	4.00625e-05	2	43	Psat6g206160.1.cds	1	2243.23	741508	9.57312e+07	424597	1.15329e+08	163578	392305	71687.9	7.16733e+07	8.71553e+07	300436	5.68405e+07	744125	459735	657010	721416	437387	290531	7.80268e+07	291644	62617.3	398439	351565	1.19011e+06	1.62546e+06	807393	5.85856e+07	707908	592590	486656						501878	1.21921e+06		1.00756e+06	96738.5
	High	[K].NEQQEREDR.[K]		0.0102703	3	128	Psat6g206200.1.cds; Psat6g206160.1.cds	1	1203.53	3.95371e+06	8.41877e+06	3.91547e+06	5.81013e+06	5.53641e+06	3.1923e+06	5.98794e+06	4.82533e+06	6.14199e+06	9.21665e+06	4.91663e+06	5.18438e+06	6.45082e+06	6.01929e+06	9.74207e+06	6.37267e+06	6.61567e+06	6.93527e+06	6.4393e+06	4.88634e+06	4.36664e+06	4.89648e+06	4.29799e+06	6.24328e+06	7.67755e+06	9.94335e+06	6.70826e+06	8.85074e+06	6.21468e+06				3.22239e+06	3.03724e+06	1.98296e+07	1.75371e+07	1.37505e+07
	High	[K].NEQQEREDR.[K]	1xDeamidated [N/Q]	0.0622653	3	7	Psat6g206200.1.cds; Psat6g206160.1.cds	1	1204.52	22611.4					19310.4															48140.3	19516		22028.2				92041.5									429975	548477
	High	[K].NEQQEREDRK.[E]		0.0928923	3	23	Psat6g206200.1.cds; Psat6g206160.1.cds	2	1331.63	2.80824e+06	3.76883e+06	2.69537e+06	3.54694e+06	3.72876e+06	3.18318e+06	4.09655e+06	3.61704e+06	4.07341e+06	6.15154e+06	3.71297e+06	3.81729e+06	4.45599e+06	5.64093e+06	5.61918e+06	4.20573e+06	4.37937e+06	4.75816e+06	4.08612e+06	3.59923e+06	3.24187e+06	3.13023e+06	2.74226e+06	3.96183e+06	5.3127e+06	6.73441e+06	5.20989e+06	6.49472e+06	4.74809e+06					5.39882e+06	1.10048e+07	1.7475e+07	1.49284e+07
	High	[R].NFLSGSDDNVISQIENPVK.[E]		1.31199e-09	2	1625	Psat6g206200.1.cds; Psat6g206160.1.cds	0	2076.02	3.2294e+08	3.16619e+08	2.54448e+08	3.12825e+08	2.72081e+08	2.57346e+08	2.49895e+08	2.91984e+08	2.73251e+08	2.56172e+08	2.79824e+08	3.41371e+08	3.15118e+08	1.58645e+08	2.39318e+08	2.85912e+08	1.83111e+08	3.27684e+08	2.6234e+08	1.49147e+08	2.59412e+08	3.21081e+08	2.93032e+08	3.22362e+08	2.6931e+08	2.16845e+08	3.28991e+08	1.63748e+08	1.71022e+08	6.5595e+09	1.49126e+09	6.72185e+07	1.03594e+08	3.20421e+08	5.44685e+08	3.50634e+08	4.16498e+07		864289
	High	[R].NFLSGSDDNVISQIENPVK.[E]	1xDeamidated [N/Q]	1.04341e-09	2	158	Psat6g206200.1.cds; Psat6g206160.1.cds	0	2077.01	8.62547e+06	8.35046e+06	7.0987e+06	5.21237e+06	5.58935e+06	6.13473e+06	3.16983e+06	1.26024e+07	9.83402e+06	8.57072e+06	9.81245e+06	6.8458e+06	9.67822e+06	6.01501e+06	9.86944e+06	1.04348e+07	8.60657e+06	7.33281e+06	1.18117e+07	1.43428e+07	9.37946e+06	7.21147e+06	4.34055e+06	1.21604e+07	9.84779e+06	9.45232e+06	1.27193e+07	1.61078e+07	1.34793e+07	1.89644e+08	1.10316e+08	8.53702e+06	1.03782e+07	2.02129e+07	2.85495e+07	1.17483e+07	6.67482e+06	6.43667e+06
	High	[R].NFLSGSDDNVISQIENPVK.[E]	2xDeamidated [N/Q]	1.78122e-06	2	4	Psat6g206200.1.cds; Psat6g206160.1.cds	0	2077.99	33337.3	39132.1	41471	123295		59304.3	69181.4	43554.3		114322	115295	326873	69629.1		69544.3		124844		32874.3	112724	66530.6		97176.4	31950.8	43279.1	66941	188672									317660
	High	[R].NFLSGSDDNVISQIENPVK.[E]	3xDeamidated [N9; N/Q]	0.0132213	2	6	Psat6g206200.1.cds; Psat6g206160.1.cds	0	2078.98	595243		469473		291110									222976	350260			675154	519693		555363		362181			447733			230671
	High	[R].NFLSGSDDNVISQIENPVKELTFPGSVQEINR.[L]		1.04458e-08	1	1149	Psat6g206160.1.cds	1	3546.77	1.54249e+08	1.00388e+08	1.02547e+08	1.36758e+08	5.32337e+07	1.06608e+08	9.53152e+07	1.94783e+08	6.22007e+07	5.06258e+07	8.84986e+07	1.30412e+08	1.06607e+08	6.66601e+07	4.29628e+07	1.07365e+08	6.10979e+07	9.53088e+07	8.1977e+07	4.33521e+06	7.04213e+07	9.74241e+07	1.51346e+08	1.43399e+08	1.14711e+08	6.91482e+07	1.05285e+08	3.94991e+07	3.97247e+07	5.05788e+07	5.18792e+08	5.56133e+08	6.84738e+07		2.29504e+07	2.45748e+06
	High	[R].NFLSGSDDNVISQIENPVKELTFPGSVQEINR.[L]	1xDeamidated [N/Q]	2.78036e-07	1	161	Psat6g206160.1.cds	1	3547.76	5.8809e+06	2.09921e+06	8.24151e+06	2.71246e+06	9.06332e+06	237424	5.74647e+06	8.23031e+06	6.90833e+06	5.94584e+06	4.89751e+06		4.95003e+06	5.35465e+06	7.50319e+06	6.52329e+06	2.99574e+06	6.70992e+06	3.11317e+06	4.51632e+06	2.40285e+06	3.34377e+06	2.69064e+06	8.32038e+06	3.58817e+06	6.74006e+06	3.40006e+06	1.03865e+07	5.71888e+06	862400	2.88127e+07	1.22801e+07	9.22063e+06	8.69384e+06		183400
	High	[K].NKNQYLR.[G]		0.0360097	2	170	Psat6g206160.1.cds	1	935.506	1.004e+08	7.9142e+07	1.0304e+08	1.2411e+08	1.17423e+08	1.20915e+08	1.107e+08	1.14298e+08	1.00642e+08	1.06233e+08	9.93246e+07	9.0396e+07	9.92486e+07	1.47776e+08	1.32754e+08	1.25802e+08	1.34882e+08	8.89711e+07	9.99177e+07	1.29574e+08	1.10438e+08	8.72474e+07	1.09819e+08	1.04046e+08	9.46379e+07	7.65339e+07	8.95636e+07	1.39697e+08	1.35208e+08		3.35353e+07	4.22273e+08	2.06994e+08	6.22784e+07	1.52988e+08	8.7494e+07	1.09263e+08
	High	[R].NNEVQRYEAR.[L]		0.00961923	3	35	Psat6g206200.1.cds; Psat6g206160.1.cds	1	1278.62	239196	112844	608086	367141	725656	628246	664332	1.53436e+06	354340	171515	955721	190186	531008	1.35765e+06	197926	527114	925914	221633	356544	423057	378739	163611	664848	236557	598481	529165	301378	529415	698260								745378	3.14351e+06	5.12663e+06	8.52333e+06
	High	[R].NNEVQRYEAR.[L]	1xDeamidated [N/Q]	0.005951	3	18	Psat6g206200.1.cds; Psat6g206160.1.cds	1	1279.6								263797						122631			131014						280540	213666					148688									466228	2.2709e+06	651465
	High	[R].NPFLFK.[S]		0.105496	3	395	Psat6g206200.1.cds; Psat6g206160.1.cds	0	765.429	7.0161e+06	5.97676e+06	5.86349e+06	5.60276e+06	1.38576e+07	1.38865e+07	4.92732e+06	7.04452e+06	1.44324e+07	1.40521e+07	1.55207e+07	7.04829e+06	6.09731e+06	1.1394e+07	1.06131e+07	6.15341e+06	1.20938e+07	1.76112e+07	1.33932e+07	1.54529e+07	1.16187e+07	1.52419e+07	1.04993e+07	2.0629e+07	1.79277e+07	1.30789e+07	9.53221e+06	1.00697e+07	9.3001e+06						83270.1	1.00648e+06	2.06988e+06	1.95665e+07	8.98024e+07
	High	[R].NSYNLER.[G]		0.00737398	3	891	Psat6g206200.1.cds; Psat6g206160.1.cds	0	895.427	4.46671e+08	4.85447e+08	3.76723e+08	3.86911e+08	3.29881e+08	3.52469e+08	3.3242e+08	3.91599e+08	3.55261e+08	3.56261e+08	3.88489e+08	4.36514e+08	3.43666e+08	3.19682e+08	3.1372e+08	4.00781e+08	2.84243e+08	4.35631e+08	3.24162e+08	4.35833e+08	3.5049e+08	4.4266e+08	4.01766e+08	4.67718e+08	4.06809e+08	3.26958e+08	3.49455e+08	3.69734e+08	3.80969e+08				33972.5	8.75523e+07	7.13534e+08	7.65421e+08	9.83134e+08	8.80008e+08
	High	[R].NSYNLER.[G]	1xDeamidated [N]	0.027307	3	59	Psat6g206200.1.cds; Psat6g206160.1.cds	0	896.411	1.7221e+06	3.4218e+06	1.54533e+06	1.48164e+06	1.26889e+06	1.53139e+06	1.83104e+06	1.36914e+06	1.57408e+06	2.33064e+06	1.61145e+06	1.45117e+06	1.90079e+06	1.69641e+06	1.69425e+06	1.80242e+06	1.8557e+06	1.48014e+06	1.70073e+06	1.47174e+07	1.81748e+06	1.84927e+06	1.36221e+06	1.87751e+06	3.05596e+06	2.52893e+06	1.54239e+06	1.36197e+06	1.60089e+06				3.36184e+06	3.27448e+07	3.95538e+07	301126		805283	6.45793e+06	2.35565e+06
	High	[R].NSYNLERGDTIK.[IL]		6.18821e-05	3	87	Psat6g206200.1.cds; Psat6g206160.1.cds	1	1409.7	4.45907e+06	2.83816e+06	6.67037e+06	6.23788e+06	7.44743e+06	7.41888e+06	5.3532e+06	8.38343e+06	4.58356e+06	3.59396e+06	7.12552e+06	3.24522e+06	5.4835e+06	8.17398e+06	3.4914e+06	5.8399e+06	8.54242e+06	3.47481e+06	4.65495e+06	5.68283e+06	6.58052e+06	4.04406e+06	5.54231e+06	3.78383e+06	6.25235e+06	5.45673e+06	4.26223e+06	7.76581e+06	6.4214e+06			5.08026e+06	5.88758e+06	3.47435e+06	5.3987e+06	1.12327e+07	1.41722e+07
	High	[K].QEDEEEKQK.[Y]		0.00151018	2	76	Psat6g206160.1.cds	1	1162.52	1.9382e+06	2.48604e+06	1.73718e+06	2.42424e+06	2.25589e+06	1.32699e+06	2.68213e+06	2.01335e+06	1.90962e+06	3.56251e+06	1.74245e+06	2.04844e+06	2.16934e+06	2.13673e+06	2.99921e+06	2.81566e+06	2.21265e+06	2.02198e+06	2.46198e+06	2.17334e+06	1.38498e+06	1.75559e+06	1.37558e+06	2.20409e+06	2.96203e+06	2.99489e+06	2.45329e+06	3.03699e+06	2.51674e+06				1.78426e+06	3.79091e+06	7.2802e+06	6.52978e+06	1.66818e+06
	High	[K].QEDEEEKQK.[Y]	1xDeamidated [Q1]	0.00151018	2	16	Psat6g206160.1.cds	1	1163.51	181434	194023	247707	324910	315192	226937	198831	154553	243864	469136	195227	116772	200301	438865	423813	393592	412124	313837	198001	395974	263705	162348	150215	180043	416826	487315	207363	900694	637400				454492	1.1223e+06	1.21626e+06	598720
	High	[K].QEDEEEKQKYR.[Y]		0.000302895	2	135	Psat6g206160.1.cds	2	1481.69	8.18672e+06	8.65079e+06	1.28629e+07	1.64202e+07	1.71537e+07	1.32594e+07	1.36764e+07	1.3349e+07	1.12997e+07	9.72863e+06	1.15438e+07	8.20969e+06	1.21898e+07	1.4002e+07	1.10841e+07	1.5523e+07	1.16871e+07	7.72343e+06	1.02935e+07	7.7642e+06	1.20459e+07	7.95422e+06	9.04017e+06	7.94114e+06	1.00848e+07	1.1283e+07	1.13028e+07	8.21498e+06	8.91938e+06			2.87794e+06	4.30602e+06	1.84812e+07	2.42097e+07	2.08977e+07	1.15481e+07
	High	[K].QEDEEEKQKYR.[Y]	1xDeamidated [Q]	0.000618622	2	17	Psat6g206160.1.cds	2	1482.67							128189		80470.5		40671	40851.6					198356	101776	103749	73736.6	32657.4	41160						127596	108163					557840	683058	345071
	High	[R].QEGEKEEK.[R]		0.0415	3	26	Psat6g206200.1.cds; Psat6g206160.1.cds	1	976.458	653505	954367	567831	765039	858982	273932	871447	651805	671831	1.12064e+06	670694	726876	758329	753029	1.0475e+06	955352	853428	804320	858593	644758	645537	601487	569680	692504	941351	1.48369e+06	766843	766866	682833				1.77476e+06
	High	[R].QEGEKEEKR.[H]		0.000942047	3	107	Psat6g206200.1.cds; Psat6g206160.1.cds	2	1132.56	5.75147e+06	8.63444e+06	7.40407e+06	8.38108e+06	9.9538e+06	5.34729e+06	9.26327e+06	8.72242e+06	7.67081e+06	1.06645e+07	7.08322e+06	6.31958e+06	9.48654e+06	5.26341e+06	1.01463e+07	1.06272e+07	8.67707e+06	7.20792e+06	7.9631e+06	3.54302e+06	6.25377e+06	5.49471e+06	5.8113e+06	6.64874e+06	9.45996e+06	1.41501e+07	9.04987e+06	1.02862e+07	7.42213e+06			2.70574e+06	4.67578e+06	2.23146e+06	6.82628e+06	1.64378e+07	1.63779e+07	1.4884e+07	1.97141e+07
	High	[K].QKYQYQR.[E]		0.0352267	2	28	Psat6g206160.1.cds	1	1013.52	789064	797234	1.04338e+06	961200	1.12659e+06	1.06637e+06	956782	1.12136e+06	890786	1.16888e+06	1.04937e+06	825853	1.07095e+06	1.31019e+06	1.05945e+06	1.04746e+06	1.03315e+06	803670	898479	1.05048e+06	838468	671915	751114	794123	840918	825456	930095	724877	929066			479287	1.7765e+06	1.33476e+06	352999	274638
	High	[K].QSHFANAEPEQK.[E]		7.35665e-06	1	265	Psat6g206160.1.cds	0	1385.64	2.19963e+08	3.19485e+08	2.40431e+08	3.00407e+08	3.33795e+08	2.96518e+08	2.38821e+08	2.41809e+08	3.12303e+08	3.1642e+08	2.36419e+08	2.08896e+08	2.96915e+08	3.7393e+08	3.44513e+08	3.16012e+08	2.58346e+08	2.63145e+08	2.27805e+08	2.43258e+08	2.4123e+08	2.13914e+08	1.70604e+08	2.27772e+08	2.59816e+08	3.30825e+08	3.15821e+08	2.50828e+08	2.6731e+08		206687	3.86766e+06	4.7337e+07	6.41149e+07	3.84041e+08	6.78703e+08	7.24203e+08
	High	[K].QSHFANAEPEQK.[E]	1xDeamidated [N/Q]	7.3995e-05	1	62	Psat6g206160.1.cds	0	1386.63	439339	2.26865e+06	587910	753036	1.24243e+06	622047	398149	1.58526e+06	1.80679e+06	3.51636e+06	1.77325e+06	291904	1.6795e+06	2.13317e+06	1.74414e+06	1.53679e+06	3.68494e+06	4.42097e+06	2.55535e+06	6.8678e+06	2.43769e+06	2.59902e+06	1.92511e+06	2.8736e+06	5.17861e+06	1.60833e+06	2.41814e+06	5.68516e+06	6.02294e+06			496515	1.09877e+06	5.06281e+06	1.13119e+07	1.46197e+07	2.2128e+07	1.69852e+07	7.78937e+06
	High	[K].QSHFANAEPEQK.[E]	2xDeamidated [Q11; N/Q]	0.0499212	1	4	Psat6g206160.1.cds	0	1387.61
	High	[K].QSHFANAEPEQKEQGSQGK.[R]		3.97661e-10	1	467	Psat6g206160.1.cds	1	2099.97	1.1027e+08	1.33702e+08	2.16386e+08	2.31909e+08	2.24623e+08	2.13352e+08	2.18107e+08	2.38426e+08	2.08831e+08	1.72934e+08	1.8076e+08	1.10464e+08	2.7281e+08	2.77762e+08	2.04085e+08	2.4681e+08	1.77824e+08	1.53735e+08	1.43289e+08	1.18087e+08	1.61407e+08	1.08579e+08	1.13004e+08	1.16699e+08	1.44793e+08	2.2804e+08	2.67154e+08	1.82925e+08	2.29592e+08	1.23847e+06	2.32712e+07	3.32793e+07	1.85276e+07	7.29644e+06	4.83811e+07	9.13748e+07	2.83739e+08	6.24294e+08	9.38244e+08	1.28458e+09
	High	[K].QSHFANAEPEQKEQGSQGK.[R]	1xDeamidated [N/Q]	1.02068e-09	1	176	Psat6g206160.1.cds	1	2100.96	997033	2.73458e+06	1.97432e+06	1.86764e+06	1.9658e+06	1.60336e+06	2.59762e+06	2.46251e+06	2.46463e+06	2.95221e+06	2.20617e+06	1.38696e+06	2.68069e+06	3.35657e+06	2.79352e+06	2.11183e+06	8.06618e+06	5.11598e+06	4.39013e+06	5.54332e+06	2.74723e+06	1.59055e+06	1.35646e+06	1.69732e+06	6.22202e+06	5.64886e+06	2.7478e+06	1.10673e+07	1.46516e+07		1.40611e+06	811183	1.09685e+06	285933	3.49071e+06	1.32564e+07	2.94329e+07	5.02723e+07	5.42163e+07	7.64369e+07
	High	[K].QSHFANAEPEQKEQGSQGK.[R]	2xDeamidated [N/Q]	5.11175e-06	1	18	Psat6g206160.1.cds	1	2101.94		103942	44378.8	40735.2	42330.9		30351.5									38703.4	59006.4	42511.9	41094.3		36219		32307.5	41773.6	54363	102054			94021.1									1.01396e+06	719724	3.82425e+06
	High	[K].QSHFANAEPEQKEQGSQGKR.[S]		6.25128e-07	1	147	Psat6g206160.1.cds	2	2256.08	7.55111e+06	6.64421e+06	1.88802e+07	1.5597e+07	2.32249e+07	1.72956e+07	2.23561e+07	2.17646e+07	1.88871e+07	1.33674e+07	1.58242e+07	7.67261e+06	1.75553e+07	2.75735e+07	1.73297e+07	2.12161e+07	2.37402e+07	1.10447e+07	1.50813e+07	1.52841e+07	1.54081e+07	7.7067e+06	9.97477e+06	8.40668e+06	1.41305e+07	2.09657e+07	1.58617e+07	1.44812e+07	1.86647e+07		5.2652e+06	2.00283e+06	311760	1.72872e+07	6.46072e+07	4.3493e+07	1.08502e+07
	High	[K].QSHFANAEPEQKEQGSQGKR.[S]	1xDeamidated [N/Q]	2.01791e-05	1	46	Psat6g206160.1.cds	2	2257.06		22062.9	265710	304485	223653	211520	370538	108090	362820	231404	402117	74346.8	125461	727974	520916	332293	438990	231752	273410	962220	434223	143464	70765.6	225175	434411	241841	515363	945963	1.19905e+06			40517.9		676437	1.64985e+06	2.27858e+06	456435
	High	[R].REDPEER.[A]		0.0155772	3	206	Psat6g206200.1.cds; Psat6g206160.1.cds	1	930.428	5.72632e+07	6.65076e+07	6.32821e+07	7.4871e+07	1.04037e+08	4.8573e+07	9.07529e+07	7.77603e+07	9.11355e+07	1.05159e+08	8.87726e+07	6.40959e+07	7.78377e+07	1.03138e+08	9.85033e+07	9.22269e+07	1.26281e+08	7.42713e+07	9.06468e+07	1.36574e+08	8.98246e+07	7.35757e+07	5.93583e+07	7.64998e+07	1.09816e+08	1.14889e+08	7.08842e+07	1.21811e+08	9.99412e+07			6.18322e+07	3.81771e+07	1.28936e+06	2.81417e+07	1.92043e+08	3.93044e+08	4.61742e+08
	High	[K].RHGEWRPSYEK.[E]		5.22514e-06	3	126	Psat6g206200.1.cds; Psat6g206160.1.cds	1	1444.71	1.69407e+07	2.03854e+07	2.34333e+07	2.65795e+07	3.20193e+07	2.58542e+07	2.20827e+07	2.29927e+07	2.89866e+07	3.37006e+07	2.32371e+07	1.75335e+07	2.70954e+07	2.61916e+07	2.70353e+07	2.84981e+07	2.8724e+07	2.33967e+07	2.43399e+07	2.21191e+07	2.28169e+07	2.74314e+07	1.71529e+07	1.92431e+07	2.13293e+07	2.65827e+07	2.79021e+07	2.14272e+07	2.65091e+07			4.82903e+07	4.50881e+07	4.42077e+07	1.55205e+07	1.19934e+07	1.26142e+07	1.95753e+06
	High	[K].RHGEWRPSYEKEEDEEEGQR.[E]		5.77995e-06	2	92	Psat6g206160.1.cds	2	2546.13	6.41578e+06	7.37734e+06	1.03458e+07	9.67836e+06	1.22538e+07	1.07503e+07	1.07013e+07	8.99371e+06	1.16603e+07	1.53903e+07	1.0233e+07	6.09094e+06	1.20513e+07	1.46277e+07	1.32739e+07	1.26931e+07	1.51138e+07	8.5586e+06	1.06898e+07	9.17278e+06	1.01325e+07	9.1202e+06	5.21126e+06	5.86039e+06	7.20287e+06	1.00081e+07	1.26636e+07	1.41803e+07	1.6565e+07					7.49839e+06	1.92217e+07	2.47071e+07	3.48765e+07	3.64839e+07	5.01816e+07	8.28923e+07
	High	[R].RNPFLFK.[S]		0.0180186	2	289	Psat6g206160.1.cds	1	921.53	3.95472e+08	3.64566e+08	3.24133e+08	3.32121e+08	3.76063e+08	3.91111e+08	2.71933e+08	3.10027e+08	3.65683e+08	4.04704e+08	3.34827e+08	3.15862e+08	3.02815e+08	3.16481e+08	3.80921e+08	3.20612e+08	4.0178e+08	2.73527e+08	2.99351e+08	5.20174e+08	3.33617e+08	3.58059e+08	3.87954e+08	3.8807e+08	4.45675e+08	3.84373e+08	2.80325e+08	3.11143e+08	3.01025e+08		2.50307e+08	3.10298e+08	2.43051e+07				4.5425e+07	1.52122e+09	2.45929e+09
	High	[R].RNPFLFK.[S]	1xDeamidated [N2]	0.0707531	2	4	Psat6g206160.1.cds	1	922.515																																		5.65398e+06
	High	[R].SHKPEYSNK.[F]		0.000326927	3	811	Psat6g206200.1.cds; Psat6g206160.1.cds	0	1089.53	2.43648e+08	2.98837e+08	3.1161e+08	3.25515e+08	3.51353e+08	3.18031e+08	3.53869e+08	3.54258e+08	3.48562e+08	3.52834e+08	3.18823e+08	2.50673e+08	3.76673e+08	4.31887e+08	3.79623e+08	3.72169e+08	3.9019e+08	3.03263e+08	2.88273e+08	3.24963e+08	3.09646e+08	2.76762e+08	2.2302e+08	2.79912e+08	3.75444e+08	3.85693e+08	3.41861e+08	3.6559e+08	3.70784e+08	345589	65308.9	1.08165e+08	7.34141e+08	7.54652e+08	1.43898e+08	6.70014e+07	6.17784e+07
	High	[R].SHKPEYSNK.[F]	1xDeamidated [N8]	0.00536252	3	5	Psat6g206200.1.cds; Psat6g206160.1.cds	0	1090.52																																		4.54516e+06	2.26916e+06			711580
	High	[R].SHKPEYSNKFGK.[L]		2.42296e-06	3	82	Psat6g206200.1.cds; Psat6g206160.1.cds	1	1421.72	3.93418e+06	1.52139e+06	1.04819e+07	8.03419e+06	1.48828e+07	1.22287e+07	1.2103e+07	1.80429e+07	7.54326e+06	3.84513e+06	1.46072e+07	3.27572e+06	1.10485e+07	2.27473e+07	4.83529e+06	1.03015e+07	1.79283e+07	5.24456e+06	6.80965e+06	7.16531e+06	9.28932e+06	3.52685e+06	7.81815e+06	4.26238e+06	8.87521e+06	1.14296e+07	5.40395e+06	1.21738e+07	1.46121e+07			8.25571e+06	2.14534e+07	2.18863e+07	5.37862e+06	4.05997e+06	6.62213e+06	1.1461e+07
	High	[R].SHKPEYSNKFGK.[L]	1xDeamidated [N8]	1.18484e-05	3	113	Psat6g206200.1.cds; Psat6g206160.1.cds	1	1422.7	2.00353e+06	4.55401e+06	2.57966e+06	2.5208e+06	3.48796e+06	3.87598e+06	3.11549e+06	2.80875e+06	3.35126e+06	2.64486e+06	2.6713e+06	1.73655e+06	3.3142e+06	5.36414e+06	3.09029e+06	3.3082e+06	4.14439e+06	1.92538e+06	2.37433e+06	3.46705e+06	2.61e+06	2.13599e+06	2.06843e+06	2.47118e+06	2.60517e+06	8.27158e+06	2.5762e+06	4.64746e+06	4.93567e+06			2.98419e+06	9.38797e+06	6.11426e+06	1.36282e+06	1.5502e+06	2.92808e+06	5.31545e+06	1.80285e+06	2.49934e+06
	High	[K].SLPSEFEPINLR.[S]		0.000144215	2	2008	Psat6g206160.1.cds	0	1401.74	1.01847e+09	1.03194e+09	8.64682e+08	1.06345e+09	9.83972e+08	9.50829e+08	8.09194e+08	1.02089e+09	1.00965e+09	1.22105e+09	1.01101e+09	9.12497e+08	9.40611e+08	9.50652e+08	1.19037e+09	9.5689e+08	1.35384e+09	1.03623e+09	9.10547e+08	1.88113e+09	9.65974e+08	1.03149e+09	9.93013e+08	1.02158e+09	1.01948e+09	8.86657e+08	9.03072e+08	1.60868e+09	1.14425e+09	1.18291e+06	2.44989e+07	1.33102e+09	2.55093e+09	1.89466e+09	1.29673e+08	3.56373e+06	1.38709e+06	1.78432e+06	435533
	High	[K].SLPSEFEPINLR.[S]	1xDeamidated [N10]	0.000694713	2	16	Psat6g206160.1.cds	0	1402.72	3.86844e+06	8.69604e+06	4.25886e+06	5.08755e+06	5.0598e+06	4.59395e+06	3.42583e+06	4.18573e+06	5.35806e+06	6.1276e+06	4.89669e+06	3.86776e+06	5.50502e+06	4.61189e+06	4.60751e+06	4.85849e+06	5.34414e+06	2.71741e+06	4.34317e+06	5438086	4.46148e+06	5.26578e+06	3.88226e+06	4.69458e+06	5.98408e+06	7.70863e+06	4.26787e+06	4.09581e+06	5.09705e+06			4.28313e+06	1.03269e+07	6.33278e+06
	High	[K].SNKFLTLFENENGHIR.[RL]		6.54889e-09	3	211	Psat6g206200.1.cds; Psat6g206160.1.cds	1	1918.98	6.01244e+07	1.56803e+07	8.11463e+07	8.36831e+07	9.03526e+07	9.92859e+07	7.8167e+07	1.12332e+08	8.49886e+07	5.31857e+07	1.01358e+08	4.53581e+07	9.87131e+07	1.15316e+08	6.01588e+07	7.47061e+07	1.17627e+08	6.47021e+07	5.99098e+07	7.90811e+07	7.86527e+07	5.9511e+07	7.69386e+07	5.72622e+07	7.85558e+07	3.99026e+07	7.49386e+07	9.52762e+07	7.69825e+07	6.82205e+07	5.77263e+07	2.40486e+06	447607	3.20816e+07	2.57155e+08	2.56788e+08	1.45856e+08	4.13494e+06
	High	[K].SNKFLTLFENENGHIR.[RL]	1xDeamidated [N]	1.33094e-08	3	131	Psat6g206200.1.cds; Psat6g206160.1.cds	1	1919.96	3.44231e+06	8.14303e+06	1.60315e+07	1.17406e+07	8.89344e+06	2.24481e+07	6.8708e+06	6.4311e+06	3.87522e+06	1.25269e+06	9.539e+06	1.84484e+07	1.64867e+07	2.69777e+07	3.22625e+06	7.53388e+06	2.11533e+07	9.71922e+06	9.57712e+06	5.29774e+06	7.33482e+06	1.3455e+07	6.08563e+06	9.95316e+06	1.49605e+07	7.36626e+06	1.47232e+07	8.13098e+06	1.7726e+07	2.67983e+06	4.95942e+06	6.52094e+06		2.52867e+06	2.63974e+07	4.86504e+07	7.62569e+06	5.34411e+06
	High	[K].SNKFLTLFENENGHIR.[RL]	2xDeamidated [N12; N]	1.2978e-06	3	3	Psat6g206200.1.cds; Psat6g206160.1.cds	1	1920.95
	High	[R].SPLSSILGTFY.[-]		0.0607966	1	15	Psat6g206160.1.cds	0	1184.62	2.93635e+06	3.3091e+06	4.6974e+06	7.15792e+06	3.33982e+06	1.89455e+06	2.69828e+06	3.93389e+06	2.65231e+06	2.72917e+06	1.79867e+06	2.96605e+06	1.32597e+06	1.70545e+06	1.85048e+06	3.42633e+06	2.32682e+06	2.45149e+06	2.8278e+06	4311702	5.24965e+06	2.83939e+06	5.91173e+06	3.10093e+06	4.0681e+06	2.80323e+06	1.97191e+06	1.52191e+06	1.50609e+06					4.04602e+06		6.83545e+06
	High	[R].SSESQER.[R]		0.0201668	2	108	Psat6g206160.1.cds	0	822.359	5.00169e+06	3.88921e+06	3.17796e+06	4.96487e+06	3.94267e+06	1.19377e+06	4.63953e+06	4.05197e+06	3.35731e+06	5.15179e+06	3.64722e+06	5.62416e+06	4.96565e+06	3.57964e+06	4.31915e+06	4.2283e+06	4.00713e+06	4.73407e+06	4.00757e+06	3.13931e+06	3.37379e+06	3.54932e+06	4.0624e+06	5.54637e+06	5.43453e+06	4.63174e+06	4.16556e+06	2.93046e+06	2.8073e+06				1.16225e+06	7.03682e+06	7.0708e+06	9.1341e+06	6.25491e+06
	High	[K].VLLEEQEK.[KE]		0.00278947	3	249	Psat6g206200.1.cds; Psat6g206160.1.cds	0	987.536	6.18057e+07	6.38143e+07	4.87336e+07	6.13492e+07	4.36515e+07	4.87858e+07	5.29368e+07	5.47467e+07	4.00081e+07	5.03684e+07	4.34188e+07	5.65723e+07	4.4204e+07	3.20782e+07	4.09272e+07	4.87446e+07	3.90402e+07	5.56774e+07	4.6073e+07	5.523e+07	5.28051e+07	4.9196e+07	5.86395e+07	5.10024e+07	4.20945e+07	3.97085e+07	4.36578e+07	4.19606e+07	3.77009e+07	2.80922e+06	2.26595e+08	1.55385e+08	7.41882e+07	2.60054e+07
	High	[K].VLLEEQEK.[KE]	1xDeamidated [Q6]	0.011668	3	32	Psat6g206200.1.cds; Psat6g206160.1.cds	0	988.52	259994		238959	296117	341104	155655	565650	456693	535644	954431	569685	373233	280692	290614	304233	168651	1.44444e+06	1.16455e+06	851517	2609992	999069	793840	710013	877042	1.18311e+06	748681	429786	1.6644e+06	1.68454e+06		3.91801e+06	4.23258e+06	3.37387e+06	3.52227e+06
	High	[R].WEREEDEEQVDEEWR.[G]		2.04711e-09	2	2630	Psat6g206160.1.cds	1	2063.86	1.90175e+08	2.27039e+08	2.48941e+08	2.81621e+08	2.74593e+08	2.02887e+08	2.95551e+08	2.66286e+08	2.92528e+08	2.85792e+08	2.55922e+08	2.25394e+08	2.9184e+08	2.95857e+08	2.32999e+08	3.473e+08	2.91736e+08	2.37603e+08	2.8571e+08	2.42673e+08	2.63757e+08	2.49716e+08	2.01358e+08	2.06983e+08	1.79867e+08	2.52544e+08	3.34243e+08	2.54568e+08	2.66169e+08	1.55382e+07	3.12058e+08	1.35114e+08	7.90899e+07	3.27058e+06	517643	7.54613e+06	3.01863e+08	9.88385e+08	2.13008e+09	3.41316e+09
	High	[R].WEREEDEEQVDEEWR.[G]	1xDeamidated [Q9]	3.76374e-08	2	17	Psat6g206160.1.cds	1	2064.84		687457	874600				184077	275466		582952	843384	186993	665047	1.50301e+06		683094	1.62337e+06	458180	1.10827e+06			452993	476761			744876	190377	1.97864e+06					3.6543e+06			1.23192e+06
	High	[R].WEREEDEEQVDEEWRGSQR.[R]		1.32509e-08	2	1811	Psat6g206160.1.cds	2	2492.07	2.98449e+08	3.52667e+08	4.65424e+08	5.39821e+08	5.04798e+08	3.98576e+08	5.50111e+08	6.60744e+08	4.75923e+08	3.51834e+08	4.78845e+08	3.82186e+08	4.73419e+08	5.39993e+08	4.05436e+08	5.54091e+08	5.79625e+08	3.59396e+08	4.88006e+08	3.32015e+08	4.31278e+08	3.1126e+08	3.87642e+08	2.96359e+08	3.17902e+08	6.19334e+08	4.61807e+08	4.22245e+08	4.70462e+08	1.20279e+08	1.08879e+08	2.13162e+08	2.66359e+08	2.51784e+08	1.3106e+07	3.40866e+08	7.28944e+08	1.11964e+09	1.85663e+09	7.43942e+07
	High	[R].WEREEDEEQVDEEWRGSQR.[R]	1xDeamidated [Q]	9.238e-06	2	34	Psat6g206160.1.cds	2	2493.05				162692	164658		193493				207240					128155	193001	68479.8			121046		143137		51239.9	157237			206084					9.12981e+06	2.42382e+06					5.6134e+07
	High	[K].YPQLQDLDLFVSCVEINEGALMLPHYNSR.[A]	1xCarbamidomethyl [C13]	1.40046e-14	2	1779	Psat6g206160.1.cds	0	3421.66	3.92471e+08	5.46546e+08	3.89125e+08	2.64392e+08	2.5165e+08	3.18285e+08	1.66589e+08	1.4984e+08	1.94143e+08	2.04225e+08	3.53334e+08	3.58418e+08	3.70407e+08	2.30898e+08	2.51126e+08	2.01683e+08	1.22911e+08	1.19287e+08	1.17934e+08	1.00281e+08	1.72779e+08	3.11619e+08	2.16536e+08	1.71681e+08	5.63185e+07	3.79414e+08	6.83356e+08	1.51224e+08	2.00739e+08	9.75253e+07	1.05943e+08	1.90374e+08	1.90758e+08	7.88137e+07	5.2954e+06					188282
	High	[K].YPQLQDLDLFVSCVEINEGALMLPHYNSR.[A]	1xCarbamidomethyl [C13]; 1xDeamidated [N/Q]	6.45754e-11	2	23	Psat6g206160.1.cds	0	3422.64	236298	1.92583e+06	1.64042e+07	873556	385504	126553	97726.5	212653	805438	1.55785e+06	1.43759e+07	277341	1.68211e+06	1.04045e+07	179388	6.00769e+06	501030	5.01536e+06	130979	5.74966e+06	8.24743e+06	131839	114199	2.20443e+06	2.34837e+06	622356	1.71045e+06	1.18322e+06	838903			193597		101567	409699				14987
	High	[K].YPQLQDLDLFVSCVEINEGALMLPHYNSR.[A]	1xCarbamidomethyl [C13]; 1xOxidation [M22]	7.10244e-07	2	70	Psat6g206160.1.cds	0	3437.65	1.96485e+07	1.79994e+07	2.00518e+07	5.53325e+06	9.29331e+06	1.17817e+07	9.27518e+06	1.40338e+07	6.40111e+06	7.34093e+06	1.22714e+07	1.4653e+07	2.05987e+07	1.01947e+07	8.10883e+06	1.24748e+07	1.87338e+06	799316	8.24168e+06	2.91457e+06	4.3183e+06	1.40188e+07	1.77784e+07	7.21217e+06	636693	1.68152e+07	1.97921e+07	6.30233e+06	4.01627e+06			1.08598e+07	1.01041e+07
	High	[K].YPQLQDLDLFVSCVEINEGALMLPHYNSR.[A]	1xCarbamidomethyl [C13]; 1xDeamidated [N17]; 1xOxidation [M22]	6.42164e-06	2	2	Psat6g206160.1.cds	0	3438.63
High	Psat3g058800.1.cds	MAKLLALSLSFCFLLLGGCFALTEQPQQNECQLERLDALEPDNRIESEGGLIETWNPNNKQFRCAGVALSRATLQRNALRRPYYSNAPQEIFIQQGNGYFGMVFPGCPETFEEPQESEQGEGRRYRDRHQKVNRFREGDIIAVPTGIVFWMYNDQDTPVIAVSLTDIRSSNNQLDQMPRRFYLAGNHEQEFLRYQHQQGGKQEQENEGNNIFSGFKRDFLEDAFNVNRHIVDRLQGRNEDEEKGAIVKVKGGLSIISPPEKQARHQRGSRQEEDEDEEKQPRHQRGSRQEEEEDEDEERQPRHQRRRGEEEEEDKKERRGSQKGKSRRQGDNGLEETVCTAKLRLNIGPSSSPDIYNPEAGRIKTVTSLDLPVLRWLKLSAEHGSLHKNAMFVPHYNLN…	1748.17	82	59	46419	16	58.8	87
	Confidence	Annotated Sequence	Modifications	Qvality PEP	# Proteins	# PSMs	Master Protein Accessions	# Missed Cleavages	Theo. MH+ [Da]	Abundances (Normalized): F1: Sample	Abundances (Normalized): F2: Sample	Abundances (Normalized): F3: Sample	Abundances (Normalized): F4: Sample	Abundances (Normalized): F5: Sample	Abundances (Normalized): F6: Sample	Abundances (Normalized): F7: Sample	Abundances (Normalized): F8: Sample	Abundances (Normalized): F9: Sample	Abundances (Normalized): F10: Sample	Abundances (Normalized): F11: Sample	Abundances (Normalized): F12: Sample	Abundances (Normalized): F13: Sample	Abundances (Normalized): F14: Sample	Abundances (Normalized): F15: Sample	Abundances (Normalized): F16: Sample	Abundances (Normalized): F17: Sample	Abundances (Normalized): F18: Sample	Abundances (Normalized): F19: Sample	Abundances (Normalized): F20: Sample	Abundances (Normalized): F21: Sample	Abundances (Normalized): F22: Sample	Abundances (Normalized): F23: Sample	Abundances (Normalized): F24: Sample	Abundances (Normalized): F25: Sample	Abundances (Normalized): F26: Sample	Abundances (Normalized): F27: Sample	Abundances (Normalized): F28: Sample	Abundances (Normalized): F29: Sample	Abundances (Normalized): F30: Sample	Abundances (Normalized): F31: Sample	Abundances (Normalized): F32: Sample	Abundances (Normalized): F33: Sample	Abundances (Normalized): F34: Sample	Abundances (Normalized): F35: Sample	Abundances (Normalized): F36: Sample	Abundances (Normalized): F37: Sample	Abundances (Normalized): F38: Sample	Abundances (Normalized): F39: Sample	Abundances (Normalized): F40: Sample
	High	[R].ALTVPQNYAVAAK.[S]		9.8277e-05	1	1303	Psat3g058800.1.cds	0	1345.75	7.62692e+08	8.29157e+08	9.19794e+08	1.0064e+09	6.08076e+08	6.57395e+08	6.75859e+08	7.54482e+08	4.52592e+08	6.57872e+08	7.0321e+08	7.43707e+08	6.52252e+08	6.13856e+08	4.6637e+08	8.28517e+08	5.50624e+08	5.73917e+08	6.77678e+08	6.27367e+08	6.04407e+08	7.84096e+08	9.29046e+08	7.61832e+08	5.38907e+08	5.51822e+08	6.28437e+08	4.53463e+08	4.79834e+08	1.5478e+07	1.37444e+09	2.75264e+09	1.11957e+09	1.74232e+08	8.64581e+07
	High	[R].ALTVPQNYAVAAK.[S]	1xDeamidated [N/Q]	0.000236479	1	51	Psat3g058800.1.cds	0	1346.73					3.48048e+06		4.2487e+06	4.31897e+06	4.85132e+06	1.38863e+07	5.80522e+06	3.93757e+06	4.14112e+06	6.03719e+06	2.8131e+06		1.78912e+07	8.81822e+06	1.25758e+07	3.2102e+07	1.04546e+07	1.11514e+07	1.08795e+07	8.17851e+06	1.35831e+07	9.89671e+06	3.21549e+06	2.80004e+07	2.85396e+07	197057	5.95841e+06	5.43813e+07	5.87738e+07	2.13058e+07	1.50865e+07
	High	[R].ALTVPQNYAVAAK.[S]	2xDeamidated [Q6; N7]	0.000434527	1	2	Psat3g058800.1.cds	0	1347.72
	High	[R].ALTVPQNYAVAAKSLSDRFSYVAFK.[T]		0.0263916	1	5	Psat3g058800.1.cds	2	2746.46					316601	326949					399109	458963						429574		275382	418044
	High	[R].ARLQVVNCNGNTVFDGELEAGR.[A]	1xCarbamidomethyl [C8]	2.39123e-06	1	80	Psat3g058800.1.cds	1	2419.18	1.13664e+06	572183	4.03064e+06	4.42016e+06	3.87507e+06	3.13933e+06	4.51226e+06	5.13316e+06	2.29562e+06	2.44917e+06	3.82143e+06	1.78924e+06	3.13066e+06	1.53928e+06	2.27707e+06	2.44879e+06	2.28137e+06	2.94214e+06	3.26616e+06	2493419	3.46706e+06	3.68014e+06	4.13827e+06	2.94741e+06	2.80773e+06	2.33799e+06	3.0129e+06	2.21748e+06	2.24799e+06	1.60023e+06				2.49494e+06	4.93321e+06	5.46628e+06	3.79047e+06	3.36451e+06
	High	[R].ARLQVVNCNGNTVFDGELEAGR.[A]	1xCarbamidomethyl [C8]; 1xDeamidated [N/Q]	1.42227e-05	1	38	Psat3g058800.1.cds	1	2420.16	2.76288e+06	2.57178e+06			1.23199e+06				424925	376964		2.49236e+06		3.20816e+06			2.9824e+06									895951				947730				1.27486e+06	1.78258e+06	1.45453e+06	2.10271e+06	2.44433e+06
	High	[R].CAGVALSR.[A]	1xCarbamidomethyl [C1]	0.000606117	3	1739	Psat3g055960.1.cds; Psat0s1923g0200.1.cds; Psat3g058800.1.cds	0	833.43	96386.4	121419	125348	235735	256849	46864	50844.5	230355	299577	923666	154566	121291	77382.7	509277	107715	140584	510536	39868.8	140976	893486	33830.3	61469	52370.5	51941.4	657012	745066	4.51009e+06	35572.4	351767	1.00653e+06	547302						695575	2.14777e+06	6.67387e+06	1.21004e+09
	High	[R].DFLEDAFNVNR.[H]		6.89308e-05	2	2578	Psat3g055960.1.cds; Psat3g058800.1.cds	0	1339.63	5.04745e+08	5.69518e+08	6.90529e+08	9.40141e+08	8.60173e+08	5.89306e+08	4.82069e+08	9.90485e+08	7.40317e+08	1.03672e+09	6.56653e+08	6.67634e+08	3.90215e+08	7.20356e+08	6.49428e+08	7.19729e+08	8.51117e+08	5.32029e+08	5.50478e+08	1.22023e+09	6.16018e+08	6.81601e+08	9.02871e+08	5.63386e+08	5.64603e+08	8.17173e+08	4.74773e+08	6.60375e+08	6.85377e+08	538268	7.47196e+07	1.63844e+09	1.31972e+09	7.85641e+08	9.13834e+07	1.40039e+08	1.27353e+08	3.41973e+07	750609
	High	[R].DFLEDAFNVNR.[H]	1xDeamidated [N]	0.00042261	2	19	Psat3g055960.1.cds; Psat3g058800.1.cds	0	1340.61		478595	425396	534680	639220	322530		211684		27845	520218	149217				339751	31042.3	75326.4	243479	70032.8		454170	30855	351443	492800	729171		48465.4	48180.9			3.74277e+06						460127	474305
	High	[R].DFLEDAFNVNRHIVDR.[L]		0.00901538	2	4	Psat3g055960.1.cds; Psat3g058800.1.cds	1	1959.97		20781.5		26581.9	37018.5									24269.3							28533.3				8358.58														285927
	High	[R].DFLEDAFNVNRHIVDR.[L]	1xDeamidated [N10]	0.0216378	2	2	Psat3g055960.1.cds; Psat3g058800.1.cds	1	1960.95
	High	[R].EGDIIAVPTGIVFWMYNDQDTPVIAVSLTDIR.[S]		9.95076e-06	2	189	Psat3g055960.1.cds; Psat3g058800.1.cds	0	3548.8	751403	2.2391e+06	2.6125e+06		1.21002e+06	2.11153e+06				1.3314e+06	1.55331e+06	823748	558183	626302	407651		310048	667080	704346	742704		1.398e+06			297376	1.47783e+06	835645	267077	443206	5.9831e+07	8.10982e+07	1.08165e+07	581237
	High	[R].EGDIIAVPTGIVFWMYNDQDTPVIAVSLTDIR.[S]	1xDeamidated [N/Q]	1.4409e-05	2	151	Psat3g055960.1.cds; Psat3g058800.1.cds	0	3549.78																														2.17508e+07	3.77348e+07	5.11133e+06
	High	[R].EGDIIAVPTGIVFWMYNDQDTPVIAVSLTDIR.[S]	2xDeamidated [N17; Q19]	0.000891563	2	6	Psat3g055960.1.cds; Psat3g058800.1.cds	0	3550.77																																4.11689e+06
	High	[K].FLVPAR.[Q]		0.0966708	2	223	Psat0s1923g0200.1.cds; Psat3g058800.1.cds	0	702.43	2.03931e+08	1.42684e+08	2.10999e+08	2.30841e+08	2.04554e+08	1.96668e+08	1.58106e+08	2.54424e+08	1.57013e+08	2.07656e+08	2.4405e+08	2.02729e+08	1.26467e+08	1.19518e+08	1.03765e+08	1.50847e+08	1.71139e+08	1.38799e+08	1.91755e+08	1.36049e+08	1.8481e+08	2.07525e+08	3.8553e+08	2.54252e+08	1.94818e+08	1.53374e+08	1.35254e+08	1.27384e+08	9.63699e+07	1.57952e+06	3.23051e+09	2.35647e+09	2.37285e+08
	High	[R].FREGDIIAVPTGIVFWMYNDQDTPVIAVSLTDIR.[S]		6.29435e-09	2	2508	Psat3g055960.1.cds; Psat3g058800.1.cds	1	3851.97	1.58494e+08	2.13724e+08	2.02668e+08	1.02903e+08	1.59225e+08	1.74855e+08	6.41438e+07	4.82835e+07	7.85128e+07	1.15282e+08	1.97995e+08	1.04143e+08	1.59605e+08	1.01265e+08	1.18104e+08	6.68633e+07	5.74412e+07	4.29365e+07	5.95876e+07	6.51885e+07	7.72696e+07	1.36462e+08	5.38055e+07	4.87236e+07	2.62872e+07	1.83397e+08	2.69283e+08	7.19011e+07	9.15824e+07	8.49882e+08	1.13129e+09	2.26982e+08	6.84534e+07	1.30063e+07
	High	[R].FREGDIIAVPTGIVFWMYNDQDTPVIAVSLTDIR.[S]	1xDeamidated [N/Q]	4.73711e-07	2	241	Psat3g055960.1.cds; Psat3g058800.1.cds	1	3852.95	2.27413e+06	1.18527e+07	3.2596e+06	4.77152e+06	3.02242e+06	984654	7.54442e+06	3.29922e+06	4.03098e+06	5.25475e+06	4.58866e+06	6.43759e+06	3.43923e+06	2.51994e+06	1.04497e+06	5.89139e+06	4.82147e+06	1.83645e+07	2.82669e+06	4.85684e+06	4.73252e+06	9.01015e+06	4.48543e+06	4.46567e+06	2.68188e+06	6.60466e+06	3.01086e+06	6.17051e+06	1.4276e+07	4.65114e+07	3.28682e+06	1.26984e+07	7.98225e+06	1.40201e+07		43781.6
	High	[R].FREGDIIAVPTGIVFWMYNDQDTPVIAVSLTDIR.[S]	1xOxidation [M17]	1.39856e-06	2	166	Psat3g055960.1.cds; Psat3g058800.1.cds	1	3867.96	1.16871e+07	1.21495e+07	1.62268e+07	1.03145e+07	9.20591e+06	7.13999e+06	2.98585e+06	7.0821e+06	5.82863e+06	8.14669e+06	1.51468e+07	8.98313e+06	1.28545e+07	6.29715e+06	7.28636e+06	6.06245e+06	4.53745e+06	1.04165e+06	4.94541e+06	4.57176e+06	5.72219e+06	9.21207e+06	1.13339e+07	5.02254e+06	923297	1.12166e+07	1.87798e+07	4.06769e+06	5.74208e+06	3.22193e+07	4.35253e+07	5.36127e+06	5.46122e+06
	High	[R].FREGDIIAVPTGIVFWMYNDQDTPVIAVSLTDIR.[S]	1xDeamidated [N/Q]; 1xOxidation [M17]	1.56457e-05	2	35	Psat3g055960.1.cds; Psat3g058800.1.cds	1	3868.95	1.69731e+06	742932	1.4679e+06	174264	1.09286e+06	23833.8	464271	825848	51759.8	221874	1.35487e+06	1.23781e+06	352540	725553	970054	499369	289359	432822	805406	34541	724253	1.18236e+06	459319	408392	131311	91172.8	1.29622e+06	498679	805209		3.0924e+06		267843
	High	[R].FSYVAFK.[T]		0.00607162	1	3323	Psat3g058800.1.cds	0	861.451	1.0636e+09	1.1885e+09	1.13795e+09	1.41541e+09	1.13688e+09	1.06868e+09	1.04024e+09	1.13454e+09	1.0464e+09	1.19816e+09	1.24815e+09	1.18173e+09	1.00594e+09	7.78731e+08	8.68345e+08	1.2421e+09	9.19147e+08	9.99994e+08	1.16327e+09	1.29771e+09	1.11383e+09	1.22833e+09	1.31613e+09	1.15573e+09	1.07965e+09	1.09016e+09	8.65603e+08	7.85158e+08	8.12748e+08		1.14435e+06		968069			516704	2.31187e+08	2.38309e+09	5.98582e+09	1.14094e+10
	High	[R].FYLAGNHEQEFLR.[Y]		2.41234e-06	2	1699	Psat3g055960.1.cds; Psat3g058800.1.cds	0	1623.79	3.09287e+08	3.62904e+08	3.95948e+08	5.72144e+08	5.48719e+08	4.03868e+08	3.77403e+08	4.28739e+08	4.02491e+08	4.46049e+08	4.26102e+08	3.58048e+08	3.40614e+08	3.49471e+08	3.4797e+08	4.28376e+08	4.30608e+08	3.45765e+08	4.02175e+08	5.52383e+08	5.01358e+08	4.87815e+08	5.2098e+08	3.74288e+08	3.75366e+08	3.86902e+08	3.29464e+08	4.15504e+08	3.91073e+08	3.69538e+08	5.61582e+08	2.86839e+07	1.09696e+06	1.42757e+06	1.0895e+08	4.89286e+08	7.94375e+08	1.07027e+09	1.30237e+09	6.57796e+06
	High	[R].FYLAGNHEQEFLR.[Y]	1xDeamidated [N/Q]	1.88374e-05	2	89	Psat3g055960.1.cds; Psat3g058800.1.cds	0	1624.78	4.0279e+06	7.05584e+06	5.88824e+06	8.19194e+06	8.27392e+06	6.2252e+06	5.33244e+06	6.00677e+06	5.88835e+06	9.52148e+06	6.26212e+06	5.76645e+06	5.6763e+06	6.43509e+06	6.23397e+06	6.33484e+06	9.79301e+06	7.91262e+06	7.06201e+06	1.04487e+07	7.9444e+06	7.40269e+06	7.70217e+06	7.00411e+06	8.11284e+06	8.93958e+06	4.94893e+06	1.08863e+07	1.02979e+07	1.65056e+07	7.68804e+06	6.69167e+06	7.20434e+06	1.31425e+07	1.67911e+07	1.46602e+07	9.00841e+06		1.97626e+07	1.51855e+07
	High	[R].FYLAGNHEQEFLR.[Y]	2xDeamidated [N6; Q9]	0.00159711	2	5	Psat3g055960.1.cds; Psat3g058800.1.cds	0	1625.76	420075		90313.2	192355	599141	197983	534148	454816	427154	238367	531251	494116	116195	1.0156e+06	575023	504520	499837	618867	557641	1.35579e+06	570575	409261	281223	253876	341171	308554	536884	366115	488214			1.63087e+06	1.22021e+06
	High	[R].GEEEEEDKKER.[R]		7.25586e-05	2	105	Psat0s1923g0200.1.cds; Psat3g058800.1.cds	2	1377.61	1.63215e+06	1.73711e+06	2.82981e+06	3.31183e+06	4.40964e+06	2.72633e+06	3.43387e+06	2.91166e+06	3.04484e+06	5.7902e+06	3.14871e+06	2.12274e+06	2.99907e+06	4.59609e+06	4.31353e+06	3.94492e+06	5.20388e+06	3.17908e+06	3.85422e+06	5.26773e+06	3.52219e+06	2.65714e+06	2.06965e+06	2.24382e+06	3.48062e+06	3.89976e+06	3.14279e+06	5.6149e+06	4.88424e+06			248057	1.14156e+07	1.87464e+07	1.83521e+07	630034
	High	[K].GGLSIISPPEK.[Q]		0.000352124	2	1120	Psat3g055960.1.cds; Psat3g058800.1.cds	0	1097.62	2.16217e+08	2.75766e+08	2.51048e+08	2.85889e+08	3.04827e+08	3.16093e+08	2.25845e+08	2.16255e+08	2.62677e+08	3.91208e+08	2.60163e+08	2.12215e+08	2.00299e+08	3.15794e+08	2.68988e+08	2.34211e+08	3.48188e+08	1.8142e+08	2.53927e+08	4.70599e+08	2.39132e+08	2.66614e+08	2.96226e+08	2.02412e+08	2.69652e+08	3.09491e+08	1.69816e+08	3.44785e+08	3.30296e+08	434674	6.55127e+07	9.37622e+08	7.47742e+08	2.57517e+08		219194
	High	[R].GSRQEEDEDEEK.[Q]		6.49346e-05	1	58	Psat3g058800.1.cds	1	1450.59	850647	963854	1.07699e+06	1.49337e+06	1.62027e+06	849761	1.25122e+06	1.24235e+06	1.21393e+06	1.91e+06	1.09747e+06	823402	1.01838e+06	1.79735e+06	2.2318e+06	1.72515e+06	2.1497e+06	1.14263e+06	1.76639e+06	2.35489e+06	1.22546e+06	946867	935353	807746	1.71001e+06	1.35232e+06	1.29179e+06	2.58433e+06	1.5891e+06			608332	873866	761780			2.02508e+06	4.55586e+06	7.99151e+06	1.15265e+07
	High	[R].GSRQEEDEDEEK.[Q]	1xDeamidated [Q4]	0.0370879	1	4	Psat3g058800.1.cds	1	1451.58									3276.79	10692.4							7803.78	10441.3		10980.4	7897.78				8793.05			26381.6				28670						79474	129836
	High	[R].GSRQEEDEDEEKQPR.[H]		1.23353e-09	1	519	Psat3g058800.1.cds	2	1831.81	1.6185e+08	2.73707e+08	4.15459e+08	3.95125e+08	4.52701e+08	3.97985e+08	3.60096e+08	3.69518e+08	3.46738e+08	4.01687e+08	3.3764e+08	1.76407e+08	3.51325e+08	4.30023e+08	3.32669e+08	4.05124e+08	4.71681e+08	2.5999e+08	3.59271e+08	3.3746e+08	3.37461e+08	2.29074e+08	2.57652e+08	2.06705e+08	2.97514e+08	5.51897e+08	2.98974e+08	3.66849e+08	3.72371e+08	414153	1.56847e+07	5.31059e+07	1.98954e+07	9.26287e+07	8.13017e+08	9.03084e+08	1.80324e+08	5.41385e+06
	High	[R].GSRQEEDEDEEKQPR.[H]	1xDeamidated [Q]	1.78582e-09	1	111	Psat3g058800.1.cds	2	1832.79	90229.1	30479.5	530737	335080	960558	200195	2.32208e+06	1.98294e+06	1.84162e+06	3.35899e+06	1.8494e+06	482396	985144	1.46837e+06	1.11949e+06	625454	5.86236e+06	2.90655e+06	3.63335e+06	8.07723e+06	2.83172e+06	1.7662e+06	1.83373e+06	1.89973e+06	4.02313e+06	4.14901e+06	2.0148e+06	6.80902e+06	6.71588e+06		473781	1.61016e+06	748797	1.97469e+06	1.36181e+07	1.59861e+07	2.55572e+07	95666.9
	High	[R].GSRQEEDEDEEKQPR.[H]	2xDeamidated [Q4; Q13]	1.78197e-07	1	12	Psat3g058800.1.cds	2	1833.77	132465	225850	251733		412691		621907				18474.6	158291	353790	507730	428080	288406						395888		259447		742870										3.15709e+06	218761
	High	[R].GSRQEEEEDEDEER.[Q]		7.38944e-07	2	273	Psat0s1923g0200.1.cds; Psat3g058800.1.cds	1	1736.68	1.59316e+07	1.96047e+07	3.31372e+07	3.90894e+07	4.09707e+07	3.28355e+07	3.0393e+07	2.80386e+07	3.3556e+07	4.63199e+07	2.70544e+07	1.7551e+07	2.82302e+07	3.74224e+07	3.88752e+07	3.76708e+07	4.03002e+07	2.59952e+07	3.22028e+07	4.00943e+07	3.26478e+07	2.52527e+07	2.16e+07	2.01514e+07	2.76076e+07	3.25938e+07	3.23592e+07	4.19817e+07	4.13887e+07		137799	3.41577e+06	1.29129e+07	1.45349e+07	1.8545e+07		4.43966e+07	1.30759e+08	2.53071e+08	4.45532e+08
	High	[R].GSRQEEEEDEDEER.[Q]	1xDeamidated [Q4]	2.27838e-06	2	33	Psat0s1923g0200.1.cds; Psat3g058800.1.cds	1	1737.67	12483.2			16344.2				152962	58667.1	311878	198732	35628.3	75902				144036	267473	133209	580758	80875.3	199334	136286	94587.9	236357		127753		568895			230308	260968	179469		583086	1.44652e+06	2.17976e+06	3.14291e+06	2.81016e+06
	High	[R].GSRQEEEEDEDEERQPR.[H]		1.014e-07	2	833	Psat0s1923g0200.1.cds; Psat3g058800.1.cds	2	2117.9	3.1241e+08	5.2973e+08	7.31236e+08	7.43651e+08	8.86293e+08	7.28001e+08	6.77037e+08	6.54675e+08	5.37491e+08	7.12808e+08	5.82154e+08	3.15792e+08	6.81634e+08	8.30395e+08	6.44305e+08	7.79517e+08	7.42819e+08	4.58894e+08	6.99168e+08	8.34602e+08	6.51376e+08	4.27047e+08	4.84579e+08	3.81004e+08	5.81394e+08	9.70083e+08	5.81102e+08	7.41993e+08	9.51183e+08	6.8969e+06	1.14398e+08	5.16773e+07	2.17806e+07	2.73929e+08	8.01861e+08	1.77016e+09	1.59616e+09	4.65466e+07	2.82587e+07
	High	[R].GSRQEEEEDEDEERQPR.[H]	1xDeamidated [Q]	3.46157e-08	2	81	Psat0s1923g0200.1.cds; Psat3g058800.1.cds	2	2118.88	45599	17514.5	90407.7	139587	180040	25174.8	5.07627e+06	3.5385e+06	4.38628e+06	8.43194e+06	4.8815e+06	68577.8	1.35029e+06	227574	1.76514e+06	148445	1.61744e+07	5.83629e+06	9.08311e+06	2.01754e+07	8.87768e+06	4.58109e+06	4.07066e+06	4.32894e+06	1.1552e+07	1.2766e+07	175511	1.94376e+07	2.18948e+07		4.1814e+06	2.89497e+06	1.10697e+06	1.22189e+07	2.49222e+07	4.78585e+07	4.48895e+07
	High	[R].GSRQEEEEDEDEERQPR.[H]	2xDeamidated [Q4; Q15]	1.26957e-06	2	7	Psat0s1923g0200.1.cds; Psat3g058800.1.cds	2	2119.86																	12135.2							5617.85									15298.8	33640.5
	High	[R].HIVDRLQGR.[N]		0.00872996	2	32	Psat3g055960.1.cds; Psat3g058800.1.cds	1	1093.62	1.45394e+06		4.82751e+06	2.97794e+06	3.97058e+06	3.02392e+06	2.66825e+06	7.57151e+06	1.70643e+06	1.03906e+06	3.67555e+06	1.2637e+06	1.96765e+06	4.2113e+06	902873	3.49939e+06	5.93378e+06	1.54066e+06	2.35724e+06	3237375	3.44944e+06	1.63132e+06	3.3042e+06	1.18682e+06	2.87784e+06	1.34648e+06	1.55382e+06	2.61713e+06	2.39304e+06							8.14218e+06	2.25094e+06
	High	[R].LAGTSSVINNLPLDVVAATFNLQR.[N]		1.90369e-07	2	1981	Psat0s1923g0200.1.cds; Psat3g058800.1.cds	0	2513.37	6.1959e+07	4.57511e+07	8.07017e+07	1.02313e+08	7.73673e+07	4.99071e+07	6.4243e+07	4.15988e+07	5.16493e+07	6.90461e+07	6.69396e+07	5.58448e+07	4.63522e+07	5.2532e+07	4.61662e+07	7.71636e+07	6.73765e+07	5.35346e+07	5.4643e+07	7.57661e+07	4.55766e+07	6.38554e+07	1.03604e+08	6.3234e+07	4.78705e+07	4.75358e+07	5.13763e+07	4.95452e+07	4.6338e+07	9.69628e+09	3.1292e+09	1.05656e+08	4.69813e+06	7.17177e+07	1.30409e+08	1.51181e+08	7.86993e+07	1.11102e+06	131770	940771
	High	[R].LAGTSSVINNLPLDVVAATFNLQR.[N]	1xDeamidated [N/Q]	2.1064e-05	2	39	Psat0s1923g0200.1.cds; Psat3g058800.1.cds	0	2514.36		1.94195e+06	3.21329e+06					2.9401e+06				2.43727e+06	1.40872e+06	181716	1.28254e+06		2.0926e+06	2.24203e+06		1.66271e+06	1.51939e+06				3.12301e+06		2.08029e+06		756654			5.11187e+06						1.05806e+06
	High	[R].LDALEPDNR.[I]		0.00200649	2	69	Psat3g055960.1.cds; Psat3g058800.1.cds	0	1042.52	5.19473e+07	4.96197e+07	5.14922e+07	7.45421e+07	5.23737e+07	5.06999e+07	4.91012e+07	4.82631e+07	4.39091e+07	6.72397e+07	5.25482e+07	5.29705e+07	3.87843e+07	3.77277e+07	4.06372e+07	5.75771e+07	4.53186e+07	5.27188e+07	5.34897e+07	6.8734e+07	5.44682e+07	6.58779e+07	6.06752e+07	5.89534e+07	4.85227e+07	4.12891e+07	4.32397e+07	3.79299e+07	3.92241e+07			1.14763e+06	6.59153e+07	1.32279e+08	1.43605e+08	3.82226e+07
	High	[R].LDALEPDNR.[I]	1xDeamidated [N8]	0.00382967	2	11	Psat3g055960.1.cds; Psat3g058800.1.cds	0	1043.5																				557423											88054	1.08558e+06
	High	[R].LDALEPDNRIESEGGLIETWNPNNK.[Q]		7.92564e-06	2	301	Psat3g055960.1.cds; Psat3g058800.1.cds	1	2824.37	9.97879e+08	1.1271e+09	1.49998e+09	2.04484e+09	1.93484e+09	1.16098e+09	1.43816e+09	1.47755e+09	1.50128e+09	1.57762e+09	1.42663e+09	1.01926e+09	1.51862e+09	1.60533e+09	1.4058e+09	1.70082e+09	1.68772e+09	1.24866e+09	1.43602e+09	1.60651e+09	1.5646e+09	1.40505e+09	1.28777e+09	1.05801e+09	1.02989e+09	1.65419e+09	1.56209e+09	1.78233e+09	1.67347e+09	1.17054e+09	2.25163e+08	1.89394e+09	2.92881e+09	3.03033e+09	4.42166e+08	4.32375e+08	3.5259e+08	4.83144e+08
	High	[R].LDALEPDNRIESEGGLIETWNPNNK.[Q]	1xDeamidated [N]	6.41859e-07	2	15	Psat3g055960.1.cds; Psat3g058800.1.cds	1	2825.36																																			7.28755e+07
	High	[R].LDALEPDNRIESEGGLIETWNPNNKQFR.[C]	1xDeamidated [N/Q]	2.11595e-07	2	77	Psat3g055960.1.cds; Psat3g058800.1.cds	2	3256.59	2.90893e+06	2.89303e+06	4.60506e+06	4.7386e+06	4.68203e+06	4.71713e+06	3.72854e+06	4.70413e+06	3.61246e+06	3.88943e+06	4.13424e+06	2.2767e+06	4.26954e+06	6.40479e+06	3.34721e+06	4.20733e+06	5.46657e+06	2.92005e+06	2.77209e+06	4.21131e+06	3.33622e+06	2.96351e+06	4.0876e+06	2.17348e+06	2.71236e+06	5.73938e+06	3.55152e+06	5.60099e+06	6.14681e+06		4.63361e+06	4.0199e+06		7.85961e+06	1.40661e+07	1.16852e+07	2.32821e+06
	High	[R].IESEGGLIETWNPNNK.[Q]		2.43352e-08	3	262	Psat3g055960.1.cds; Psat0s1923g0200.1.cds; Psat3g058800.1.cds	0	1800.88	6.43267e+07	6.41968e+07	7.89728e+07	1.0544e+08	1.01441e+08	8.82453e+07	7.52549e+07	6.31812e+07	9.16732e+07	1.15451e+08	7.57271e+07	6.97702e+07	6.44532e+07	7.91288e+07	8.56905e+07	9.15021e+07	9.38665e+07	8.36738e+07	9.03524e+07	1.3104e+08	8.37657e+07	9.2147e+07	6.69385e+07	6.49684e+07	6.23324e+07	6.89078e+07	8.01419e+07	8.6209e+07	9.30327e+07	1.48889e+07	2.68154e+08	2.96398e+08	1.75825e+08	8.30951e+06	4.88654e+07	4.47239e+07	3.50377e+07
	High	[R].IESEGGLIETWNPNNK.[Q]	1xDeamidated [N]	7.00927e-07	3	61	Psat3g055960.1.cds; Psat0s1923g0200.1.cds; Psat3g058800.1.cds	0	1801.86	1.65887e+06	1.70119e+06	1.7234e+06	2.60195e+06	2.51147e+06	1.39936e+06	1.22776e+06	1.8955e+06	2.02508e+06	3.40837e+06	1.30223e+06	1.14161e+06	1.97368e+06	2.3069e+06	1.46857e+06	2.15943e+06	2.39533e+06	805022	2.64308e+06	2.63551e+06	2.38915e+06	1.37844e+06	1.18354e+06	1.78102e+06	1.16033e+06	2.0235e+06	1.93598e+06	1.46896e+06	384251		3.63376e+06	3.99565e+06	4.08537e+06	424204	1.13833e+06	1.65752e+06
	High	[R].IESEGGLIETWNPNNKQFR.[C]	1xDeamidated [N/Q]	2.17261e-07	3	48	Psat3g055960.1.cds; Psat0s1923g0200.1.cds; Psat3g058800.1.cds	1	2233.09	411566	495969	835094	998851	1.19891e+06	1.10918e+06	586937	992663	641188	810213	583297	542755	548598	552870	889967	858813	603082	580616	505404	865576	720602	601990	829225	602287	772537	634076	507071	749678	1.02875e+06							662139	1.73956e+06		8.08942e+06
	High	[R].IKTVTSLDLPVLR.[W]		4.9354e-06	1	1507	Psat3g058800.1.cds	1	1454.89	3.51618e+08	1.94147e+08	3.32579e+08	3.59056e+08	7.33368e+08	5.26405e+08	3.93898e+08	3.56245e+08	5.04549e+08	5.5136e+08	5.56283e+08	3.46008e+08	3.68686e+08	5.39536e+08	4.69172e+08	3.25278e+08	8.13667e+08	2.93109e+08	3.67317e+08	1.03081e+09	5.30775e+08	3.94276e+08	6.11433e+08	2.67088e+08	4.27899e+08	4.39675e+08	3.29007e+08	7.38423e+08	6.09439e+08	2.16402e+07	1.34402e+08	3.85975e+08	3.20444e+08	1.43122e+08	6.2253e+08	1.04791e+09	1.18412e+09	2.90992e+08	2.89804e+06	1.98688e+06
	High	[R].LNIGPSSSPDIYNPEAGR.[I]		2.11358e-08	2	2269	Psat0s1923g0200.1.cds; Psat3g058800.1.cds	0	1886.92	2.85926e+08	3.33514e+08	3.87964e+08	4.68459e+08	4.27759e+08	3.28154e+08	3.76222e+08	3.90496e+08	2.95726e+08	3.3248e+08	3.22754e+08	3.23522e+08	2.93561e+08	2.24647e+08	2.59298e+08	3.82082e+08	2.70343e+08	3.05106e+08	3.99218e+08	3.00912e+08	3.61281e+08	3.64898e+08	4.25467e+08	2.83673e+08	2.66747e+08	3.00211e+08	3.0499e+08	2.60413e+08	2.63315e+08	3.34661e+09	6.00811e+09	2.34377e+09	5.55733e+06	8.75218e+06	3.48109e+08	6.20474e+08	7.2962e+08	3.88933e+08	3.25189e+06
	High	[R].LNIGPSSSPDIYNPEAGR.[I]	1xDeamidated [N]	7.04019e-07	2	46	Psat0s1923g0200.1.cds; Psat3g058800.1.cds	0	1887.91	96929.3	100208	227825	362581	69837.9	152345	511713	314544	279223	678140	681789	205414	529693	214594	244707	255322	1.31982e+07	658366	1.09324e+06	7.0972e+06	891651		400154	338153	1.09997e+06	967233	399818	708015	905345		1.15849e+07	1.35501e+06	329036						8.07953e+06
	High	[R].LNIGPSSSPDIYNPEAGR.[I]	2xDeamidated [N2; N13]	0.0019904	2	2	Psat0s1923g0200.1.cds; Psat3g058800.1.cds	0	1888.89
	High	[R].LQGRNEDEEK.[G]		0.000626279	2	61	Psat3g055960.1.cds; Psat3g058800.1.cds	1	1217.58	3.7067e+06	2.25085e+06	6.16193e+06	7.20533e+06	7.00871e+06	4.06736e+06	4.33967e+06	4.31886e+06	3.88184e+06	3.94376e+06	3.90182e+06	2.51105e+06	3.45979e+06	5.91418e+06	3.70766e+06	5.29415e+06	7.39644e+06	3.61995e+06	5.30641e+06	4.43556e+06	5.15381e+06	3.57001e+06	5.03436e+06	3.83372e+06	4.94431e+06	4.48615e+06	3.41331e+06	6.34741e+06	3.85316e+06			1.0312e+06	2.08656e+06	1.8796e+06	192891	1.39038e+06	1.85559e+07	2.93651e+07	2.92002e+07
	High	[R].LQGRNEDEEKGAIVK.[V]		2.12529e-07	2	220	Psat3g055960.1.cds; Psat3g058800.1.cds	2	1685.88	3.47959e+07	2.03333e+07	7.0714e+07	6.99473e+07	7.69389e+07	6.36904e+07	4.59754e+07	5.06225e+07	3.92537e+07	2.63069e+07	4.0971e+07	1.96384e+07	3.323e+07	5.04427e+07	3.03811e+07	5.90235e+07	5.74749e+07	2.92099e+07	3.76008e+07	6.44117e+07	4.96873e+07	3.2497e+07	5.77483e+07	2.89708e+07	3.30546e+07	3.37825e+07	3.14159e+07	4.91197e+07	4.94057e+07		3.45203e+07	2.64512e+07	1.40993e+07	1.71625e+08	2.00123e+08	1.59878e+07	1.60755e+07	1.79987e+08	2.84126e+08	584818
	High	[R].LQGRNEDEEKGAIVK.[V]	1xDeamidated [N/Q]	6.03916e-06	2	43	Psat3g055960.1.cds; Psat3g058800.1.cds	2	1686.87	132960	558381	310629	274286	369920	339334	189893	190061	221708	329300	170708	211405	193395	325899	180797	444320	420185	154024	346858	423356	261845	311950	227698	174603	230171	1.12804e+06	142945	298079	525193		271419	1.50813e+06	853768				1.72617e+06	4.45969e+06	2.62958e+06
	High	[R].LQVVNCNGNTVFDGELEAGR.[A]	1xCarbamidomethyl [C6]	7.01132e-11	1	2596	Psat3g058800.1.cds	0	2192.04	7.15929e+08	5.28807e+08	1.21032e+09	1.27573e+09	1.21892e+09	9.36486e+08	8.24812e+08	1.09704e+09	9.14661e+08	1.00856e+09	9.10127e+08	7.38227e+08	8.95729e+08	7.78568e+08	6.67712e+08	9.4137e+08	7.56266e+08	8.64832e+08	8.17917e+08	6.49629e+08	8.87669e+08	9.05283e+08	9.40092e+08	7.6644e+08	6.49096e+08	5.87398e+08	9.17728e+08	7.00959e+08	7.09968e+08	4.00237e+09	2.35899e+09	3.50097e+08	4.63265e+08	1.74027e+09	1.08343e+09	1.49058e+09	9.9214e+06	2.2203e+07	3.63477e+07	3.32151e+07
	High	[R].LQVVNCNGNTVFDGELEAGR.[A]	1xCarbamidomethyl [C6]; 1xDeamidated [N/Q]	1.00615e-10	1	1009	Psat3g058800.1.cds	0	2193.02	1.89333e+08	5.28547e+08	5.66828e+08	5.04318e+08	3.09655e+08	4.09156e+08	4.66068e+08	5.73951e+07	3.87252e+08	2.27597e+08	4.22354e+08	3.40433e+08	4.15457e+08	3.77325e+08	7.51091e+08	5.30174e+08	3.03352e+08	3.75566e+08	3.55834e+08	2.84254e+08	3.92833e+08	4.08781e+08	2.59645e+08	4.38765e+08	4.96449e+08	6.14563e+08	4.14386e+08	3.08696e+08	3.05713e+08	2.13608e+06	1.19478e+08	2.01592e+08	6.87111e+08	1.0361e+09	5.19617e+08	2.29445e+08	1.91282e+07	1.49387e+07	9.08486e+06	1.44863e+07
	High	[R].LQVVNCNGNTVFDGELEAGR.[A]	1xCarbamidomethyl [C6]; 2xDeamidated [N/Q]	5.27754e-09	1	51	Psat3g058800.1.cds	0	2194.01	3.47038e+06	2.74099e+07	3.65948e+07	1.43712e+06	2.76095e+07	1.28645e+06	1.57944e+06	1.35163e+06	2.37789e+07	2.75856e+07	2.71636e+06	1.00897e+06		365584	1.95714e+07	1.03501e+06	4.80951e+06			4.10182e+06		2.82411e+06	3.18182e+07	1.54708e+06	2.15406e+07	2.52511e+07	2.33886e+06	2.68158e+06				2.60639e+06	9.87599e+06				1.25693e+06	754621	286855
	High	[R].LQVVNCNGNTVFDGELEAGR.[A]	1xCarbamidomethyl [C6]; 3xDeamidated [N5; N7; N/Q]	0.000212731	1	12	Psat3g058800.1.cds	0	2194.99	149037	81469.3	253793	264097	180564	510625	191801	259356	150873	195603	177449	173487	107456	245128	138738	199921	759840	109846	220276	421278	161506	140292	253729	135462	325083	277853	136630	688643	143362	3.4577e+06			951919			541179
	High	[K].LRLNIGPSSSPDIYNPEAGR.[I]		1.78545e-11	2	1880	Psat0s1923g0200.1.cds; Psat3g058800.1.cds	1	2156.11	4.93961e+08	4.29459e+08	7.87695e+08	9.97529e+08	1.00294e+09	7.67616e+08	7.88326e+08	8.81285e+08	6.65907e+08	7.25617e+08	9.27042e+08	5.52263e+08	7.51201e+08	8.43006e+08	5.84808e+08	8.75174e+08	9.17525e+08	6.10172e+08	6.78848e+08	1.02622e+09	7.55627e+08	6.77004e+08	7.82118e+08	5.48802e+08	5.75626e+08	8.27287e+08	6.69397e+08	1.05536e+09	1.06299e+09	4.52552e+08	3.15734e+08	2.23961e+07	1.03594e+07	1.56536e+07	5.35425e+06	2.09184e+08	1.65773e+09	3.45028e+09	5.54806e+09	8.68901e+09
	High	[K].LRLNIGPSSSPDIYNPEAGR.[I]	1xDeamidated [N]	1.67352e-08	2	48	Psat0s1923g0200.1.cds; Psat3g058800.1.cds	1	2157.09		7.91721e+07						184176														2.63155e+08									3.68304e+06									7.12957e+07
	High	[K].LSAEHGSLHK.[N]		0.000200206	2	740	Psat3g055960.1.cds; Psat3g058800.1.cds	0	1078.56	4.59192e+08	5.73321e+08	5.97028e+08	7.16594e+08	6.18304e+08	5.41962e+08	5.98084e+08	4.10876e+08	4.94529e+08	5.09957e+08	4.3111e+08	4.09614e+08	3.95373e+08	4.54084e+08	4.77152e+08	5.7839e+08	6.04132e+08	4.17293e+08	5.5938e+08	7.51884e+08	5.78271e+08	4.71811e+08	6.37173e+08	4.26914e+08	4.23237e+08	4.62958e+08	3.60143e+08	4.51148e+08	4.09731e+08	2.53656e+09	5.97354e+08	1.52163e+08	2.18798e+08	4.24538e+08	1.11739e+09	7.75061e+08	9.31086e+08	1.03865e+09	3.19535e+08
	High	[K].LSAEHGSLHKNAMFVPHYNLNANSIIYALK.[G]		0.00459398	1	12	Psat3g058800.1.cds	1	3352.73				99381.1	174508				60931.4	132028	277439		203645			67581.4	122256		91501.5		138760				86024.6	164597	162440	86935						384657
	High	[K].LSAEHGSLHKNAMFVPHYNLNANSIIYALK.[G]	1xDeamidated [N11]	3.2089e-05	1	16	Psat3g058800.1.cds	1	3353.71		493755	407679	437354		584189							353517	536231			391827		289385									810287					1.9919e+06	1.77338e+06
	High	[K].NAMFVPHYNLNANSIIYALK.[G]		3.03622e-11	1	1235	Psat3g058800.1.cds	0	2293.18	1.20559e+09	1.03805e+09	1.22199e+09	1.99113e+09	1.00858e+09	1.04493e+09	1.19015e+09	1.40321e+09	7.51089e+08	8.79246e+08	1.06731e+09	1.18288e+09	8.47417e+08	8.14676e+08	6.03312e+08	1.39545e+09	1.03796e+09	8.96106e+08	1.15007e+09	9.99616e+08	9.74699e+08	1.27149e+09	1.62149e+09	1.18035e+09	1.23243e+09	9.11023e+08	1.03985e+09	8.32657e+08	9.53443e+08	1.9908e+09	8.6857e+08	1.48066e+08	5.40109e+08	2.2297e+09	3.31435e+09	1.84711e+09	2.27929e+08	1.40581e+07	738159
	High	[K].NAMFVPHYNLNANSIIYALK.[G]	1xDeamidated [N]	2.92149e-10	1	370	Psat3g058800.1.cds	0	2294.16	2.65294e+08	5.07771e+08	2.69577e+08	3.41288e+08	9.95816e+07	2.43444e+08	6.01617e+07	5.87666e+07	1.87997e+08	2.44077e+08	7.28875e+07	5.21027e+07	3.8351e+08	7.73297e+07	7.2083e+07	7.70428e+07	9.55159e+07	5.54295e+07	3.94916e+08	5.33194e+08	5.38599e+07	6.8611e+07	8.01377e+07	6.37484e+07	7.43138e+07	1.37597e+08	6.46727e+07	3.81278e+08	4.43127e+08	8.51853e+07	4.77258e+07	3.25583e+06	2.66758e+06	1.37447e+07	5.77354e+07	2.40441e+08	3.62123e+08	3.84264e+08	9.36734e+07
	High	[K].NAMFVPHYNLNANSIIYALK.[G]	2xDeamidated [N]	5.17316e-07	1	30	Psat3g058800.1.cds	0	2295.15	428119	1.70457e+06	547087	1.34348e+06	2.32087e+06	1.40421e+06	982710	1.5929e+06	1.06599e+06	1.58245e+06	517089	457881		806332	1.30987e+06	745346	963187	949335	400257	641256	915092	1.13618e+06		499172	651915	2.87649e+06	1.02298e+06	2.43393e+06	994865						2.02088e+06	5.47399e+06	3.16688e+06
	High	[K].NAMFVPHYNLNANSIIYALK.[G]	1xOxidation [M3]	9.84235e-11	1	522	Psat3g058800.1.cds	0	2309.17	4.92517e+07	3.01243e+07	5.90385e+07	9.24228e+07	6.74149e+07	4.51634e+07	5.6723e+07	5.80718e+07	4.71734e+07	5.24764e+07	5.5041e+07	4.71163e+07	4.20774e+07	4.01383e+07	3.75178e+07	6.32987e+07	5.50286e+07	4.71476e+07	5.33002e+07	1.05932e+08	5.21999e+07	5.33955e+07	8.16799e+07	4.8387e+07	5.30146e+07	5.52736e+07	4.50687e+07	6.85583e+07	5.38074e+07	8.45487e+07	7.75116e+07	2.74781e+07	6.35922e+07	8.86124e+07	1.20507e+08	9.06921e+07	8.34273e+06	1.13094e+06
	High	[K].NAMFVPHYNLNANSIIYALK.[G]	1xDeamidated [N]; 1xOxidation [M3]	1.79774e-07	1	147	Psat3g058800.1.cds	0	2310.16	1.57209e+07	7.39727e+06	1.03121e+07	8.86564e+06	7.62601e+06	7.17212e+06	3.81996e+06	8.0659e+06	6.44256e+06	7.47773e+06	5.47429e+06	7.70749e+06	4.2042e+06	6.81225e+06	7.83953e+06	6.99858e+06	6.23518e+06	5.18516e+06	4.28931e+06	8.59515e+06	4.61587e+06	7.92485e+06	1.13952e+07	6.75962e+06	4.57268e+06	2.67175e+07	5.2997e+06	7.53028e+06	7.95576e+06	1.00934e+07	3.33459e+06	1.74231e+06	3.78275e+06		4.86595e+06	1.28267e+07	9.58329e+06	1.21877e+07	2.72715e+06
	High	[K].NAMFVPHYNLNANSIIYALK.[G]	2xDeamidated [N]; 1xOxidation [M3]	0.0121373	1	4	Psat3g058800.1.cds	0	2311.14																				97824.9																227620	1.04178e+06
	High	[K].NAMFVPHYNLNANSIIYALK.[G]	3xDeamidated [N9; N11; N13]; 1xOxidation [M3]	0.0658399	1	2	Psat3g058800.1.cds	0	2312.13	134735	199097	319459	127604			241725											281418					166508
	High	[K].NAMFVPHYNLNANSIIYALKGR.[A]		6.36555e-06	1	49	Psat3g058800.1.cds	1	2506.3	716772	551475	960466	1.48122e+06	2.23707e+06	2.07506e+06	1.45238e+06	1.25952e+06	851938	1.32808e+06	1.48519e+06	784506	1.35898e+06	1.25872e+06	995069	1.25324e+06	2.26826e+06	689621	1.23028e+06	3.14123e+06	1.21062e+06	1.24416e+06	1.34505e+06	917062	1.03331e+06	1.18342e+06	1.01992e+06	2.22701e+06	1.2876e+06			1.05523e+06		2.92028e+06	3.95517e+06	3.71054e+06
	High	[R].NEDEEKGAIVK.[V]		2.79119e-05	2	685	Psat3g055960.1.cds; Psat3g058800.1.cds	1	1231.62	2.29224e+08	3.47636e+08	3.95662e+08	4.39495e+08	4.43092e+08	3.22185e+08	4.34336e+08	3.95136e+08	3.63298e+08	4.01479e+08	3.65429e+08	2.82143e+08	3.25042e+08	3.50012e+08	3.39544e+08	4.33526e+08	3.68558e+08	3.04645e+08	3.74862e+08	3.40305e+08	3.74083e+08	3.31585e+08	4.03433e+08	2.91452e+08	2.96231e+08	3.82413e+08	3.30271e+08	3.17142e+08	3.23215e+08	127566	784348	7.08604e+06	6.76717e+08	1.21225e+09	8.5439e+08	1.61935e+06
	High	[R].NEDEEKGAIVK.[V]	1xDeamidated [N1]	5.15395e-05	2	71	Psat3g055960.1.cds; Psat3g058800.1.cds	1	1232.6	2.236e+06	5.41426e+06	4.03655e+06	5.47198e+06	6.61379e+06	3.46852e+06	3.94085e+06	3.70994e+06	3.92672e+06	5.80122e+06	4.60775e+06	2.39878e+06	3.23839e+06	3.3607e+06	3.21489e+06	4.94683e+06	6.43556e+06	3.62694e+06	4.51488e+06	5.49032e+06	5.90493e+06	2.99023e+06	3.59487e+06	2.60642e+06	4.62719e+06	8.18733e+06	3.66168e+06	4.33823e+06	5.0432e+06			3.09247e+06	9.82519e+06	1.2863e+07	2.97864e+06	1.6131e+06
	High	[R].QEEDEDEEK.[Q]		0.0028861	1	25	Psat3g058800.1.cds	0	1150.44	90197.7	75237.5	83317.8	148545	145330	43995.5	136149	64992.6	133960	266453	97483.2	86232.8	84752.9	117384	177019	139378	147662	133646	181436	197099	136029	97555.3	79031.4	92480.7	112674	89897.1	96420.8	207425	112933			155765	295769	363412	358302
	High	[R].QEEDEDEEKQPR.[H]		1.81993e-05	1	374	Psat3g058800.1.cds	1	1531.65	6.54728e+07	8.48472e+07	1.33938e+08	1.76029e+08	1.79601e+08	1.39979e+08	1.22288e+08	9.80764e+07	1.26608e+08	1.87785e+08	1.01932e+08	6.96793e+07	1.07934e+08	1.52182e+08	1.50009e+08	1.65688e+08	1.54536e+08	8.67214e+07	1.35023e+08	1.79064e+08	1.21e+08	9.10673e+07	7.08162e+07	6.89803e+07	9.45629e+07	1.18167e+08	1.12595e+08	1.37734e+08	1.39562e+08		3.14323e+06	5.30493e+07	6.1367e+07	1.19711e+08	2.71678e+08	2.42569e+08	2.81305e+07	3.88922e+06	94305.6
	High	[R].QEEDEDEEKQPR.[H]	1xDeamidated [Q]	1.05321e-05	1	84	Psat3g058800.1.cds	1	1532.63	9642.97	158189		35422.4	391857		708187	692919	803900	1.22807e+06	619595	343385	452515	444465	533680	288353	1.52436e+06	984032	1.4004e+06	3.07573e+06	915314	905656	595495	636232	1.0576e+06	669408	644821	1.68857e+06	2.07466e+06		385134	841708	766996	2.19806e+06	5.44424e+06	5.96885e+06	4.12512e+06
	High	[R].QEEDEDEEKQPR.[H]	2xDeamidated [Q1; Q10]	0.000253779	1	6	Psat3g058800.1.cds	1	1533.62																																			147284
	High	[R].QEEEEDEDEER.[Q]		0.000254186	2	162	Psat0s1923g0200.1.cds; Psat3g058800.1.cds	0	1436.53	8.57213e+06	7.7312e+06	1.28009e+07	1.86345e+07	1.82422e+07	1.1708e+07	1.22161e+07	8.53217e+06	1.30816e+07	2.65204e+07	8.99367e+06	7.98866e+06	9.68622e+06	1.52908e+07	1.98631e+07	1.51295e+07	1.48632e+07	1.19859e+07	1.41751e+07	2.0103e+07	1.36508e+07	1.15389e+07	8.52645e+06	8.89521e+06	1.14998e+07	7.79246e+06	1.23193e+07	1.37927e+07	1.3287e+07			2.42894e+06	2.83134e+07	2.28927e+07	2.64093e+07	6.6238e+06		230388	233521
	High	[R].QEEEEDEDEER.[Q]	1xDeamidated [Q1]	0.000482773	2	9	Psat0s1923g0200.1.cds; Psat3g058800.1.cds	0	1437.51																	23825.9		27889.4	42564					39538.7	17749.8		28700.4	37471.6							147178
	High	[R].QEEEEDEDEERQPR.[H]		1.76582e-05	2	340	Psat0s1923g0200.1.cds; Psat3g058800.1.cds	1	1817.74	1.03457e+08	1.2587e+08	2.28792e+08	2.79703e+08	3.23665e+08	2.14603e+08	2.06706e+08	1.82598e+08	2.19797e+08	2.93973e+08	1.85665e+08	1.15175e+08	1.84117e+08	2.62821e+08	2.50157e+08	2.79586e+08	2.44847e+08	1.50415e+08	2.15495e+08	243939526	2.04289e+08	1.31812e+08	1.14467e+08	1.20667e+08	1.55899e+08	2.03488e+08	1.95561e+08	1.95311e+08	2.39149e+08		1.02166e+08	1.2632e+08	6.81612e+07	1.00784e+08	4.51275e+08	5.02585e+08	4.99254e+08	1.41191e+07	1.80729e+07
	High	[R].QEEEEDEDEERQPR.[H]	1xDeamidated [Q]	1.58183e-06	2	77	Psat0s1923g0200.1.cds; Psat3g058800.1.cds	1	1818.73	93015.2	102140	188304		319961	292059	232567	1.36425e+06	293913	2.91952e+06	881076	281215	180798	1.40587e+06	1.20608e+06	237372	2.10174e+06	1.62248e+06	1.77132e+06	4.35761e+06	1.87771e+06	1.18497e+06	984272	1.00107e+06	2.22859e+06	1.01343e+06	360903	3.06414e+06	3.68144e+06			2.50695e+06	1.27519e+06	2.28031e+06	8.09656e+06	8.04066e+06	8.94639e+06
	High	[R].QEEEEDEDEERQPR.[H]	2xDeamidated [Q1; Q12]	0.00294858	2	2	Psat0s1923g0200.1.cds; Psat3g058800.1.cds	1	1819.71
	High	[K].QEQENEGNNIFSGFK.[R]		1.2365e-06	2	292	Psat3g055960.1.cds; Psat3g058800.1.cds	0	1740.78	5.71452e+07	9.92616e+07	7.20527e+07	1.21756e+08	1.13479e+08	9.26735e+07	6.07899e+07	5.01476e+07	9.85084e+07	1.43295e+08	6.65286e+07	5.66827e+07	7.00334e+07	7.62252e+07	1.14426e+08	9.45131e+07	7.02896e+07	7.2425e+07	7.36246e+07	1.1493e+08	7.85454e+07	8.90817e+07	4.87443e+07	5.67285e+07	5.74768e+07	9.12213e+07	7.60639e+07	8.50894e+07	7.7728e+07	2.94941e+06	1.27755e+08	2.00771e+08	1.3381e+08	405056		1.29585e+07	3.98705e+07	6.16333e+07	1.01671e+08	1.77585e+08
	High	[K].QEQENEGNNIFSGFK.[R]	1xDeamidated [N/Q]	2.63393e-06	2	120	Psat3g055960.1.cds; Psat3g058800.1.cds	0	1741.77	1.06885e+06	2.79236e+06	1.03268e+06	1.52883e+06	1.61543e+06	2.39306e+06	912849	1.1204e+06	1.54096e+06	2.89343e+06	962497	1.20528e+06	777081	694348	1.87329e+06	1.39453e+06	2.31471e+06	1.54418e+06	1.40788e+06	2.74847e+06	1.23487e+06	1.3842e+06	789802	1.49082e+06	1.24619e+06	2.78543e+06	1.60666e+06	1.71499e+06	2.50341e+06			3.32848e+06	2.84364e+06			592372			1.35052e+06	2.95927e+06
	High	[K].QEQENEGNNIFSGFKR.[D]		4.5435e-09	2	280	Psat3g055960.1.cds; Psat3g058800.1.cds	1	1896.88	7.30703e+07	7.91967e+07	1.23244e+08	1.47986e+08	1.49652e+08	1.05445e+08	1.0623e+08	9.46355e+07	1.1415e+08	1.38596e+08	9.42581e+07	7.32633e+07	1.09427e+08	8.00506e+07	1.01696e+08	1.33585e+08	1.12049e+08	8.46041e+07	1.02464e+08	1.10332e+08	1.08546e+08	9.29333e+07	7.20952e+07	7.39443e+07	6.6434e+07	9.67528e+07	1.08477e+08	7.35468e+07	6.68393e+07	1.2058e+07	1.12384e+08	5.87572e+07	1.659e+06	1.61963e+07	1.46133e+08	2.20176e+08	1.87941e+08		3.94602e+06
	High	[K].QEQENEGNNIFSGFKR.[D]	1xDeamidated [N/Q]	1.03659e-07	2	97	Psat3g055960.1.cds; Psat3g058800.1.cds	1	1897.87		1.7708e+06	1.53741e+06	1.78617e+06	2.12662e+06	1.04895e+06	1.18282e+06	1.4393e+06	1.1471e+06	1.80092e+06	1.06519e+06	786258	941328	1.64365e+06	383948	1.67247e+06	1.95898e+06	1.33889e+06	2.48489e+06	2.79891e+06	1.7167e+06	1.17728e+06	1.39608e+06	1.32283e+06	1.34151e+06	1.52843e+06	1.56861e+06	2.71398e+06	2.23631e+06	2.96771e+06	1.72478e+07	1.65766e+06	821866	3.25319e+06	1.49086e+07	7.39708e+06		1.81022e+07
	High	[K].QEQENEGNNIFSGFKR.[D]	2xDeamidated [N/Q]	1.01262e-05	2	4	Psat3g055960.1.cds; Psat3g058800.1.cds	1	1898.85																																					1.35751e+07
	High	[R].QGDNGLEETVCTAK.[L]	1xCarbamidomethyl [C11]	8.35335e-06	2	43	Psat0s1923g0200.1.cds; Psat3g058800.1.cds	0	1521.68	797775	881830	1.8539e+06	2.36262e+06	2.32316e+06	1.75701e+06	1.18705e+06	573790	744629	1.41303e+06	567842	453015	1.19737e+06	1.50154e+06	845038	1.48801e+06	1.85527e+06	656493	2.95916e+06	2.82252e+06	4.83595e+06	706419	825677	328189	1.23619e+06	1.98933e+06	528242	1.56485e+06	1.40679e+06			1.52855e+06	3.34381e+06	2.14897e+06
	High	[R].QGDNGLEETVCTAK.[L]	1xCarbamidomethyl [C11]; 1xDeamidated [N/Q]	3.1956e-06	2	29	Psat0s1923g0200.1.cds; Psat3g058800.1.cds	0	1522.67	105113	578164	238851	462544	265077	221984	213458	81498.7	92713	179317	452289	512350	105120	130574	103497	165602	205177		522716	331461	754863	394807	120731	78111.1	437875	789901	72856.4	243823				535566	680672	164282
	High	[K].RDFLEDAFNVNR.[H]		1.90369e-07	2	345	Psat3g055960.1.cds; Psat3g058800.1.cds	1	1495.73	7.28522e+07	8.73331e+07	1.13363e+08	1.33811e+08	1.48684e+08	1.14527e+08	8.70178e+07	9.83469e+07	1.03021e+08	1.06485e+08	1.05725e+08	7.24385e+07	9.00445e+07	8.10461e+07	9.49497e+07	1.17311e+08	1.11249e+08	9.84447e+07	1.08851e+08	1.78143e+08	1.1168e+08	1.19412e+08	1.01867e+08	8.92359e+07	9.09387e+07	1.0493e+08	8.80004e+07	1.1788e+08	1.1101e+08	172080	1.41489e+06	5.75179e+07	9.40577e+07	1.42693e+08	1.38184e+08	1.28012e+08	6.96799e+07	1.28041e+07
	High	[K].RDFLEDAFNVNR.[H]	1xDeamidated [N]	1.03047e-05	2	18	Psat3g055960.1.cds; Psat3g058800.1.cds	1	1496.71	312169	2.30992e+06		756244	327272	1.4838e+06	212508	177228			1.03471e+06		300343			352784	258598	1.20731e+06	911704	644834	1.12026e+06	197587					749199	1.75368e+06				1.05756e+06	1.01964e+06	1.78855e+06	1.84362e+06	1.04625e+06	692349	704127
	High	[R].RFYLAGNHEQEFLR.[Y]		1.11228e-07	2	1318	Psat3g055960.1.cds; Psat3g058800.1.cds	1	1779.89	2.58663e+08	3.61123e+08	3.55396e+08	3.84197e+08	4.08761e+08	3.77465e+08	3.23467e+08	3.18828e+08	3.14536e+08	2.72791e+08	3.1714e+08	2.69173e+08	2.94224e+08	2.55419e+08	2.68077e+08	3.73791e+08	2.78566e+08	2.60346e+08	3.09458e+08	4.54076e+08	3.74338e+08	3.41626e+08	3.7854e+08	2.72817e+08	3.17199e+08	3.77087e+08	2.61913e+08	4.16936e+08	3.92387e+08	8.17469e+06	1.75951e+08	1.80931e+08	4.68377e+08	3.98265e+08	4.38394e+08	2.18985e+08	3.71371e+07
	High	[R].RFYLAGNHEQEFLR.[Y]	1xDeamidated [N/Q]	1.20405e-07	2	131	Psat3g055960.1.cds; Psat3g058800.1.cds	1	1780.88	5.15474e+06	8.33911e+06	7.53061e+06	8.87062e+06	9.77333e+06	7.15555e+06	1.01435e+07	8.59358e+06	5.42286e+06	1.10358e+07	1.24424e+07	7.16031e+06	6.45898e+06	1.79476e+07	1.04079e+07	1.17091e+07	1.76923e+07	1.00872e+07	7.23528e+06	24429661	1.30593e+07	1.41033e+07	1.44264e+07	6.74783e+06	1.00098e+07	1.56697e+07	8.25909e+06	1.714e+07	1.68726e+07		6.4607e+06	2.18395e+07	2.52861e+07	1.37039e+07	1.73766e+07	1.82395e+07	1.17552e+07	1.10542e+07
	High	[R].RFYLAGNHEQEFLR.[Y]	2xDeamidated [N7; Q10]	0.000231348	2	1	Psat3g055960.1.cds; Psat3g058800.1.cds	1	1781.86																															125309
	High	[R].RGEEEEEDKK.[E]		0.00781039	2	36	Psat0s1923g0200.1.cds; Psat3g058800.1.cds	2	1248.57	179270	221018	201078	331689	404103	294820	388338	269423	261472	682006	305299	238231	305786	378280	294756	387813	535367	312111	431260	458172	281882	242340	211690	252212	397335	396495	304622	998166	455833						1.1539e+06	1.34981e+06
	High	[R].RPYYSNAPQEIFIQQGNGYFGMVFPGCPETFEEPQESEQGEGR.[R]	1xCarbamidomethyl [C27]	1.13704e-07	3	606	Psat3g055960.1.cds; Psat0s1923g0200.1.cds; Psat3g058800.1.cds	0	4970.21	3.14296e+08	2.73148e+08	2.50292e+08	4.24274e+08	2.40595e+08	1.49562e+08	2.66348e+08	4.34272e+08	1.60151e+08	1.97078e+08	2.64021e+08	3.83958e+08	2.50446e+08	2.03399e+08	1.74173e+08	2.76003e+08	1.22777e+08	1.68056e+08	1.80523e+08	7.54005e+07	2.01053e+08	3.15409e+08	5.87547e+08	2.3316e+08	1.07354e+08	2.44877e+08	3.63361e+08	1.09718e+08	1.57624e+08			4.01027e+07	2.34227e+08	3.87546e+08	3.42444e+07
	High	[R].RPYYSNAPQEIFIQQGNGYFGMVFPGCPETFEEPQESEQGEGR.[R]	1xCarbamidomethyl [C27]; 1xDeamidated [N/Q]	4.50871e-08	3	479	Psat3g055960.1.cds; Psat0s1923g0200.1.cds; Psat3g058800.1.cds	0	4971.19	7.30637e+07	6.57803e+07	5.9433e+07	8.41779e+07	6.1964e+07	3.15716e+07	7.2108e+07	8.92964e+07	3.04055e+07	2.79703e+07	4.40584e+07	4.57014e+07	4.02758e+07	4.33998e+07	5.24351e+07	7.06426e+07	3.74645e+07	2.78111e+07	3.00922e+07	1.46936e+07	3.34886e+07	6.32469e+07	1.29333e+08	5.16406e+07	1.54022e+07	6.64432e+07	5.67554e+07	2.77602e+07	4.56876e+07			1.36472e+06	4.29995e+07	5.59417e+07	6.29088e+06
	High	[R].RPYYSNAPQEIFIQQGNGYFGMVFPGCPETFEEPQESEQGEGR.[R]	1xCarbamidomethyl [C27]; 2xDeamidated [Q14; Q15]	1.42845e-05	3	6	Psat3g055960.1.cds; Psat0s1923g0200.1.cds; Psat3g058800.1.cds	0	4972.18							1.1333e+06	1.389e+06												476153													1.35832e+06		1.98339e+06
	High	[R].RPYYSNAPQEIFIQQGNGYFGMVFPGCPETFEEPQESEQGEGR.[R]	1xCarbamidomethyl [C27]; 1xOxidation [M22]	8.13563e-08	3	122	Psat3g055960.1.cds; Psat0s1923g0200.1.cds; Psat3g058800.1.cds	0	4986.2	2.07186e+07	1.06589e+07	1.96284e+07	3.07889e+07	2.11775e+07	1.04263e+07	2.71444e+07	2.73495e+07	1.87642e+07	1.69043e+07	1.78393e+07	2.03138e+07	1.9787e+07	1.7825e+07	1.55424e+07	2.47564e+07	1.54936e+07	2.13274e+07	1.9563e+07	1.21934e+07	6.95812e+06	2.3521e+07	3.90041e+07	1.71666e+07	1.03656e+07	1.75154e+07	2.34855e+07	1.78256e+07	1.5305e+07			1.5139e+06	3.52318e+07	4.8853e+07	5.1743e+06
	High	[R].RPYYSNAPQEIFIQQGNGYFGMVFPGCPETFEEPQESEQGEGR.[R]	1xCarbamidomethyl [C27]; 1xDeamidated [N/Q]; 1xOxidation [M22]	1.46156e-07	3	125	Psat3g055960.1.cds; Psat0s1923g0200.1.cds; Psat3g058800.1.cds	0	4987.19	3.45905e+06	7.25464e+06	2.20064e+06		1.41848e+06	2.6219e+06	587216	1.78188e+07	3.09007e+06	3.44653e+06	353981	4.12733e+06	3.01329e+06	728929	4.54879e+06	4.22672e+06	3.31703e+06	606993	3.14918e+06	4.71463e+06	1.91686e+07	463267		2.83399e+06	2.7474e+06	1.23358e+06		2.87701e+06	2.58988e+06			2.15836e+07	8.51135e+06	2.78939e+07	8.67255e+06
	High	[R].RPYYSNAPQEIFIQQGNGYFGMVFPGCPETFEEPQESEQGEGR.[R]	1xCarbamidomethyl [C27]; 2xDeamidated [Q14; Q15]; 1xOxidation [M22]	2.42296e-06	3	6	Psat3g055960.1.cds; Psat0s1923g0200.1.cds; Psat3g058800.1.cds	0	4988.17					2.17708e+06	1.11455e+06				2.0911e+06			1.94169e+06	1.14241e+06											1.8751e+06	3.06102e+06			2.27475e+06
	High	[R].RQGDNGLEETVCTAK.[L]	1xCarbamidomethyl [C12]	4.67495e-07	2	107	Psat0s1923g0200.1.cds; Psat3g058800.1.cds	1	1677.79	1.95924e+06	2.01446e+06	5.65773e+06	7.30406e+06	7.00358e+06	3.57131e+06	3.6855e+06	2.32488e+06	2.45569e+06	3.62279e+06	2.24931e+06	1.57876e+06	2.13703e+06	3.19033e+06	1.6289e+06	2.99725e+06	6.10534e+06	2.68447e+06	7.77251e+06	9.06485e+06	1.54119e+07	3.55961e+06	2.39189e+06	1.94352e+06	2.9963e+06	3.866e+06	2.48916e+06	4.90007e+06	4.12105e+06		1.42386e+06	4.89951e+06	3.57565e+06	2.13042e+06		6.53546e+06	1.35024e+07	1.70017e+07	6.88196e+06
	High	[R].RQGDNGLEETVCTAK.[L]	1xCarbamidomethyl [C12]; 1xDeamidated [N/Q]	7.96043e-06	2	77	Psat0s1923g0200.1.cds; Psat3g058800.1.cds	1	1678.77	661249	2.1798e+06	2.10149e+06	2.33706e+06	1.79344e+06	1.14064e+06	1.1671e+06	851923	728558	956999	941077	868514	855475	747054	747456	1.38685e+06	1.14729e+06	912066	1.62031e+06	1.80197e+06	3.70243e+06	1.47155e+06	1.1447e+06	1.28815e+06	1.0528e+06	2.77275e+06	910808	1.24522e+06	1.36051e+06			155052	323674	273454		816210	1.60436e+06	1.56865e+06	8.55911e+06	1.29252e+07
	High	[K].SLSDRFSYVAFK.[T]		0.000233539	1	766	Psat3g058800.1.cds	1	1419.73	1.7603e+08	5.97651e+07	2.68551e+08	2.6189e+08	2.56773e+08	2.08095e+08	2.21185e+08	3.24896e+08	1.68216e+08	1.84451e+08	2.9178e+08	1.70513e+08	1.94019e+08	2.31621e+08	1.2388e+08	2.34326e+08	2.55165e+08	1.61012e+08	1.97483e+08	3.12149e+08	2.1806e+08	1.926e+08	3.29396e+08	1.73554e+08	2.08095e+08	1.18967e+08	1.77297e+08	2.69624e+08	2.40371e+08	1.17857e+06	2.99881e+06	3.774e+06	1.24625e+08	1.84478e+08	3.86337e+08	1.78631e+08	6.19148e+08	9.00219e+08	6.25412e+08	719908
	High	[R].SSNNQLDQMPR.[R]		0.000187353	2	1008	Psat3g055960.1.cds; Psat3g058800.1.cds	0	1289.59	5.00755e+08	5.75321e+08	8.30768e+08	9.42527e+08	9.05018e+08	7.83093e+08	7.65296e+08	8.57867e+08	7.14252e+08	7.57174e+08	7.59496e+08	5.76633e+08	7.09092e+08	6.44675e+08	6.52757e+08	9.16432e+08	8.59334e+08	6.92906e+08	7.33258e+08	7.30843e+08	7.58825e+08	6.69158e+08	6.76612e+08	5.70784e+08	6.54445e+08	7.71013e+08	6.31108e+08	6.28807e+08	5.76593e+08	96280.7	4.69345e+06	3.32915e+08	1.04412e+09	1.07058e+09	4.34661e+07	1.55521e+08	1.39755e+08	1.59961e+08	7.21867e+07
	High	[R].SSNNQLDQMPR.[R]	1xDeamidated [N/Q]	0.000240193	2	152	Psat3g055960.1.cds; Psat3g058800.1.cds	0	1290.57	3.29402e+06	6.63415e+06	5.3117e+06	6.41681e+06	8.28478e+06	3.84489e+06	1.06297e+07	1.08197e+07	1.21955e+07	2.51956e+07	1.25174e+07	6.919e+06	8.24844e+06	1.22452e+07	7.9492e+06	6.85704e+06	3.5053e+07	1.95469e+07	2.09607e+07	5.86964e+07	1.88594e+07	1.63475e+07	1.30634e+07	1.34786e+07	2.42934e+07	1.99844e+07	1.03892e+07	4.65728e+07	4.25457e+07	1.26498e+06	1.29511e+07	4.87905e+07	1.06405e+08	7.78032e+07	7.83409e+06	9.7346e+06	1.0216e+07	4.44611e+06	1.21793e+06
	High	[R].SSNNQLDQMPR.[R]	2xDeamidated [Q8; N/Q]	0.000727542	2	6	Psat3g055960.1.cds; Psat3g058800.1.cds	0	1291.56																																		1.03975e+06
	High	[R].SSNNQLDQMPR.[R]	1xOxidation [M9]	0.000121169	2	177	Psat3g055960.1.cds; Psat3g058800.1.cds	0	1305.59	1.21027e+07	1.00201e+07	1.44499e+07	1.74957e+07	1.62926e+07	1.49066e+07	1.69457e+07	1.50984e+07	1.58175e+07	2.05357e+07	1.49578e+07	9.27745e+06	1.5428e+07	1.57213e+07	1.45239e+07	1.53297e+07	1.8701e+07	1.40925e+07	1.49544e+07	2.15812e+07	1.87115e+07	1.45897e+07	1.13591e+07	1.41516e+07	1.61676e+07	2.19251e+07	1.37198e+07	1.94256e+07	1.8128e+07			4.80283e+06	2.67589e+07	3.2307e+07	3.26044e+06	3.56565e+06	4.51088e+06	5.14053e+06	2.78115e+07
	High	[R].SSNNQLDQMPR.[R]	1xDeamidated [N/Q]; 1xOxidation [M9]	0.000216788	2	20	Psat3g055960.1.cds; Psat3g058800.1.cds	0	1306.57	99680.5	140745	216645	134256	166914	150167		145323	217083	215321	177507	175184	169879	165754		222384	119044	232517	196669	877034	241115	133419	166088	104446	178656	203908	141339	555322	454368		325676	1.17611e+06	1.26542e+06	601525
	High	[R].SSNNQLDQMPRR.[F]		0.000339791	2	48	Psat3g055960.1.cds; Psat3g058800.1.cds	1	1445.69	1.25969e+06	276089	4.04367e+06	4.91495e+06	5.01924e+06	3.1512e+06	2.9621e+06	7.03463e+06	2.88388e+06	2.4472e+06	3.47883e+06	1.35303e+06	2.33958e+06	4.05314e+06	1.99933e+06	3.54833e+06	6.4381e+06	1.79748e+06	2.46597e+06	4.02511e+06	2.71063e+06	1.48689e+06	2.53861e+06	1.68647e+06	2.02562e+06	683723	2.12761e+06	3.08926e+06	3.17591e+06					1.52668e+06	4.30065e+06	8.93169e+06	9.14544e+06
	High	[K].TNDRAGIAR.[L]		0.0127015	2	22	Psat0s1923g0200.1.cds; Psat3g058800.1.cds	1	973.517	85429.2	93383.2	183236	159843	262552	181816	220282	150976	123396	148518	216530	102366	101075	317795	177851	195905	209036	115920	136776	187983	153055	147635	135839	81501.8	218566	122280	87085.9	244127	184236			379487	603079	257954
	High	[K].TVTSLDLPVLR.[W]		0.000146374	1	2196	Psat3g058800.1.cds	0	1213.72	7.31672e+08	8.42414e+08	8.1834e+08	9.78472e+08	9.44615e+08	7.87615e+08	7.31621e+08	7.78959e+08	7.73293e+08	1.15369e+09	9.38684e+08	8.5276e+08	6.25838e+08	7.8939e+08	7.07442e+08	8.46719e+08	9.69093e+08	7.10235e+08	8.32874e+08	1.277e+09	8.0967e+08	9.76105e+08	1.0961e+09	8.15323e+08	8.65924e+08	9.36411e+08	6.29604e+08	8.0973e+08	7.92065e+08	527904	586313	1.50584e+07	4.36458e+08	1.72987e+09	2.30619e+09	1.4174e+09	4.11913e+08	2.23403e+06	584720	1.15031e+06
	High	[K].VKGGLSIISPPEK.[Q]		9.7075e-07	2	985	Psat3g055960.1.cds; Psat3g058800.1.cds	1	1324.78	1.47996e+08	1.87622e+08	1.93248e+08	2.28815e+08	1.91018e+08	1.78049e+08	1.59387e+08	1.42486e+08	1.47465e+08	1.83893e+08	1.5263e+08	1.47946e+08	1.44667e+08	2.20552e+08	1.33137e+08	1.98681e+08	2.18386e+08	1.58964e+08	1.71736e+08	3.89406e+08	1.79385e+08	1.74769e+08	2.09017e+08	1.78188e+08	1.4365e+08	1.55684e+08	1.33644e+08	2.47489e+08	2.32238e+08	9.20395e+06	1.08073e+08	2.09218e+08	2.48431e+08	3.7319e+07	2.43422e+06	1.91535e+08	1.5685e+09	2.47843e+09	4.87135e+08
	High	[K].VKGGLSIISPPEKQAR.[H]		0.00827721	2	1	Psat3g055960.1.cds; Psat3g058800.1.cds	2	1679.98																															83903
	High	[K].VKGGLSIISPPEKQAR.[H]	1xDeamidated [Q14]	0.00016816	2	3	Psat3g055960.1.cds; Psat3g058800.1.cds	2	1680.96																															628123
	High	[R].WLKLSAEHGSLHK.[N]		0.00105538	2	10	Psat3g055960.1.cds; Psat3g058800.1.cds	1	1505.82	272012		880128	528847	846906	844924	749312	705418	368491		570988	528018	88929		119597	95859.3	1.03982e+06	356937	88674.7	828409	110117	363818	801276		432487		42021.8	928327			572177	1.01535e+06	823886						1.21647e+06
	High	[R].WLKLSAEHGSLHKNAMFVPHYNLNANSIIYALK.[G]		0.0206868	1	5	Psat3g058800.1.cds	2	3779.98			181744	529204	169284	242602	194606						536301						138841						84208.2		145461	240354	175438				125615
	High	[R].YQHQQGGK.[Q]		0.00297403	2	134	Psat3g055960.1.cds; Psat3g058800.1.cds	0	945.454	1.96738e+06	3.22852e+06	2.86909e+06	4.20839e+06	4.54317e+06	1.93162e+06	3.83259e+06	2.60144e+06	2.69307e+06	5.25339e+06	2.66987e+06	2.49489e+06	2.5304e+06	3.65809e+06	3.97161e+06	4.48427e+06	4.04892e+06	3.50454e+06	4.38959e+06	4.02657e+06	3.09059e+06	2.92297e+06	3.01182e+06	2.94906e+06	4.01496e+06	4.72179e+06	2.79813e+06	5.07026e+06	4.19142e+06			1.29174e+06	4.00713e+06	2.79654e+06	7.88529e+06	6.9019e+06	7.25375e+06
	High	[R].YQHQQGGK.[Q]	1xDeamidated [Q]	0.0136084	2	4	Psat3g055960.1.cds; Psat3g058800.1.cds	0	946.438					22847.3		22246.3		28339.7	110189					32944.3		97638.3		72233.5	182565	56605.1	42760.8	35156.4	24409.1	51493.3			109452	99955.6							377765		238261
	High	[R].YQHQQGGKQEQENEGNNIFSGFK.[R]		1.77997e-08	2	546	Psat3g055960.1.cds; Psat3g058800.1.cds	1	2667.22	1.08273e+08	2.07013e+08	2.38563e+08	3.14837e+08	3.12103e+08	2.80128e+08	2.32119e+08	1.89582e+08	2.30119e+08	2.77134e+08	1.74656e+08	1.21066e+08	2.11655e+08	2.72637e+08	2.73548e+08	2.78218e+08	2.75559e+08	1.72715e+08	2.10936e+08	9.05465e+07	2.23305e+08	1.73363e+08	1.10535e+08	1.23326e+08	1.34761e+08	3.70575e+08	2.26163e+08	1.88191e+08	2.57537e+08	1.10715e+08	7.04435e+07	1.01555e+07	3.32272e+06	9.70008e+07	2.56866e+08	4.74259e+08	5.86695e+08	4.92256e+08	5.25716e+08
	High	[R].YQHQQGGKQEQENEGNNIFSGFK.[R]	1xDeamidated [N/Q]	2.82668e-08	2	206	Psat3g055960.1.cds; Psat3g058800.1.cds	1	2668.2	416276	6.11437e+06	2.66034e+06	2.83651e+06	6.23533e+06	5.66883e+06	5.70756e+06	2.82604e+06	5.50606e+06	3.53503e+06	5.80185e+06		4.97769e+06	4.83215e+06	577454	4.41898e+06	6.53008e+06	5.4218e+06	9.89787e+06	3.72328e+07	8.81387e+06	2.2034e+06	2.42446e+06	1.68622e+06	4.72471e+06	9.58986e+06	5.43212e+06	8.94183e+07	4.68567e+06	3.41954e+06				2.20207e+06		9.65313e+06	1.20734e+07	1.94695e+07	1.56641e+07
	High	[R].YQHQQGGKQEQENEGNNIFSGFK.[R]	2xDeamidated [N/Q]	0.000403109	2	5	Psat3g055960.1.cds; Psat3g058800.1.cds	1	2669.19							964292	410165		1.10491e+06					1.54865e+06		1.06167e+06				1.18923e+06					1.39402e+06			525087							1.48528e+06
	High	[R].YQHQQGGKQEQENEGNNIFSGFK.[R]	3xDeamidated [Q5; Q9; Q11]	0.0048656	2	1	Psat3g055960.1.cds; Psat3g058800.1.cds	1	2670.17
	High	[R].YQHQQGGKQEQENEGNNIFSGFKR.[D]		1.55453e-07	2	495	Psat3g055960.1.cds; Psat3g058800.1.cds	2	2823.32	1.66669e+08	1.90492e+08	4.86984e+08	5.70638e+08	6.34867e+08	5.38799e+08	4.94983e+08	4.13131e+08	3.67886e+08	3.12725e+08	3.63043e+08	1.5493e+08	4.25225e+08	6.36629e+08	3.82837e+08	5.90718e+08	4.21248e+08	2.57557e+08	4.16266e+08	4.35037e+08	4.17503e+08	2.58763e+08	2.78616e+08	1.74582e+08	2.10651e+08	4.65134e+08	4.01178e+08	6.5662e+08	6.31357e+08	1.90351e+07	2.38768e+07	1.06345e+08	1.00771e+08	1.37418e+08	1.16935e+09	8.1187e+08	7.68626e+08	7.67612e+08	280011
	High	[R].YQHQQGGKQEQENEGNNIFSGFKR.[D]	1xDeamidated [N/Q]	4.65441e-07	2	170	Psat3g055960.1.cds; Psat3g058800.1.cds	2	2824.3	4.33776e+06	9.30506e+06	1.08019e+07	1.36622e+07	1.109e+07	1.28266e+07	1.2233e+07	7.88714e+06	8.62425e+06	7.97118e+06	7.66736e+06	2.63809e+06	5.92884e+06	9.02344e+06	7.86767e+06	1.16977e+07	1.11219e+07	5.38423e+06	7.39626e+06	7.41812e+06	1.0984e+07	5.07684e+06	8.7312e+06	5.0489e+06	6.83419e+06	1.68908e+07	7.72004e+06	9.35551e+06	7.06377e+06		3.26957e+06		3.04316e+06	1.2699e+06		6.74377e+06	6.19948e+08	3.9981e+06	5.82836e+07
	High	[R].YQHQQGGKQEQENEGNNIFSGFKR.[D]	2xDeamidated [N/Q]	6.47821e-06	2	3	Psat3g055960.1.cds; Psat3g058800.1.cds	2	2825.29											1.47858e+06															79614													20863.3
High	Psat6g059720.1.cds	MAIKTKLSLTIFLFFLLALLCSNLAVGRKEKDPELTTCKDQCDMQRQYDEEDKRICMERCDDYIKKKQERQKHKEHEEEEEQEQEEDENPYVFEDNDFETKIDTKDGRVLILNKFNEKSKLLKNIENYGLAVLEIKANAFLSPHHYDSEAILFNIKGRGIIGLVAEDRTERFNLEEGDIMRVPAGTPMYLVNRDENEKLYIAAFHMPPSSGSAPVNLEPFFESAGRKPESVLNTFSSKVLQAALKSSKGELETVLDEQKKGRIFKIEKEDVRGLAPKKSLWPFGGPFKSPFNIFSNNPAFSNKFGSLFEVGPSQEKSGLEGLNLMLTLANITKGSMSTIHYNTNANKIALVIDGEGELEMACPHMPSSSSNSRQKKSSISYHNINAKLRPGVMFVVPAG…	1647.38	86	73	31369	73	54.6	0
	Confidence	Annotated Sequence	Modifications	Qvality PEP	# Proteins	# PSMs	Master Protein Accessions	# Missed Cleavages	Theo. MH+ [Da]	Abundances (Normalized): F1: Sample	Abundances (Normalized): F2: Sample	Abundances (Normalized): F3: Sample	Abundances (Normalized): F4: Sample	Abundances (Normalized): F5: Sample	Abundances (Normalized): F6: Sample	Abundances (Normalized): F7: Sample	Abundances (Normalized): F8: Sample	Abundances (Normalized): F9: Sample	Abundances (Normalized): F10: Sample	Abundances (Normalized): F11: Sample	Abundances (Normalized): F12: Sample	Abundances (Normalized): F13: Sample	Abundances (Normalized): F14: Sample	Abundances (Normalized): F15: Sample	Abundances (Normalized): F16: Sample	Abundances (Normalized): F17: Sample	Abundances (Normalized): F18: Sample	Abundances (Normalized): F19: Sample	Abundances (Normalized): F20: Sample	Abundances (Normalized): F21: Sample	Abundances (Normalized): F22: Sample	Abundances (Normalized): F23: Sample	Abundances (Normalized): F24: Sample	Abundances (Normalized): F25: Sample	Abundances (Normalized): F26: Sample	Abundances (Normalized): F27: Sample	Abundances (Normalized): F28: Sample	Abundances (Normalized): F29: Sample	Abundances (Normalized): F30: Sample	Abundances (Normalized): F31: Sample	Abundances (Normalized): F32: Sample	Abundances (Normalized): F33: Sample	Abundances (Normalized): F34: Sample	Abundances (Normalized): F35: Sample	Abundances (Normalized): F36: Sample	Abundances (Normalized): F37: Sample	Abundances (Normalized): F38: Sample	Abundances (Normalized): F39: Sample	Abundances (Normalized): F40: Sample
	High	[K].ANAFLSPHHYDSEAILFNIK.[G]		1.73925e-09	1	1142	Psat6g059720.1.cds	0	2287.15	9.95841e+07	1.44861e+08	3.41244e+08	2.80826e+08	4.12832e+08	1.88034e+08	1.55803e+08	1.15919e+08	2.67015e+08	3.52434e+08	1.93663e+08	7.4626e+07	1.55959e+08	2.46608e+08	4.11832e+08	1.8815e+08	2.72125e+08	1.81357e+08	6.69183e+07	1.23758e+08	1.58323e+08	1.25276e+08	2.14041e+08	4.05161e+08	3.31757e+08	1.86494e+08	2.96249e+08	1.29729e+08	1.70805e+08	9.4634e+07	1.30327e+08	5.71748e+07	1.58968e+08	3.85531e+08	4.67088e+08	2.81821e+08	1.847e+08	1.31293e+08	1.27374e+07	502228
	High	[K].ANAFLSPHHYDSEAILFNIK.[G]	1xDeamidated [N]	4.89678e-09	1	62	Psat6g059720.1.cds	0	2288.13	284743	9.69113e+06	966163	688877	914466	1.70202e+06	1.74254e+06	48315.2	1.90557e+06	808858	1.56403e+06	274638	1.7661e+06	4.99953e+06	764299	453878	2.08579e+06	187220	858771	2.88532e+06	2.59069e+06	456675	1.62672e+06	4.0653e+06	2.80191e+06	4.19856e+06	904306	152705	1.47113e+06				2.98217e+06			5.13982e+06			3.34728e+06	175293
	High	[R].CDDYIKK.[K]	1xCarbamidomethyl [C1]	0.0080611	1	139	Psat6g059720.1.cds	1	941.44	5.98686e+07	7.55258e+07	5.70123e+07	6.55766e+07	6.64149e+07	7.1334e+07	4.63212e+07	5.06685e+07	7.08037e+07	6.50021e+07	6.099e+07	4.48919e+07	6.14953e+07	8.39821e+07	8.18195e+07	6.007e+07	6.0818e+07	5.45039e+07	4.08852e+07	6.24292e+07	5.7797e+07	5.67041e+07	4.45959e+07	6.21608e+07	7.19354e+07	7.93196e+07	5.06871e+07	6.19134e+07	6.21789e+07		1.10268e+06	1.94632e+08	1.46459e+08	8.52931e+07
	High	[R].DENEKLYIAAFHMPPSSGSAPVNLEPFFESAGR.[K]		4.06973e-09	1	52	Psat6g059720.1.cds	1	3607.72	7.59174e+06	6.38692e+06	8.89825e+06	7.43299e+06	5.21978e+06	1.0834e+07	3.87248e+06	4.4451e+06	5.40013e+06	4.03019e+06	4.51163e+06	6.40034e+06	9.17437e+06	5.71323e+06	7.96551e+06	7.02044e+06	3.64625e+06	9.77816e+06	3.44812e+06	2.73947e+06	4.84958e+06	6.78556e+06	5.28274e+06	1.35974e+07	5.78904e+06	1.91046e+06	6.7572e+06	4.07251e+06	4.11161e+06			2.38446e+07	1.57197e+06	1.5003e+07	2.8014e+07	7.15276e+06	3.33363e+06
	High	[R].DENEKLYIAAFHMPPSSGSAPVNLEPFFESAGR.[K]	1xDeamidated [N]	2.27793e-08	1	6	Psat6g059720.1.cds	1	3608.7	3.54755e+06	3.35308e+06		3.94901e+06	2.60725e+06		2.4857e+06		3.10122e+06			3.46081e+06	4.34201e+06			4.25425e+06	2.118e+06				2.8655e+06	3.8506e+06	4.6994e+06		2.85135e+06	3.84381e+06	4.29701e+06	1.94496e+06					2.85928e+06			1.01574e+07
	High	[R].DENEKLYIAAFHMPPSSGSAPVNLEPFFESAGR.[K]	1xOxidation [M13]	6.51948e-05	1	40	Psat6g059720.1.cds	1	3623.71	1.02747e+06	562610	361731	1.03824e+06	955668	988963	750612	735730	883968	703532	678789	623138	1.05024e+06	922822	1.071e+06	1.03532e+06	753820	861661	510290	557836	942782	1.05499e+06	606057	876906	634434	1.23103e+06	1.19889e+06	327391	1.18806e+06					2.0948e+06	3.57245e+06	2.78369e+06	161478
	High	[R].DENEKLYIAAFHMPPSSGSAPVNLEPFFESAGR.[K]	1xDeamidated [N23]; 1xOxidation [M13]	0.000214211	1	1	Psat6g059720.1.cds	1	3624.7
	High	[K].DPELTTCK.[D]	1xCarbamidomethyl [C7]	0.00725995	1	38	Psat6g059720.1.cds	0	963.445	1.68899e+06	2.70575e+06	1.83776e+06	2.36564e+06	2.38887e+06	2.62951e+06	1.92488e+06	1.34514e+06	2.85067e+06	2.65956e+06	1.55596e+06	1.69601e+06	2.34904e+06	2.10988e+06	3.4785e+06	2.68683e+06	1.77333e+06	2.72662e+06	2.25089e+06	3.06882e+06	2.45804e+06	2.60668e+06	1.20099e+06	2.95798e+06	2.43701e+06	1.73254e+06	2.17753e+06	2.02394e+06	2.546e+06						4.77012e+06	5.50499e+06	9.54563e+06
	High	[K].DPELTTCKDQCDMQR.[Q]	2xCarbamidomethyl [C7; C11]	9.57572e-08	1	145	Psat6g059720.1.cds	1	1896.79	5.87839e+06	8.26605e+06	1.0007e+07	9.79127e+06	1.4602e+07	1.42613e+07	7.99898e+06	7.04774e+06	1.27108e+07	1.45815e+07	8.63669e+06	5.48019e+06	1.28943e+07	1.4382e+07	1.52387e+07	1.24269e+07	1.40105e+07	1.14708e+07	7.89243e+06	7.82779e+06	9.76784e+06	6.99615e+06	4.16683e+06	7.1205e+06	9.51687e+06	1.23897e+07	1.19717e+07	1.189e+07	1.42795e+07	370053	1.43097e+07	1.25517e+07	4.33538e+06				4.90443e+06	4.34108e+07	9.22849e+07	1.41511e+08
	High	[K].DPELTTCKDQCDMQR.[Q]	2xCarbamidomethyl [C7; C11]; 1xDeamidated [Q]	3.75943e-06	1	27	Psat6g059720.1.cds	1	1897.77	57381.9	62768.3	76829.7	186071	64314.7	322960	210665	54545.1	708278	205420		113935	99879.9	95649.8	505759	199216	841744	327388	144647	310544	489685	18462.5	105690	77420.6	178397	67461.3	220539	383395	382448		171688	211475	104061						6.31272e+06	9.67293e+06
	High	[K].DPELTTCKDQCDMQR.[Q]	2xCarbamidomethyl [C7; C11]; 1xOxidation [M13]	2.28494e-05	1	40	Psat6g059720.1.cds	1	1912.78	186763	171579	142286	286119	455274	329975	298153	187131	484639	413208	244608	114771	240523	371688	610478	232098	381943	402138	198574	393571	315926	233122	142846	202928	349360	353299	417561	541743	493938			4.15218e+06	112543				1.02268e+06	2.10394e+06	3.05023e+06
	High	[K].DQCDMQR.[Q]	1xCarbamidomethyl [C3]	0.0823884	1	80	Psat6g059720.1.cds	0	952.361	6.54312e+06	8.62879e+06	6.12404e+06	7.18545e+06	9.41912e+06	6.36573e+06	6.79591e+06	6.15423e+06	1.0631e+07	1.39455e+07	7.19662e+06	5.9006e+06	7.28765e+06	1.46033e+07	1.74122e+07	8.83515e+06	1.22457e+07	1.08374e+07	8.70329e+06	1.00428e+07	8.58612e+06	8.18637e+06	5.44345e+06	9.68051e+06	1.31348e+07	1.20729e+07	8.3976e+06	1.66223e+07	1.1664e+07					777742	2.37915e+07	2.79503e+07	3.13116e+07	4.2019e+07	7.91928e+06
	High	[K].EEFFFPYDNEER.[K]		0.000196671	1	43	Psat6g059720.1.cds	0	1621.68	2.32004e+06	3.14814e+06	2.50483e+06	3.38866e+06	3.94939e+06	4.90879e+06	2.17647e+06	2.52604e+06	3.81491e+06	4.5596e+06	3.283e+06	2.21584e+06	2.86847e+06	2.99812e+06	3.60097e+06	4.80292e+06	3.50434e+06	3.23361e+06	2.80249e+06	4.39321e+06	3.98387e+06	3.48486e+06	1.65863e+06	2.99016e+06	5.41195e+06	2.48282e+06	3.03954e+06	5.58319e+06	5.27015e+06		3.10147e+06	1.14463e+07	9.92602e+06
	High	[K].EEFFFPYDNEERKEEHGR.[A]		0.000197856	1	88	Psat6g059720.1.cds	2	2358.04	1.00822e+06	1.93264e+06	1.55858e+06	1.1872e+06	2.18478e+06	2.99492e+06	1.18557e+06	1.09028e+06	1.09695e+06	1.99001e+06	1.18022e+06	1.1059e+06	2.32184e+06	1.75899e+06	2.39084e+06	1.4212e+06	3.07409e+06	762116	1.28818e+06	2.43477e+06	1.42417e+06	948666	1.41126e+06	793885	2.23451e+06	1.26277e+06	951214	3.38444e+06	3.02952e+06					1.30308e+06	4.3013e+06	9.45053e+06	7.10094e+06	6.90924e+06
	High	[K].EHEEEEEQEQEEDENPYVFEDNDFETK.[I]		1.00069e-07	1	173	Psat6g059720.1.cds	0	3416.34	1.70765e+07	1.62334e+07	1.87024e+07	2.60523e+07	2.89693e+07	3.02469e+07	2.24298e+07	1.8413e+07	3.61535e+07	3.24862e+07	1.94257e+07	1.51568e+07	2.95902e+07	3.69313e+07	4.67541e+07	3.01651e+07	2.57336e+07	3.7606e+07	2.03814e+07	1.62461e+07	2.72986e+07	1.84629e+07	1.03843e+07	1.76915e+07	2.07414e+07	2.41908e+07	3.86935e+07	3.64085e+07	3.88564e+07			3.69775e+07	6.7374e+07	6.91503e+07	2.14858e+07	2.04919e+07	2.0962e+06
	High	[K].EHEEEEEQEQEEDENPYVFEDNDFETK.[I]	1xDeamidated [N/Q]	5.00081e-06	1	34	Psat6g059720.1.cds	0	3417.32	371912	340186	591600	265885	672847	821808		432561	325357		568413	403215	610927	428209	990158	776655	740116	649393	222023	229390	330176	142170	310564	100800	394522	694897			301692			670029	2.67506e+06	1.11924e+06
	High	[K].EHEEEEEQEQEEDENPYVFEDNDFETK.[I]	2xDeamidated [N15; N22]	0.000171632	1	1	Psat6g059720.1.cds	0	3418.3
	High	[K].EHEEEEEQEQEEDENPYVFEDNDFETKIDTK.[D]		7.99354e-08	1	35	Psat6g059720.1.cds	1	3873.59	510198		870947	1.79146e+06		1.85544e+06		1.84173e+06	1.15833e+06	542927	1.05554e+06		2.21259e+06	2.98374e+06	1.46662e+06	2.48559e+06	2.03946e+06		466451	882699	1.28968e+06	492721	791392	569157	411610	1.70605e+06		2.17741e+06	1.74165e+06			3.20231e+06	5.15843e+06	5.93636e+06	604145
	High	[K].EHEEEEEQEQEEDENPYVFEDNDFETKIDTK.[D]	1xDeamidated [N/Q]	5.12781e-07	1	6	Psat6g059720.1.cds	1	3874.57	1.0441e+06	515067			2.0066e+06		1.17242e+06		1.23497e+06	1.22232e+06	960532	918815						1.12947e+06	1.25954e+06			1.00518e+06		501572	920151		1.18425e+06
	High	[K].EKDPELTTCK.[D]	1xCarbamidomethyl [C9]	0.000563672	1	78	Psat6g059720.1.cds	1	1220.58	1.3977e+07	2.47766e+07	1.41513e+07	1.67959e+07	1.90827e+07	1.93108e+07	1.21473e+07	9.13421e+06	2.26626e+07	2.19902e+07	1.26965e+07	1.13032e+07	1.47222e+07	2.03554e+07	2.95112e+07	1.76735e+07	2.02182e+07	1.89035e+07	1.28989e+07	2.05326e+07	1.68304e+07	1.44145e+07	1.07917e+07	1.7602e+07	1.6622e+07	2.35612e+07	2.00179e+07	2.26112e+07	2.06687e+07		376868	2.32665e+07	4.9839e+07	2.71296e+07
	High	[K].EKDPELTTCKDQCDMQR.[Q]	2xCarbamidomethyl [C9; C13]	2.00701e-07	1	464	Psat6g059720.1.cds	2	2153.93	1.23605e+08	2.03372e+08	1.87618e+08	2.09293e+08	2.22552e+08	2.31803e+08	1.69846e+08	1.27423e+08	2.21163e+08	2.11963e+08	1.36243e+08	8.32665e+07	2.03529e+08	2.6276e+08	2.75199e+08	2.2223e+08	2.48654e+08	2.13497e+08	1.43376e+08	1.78921e+08	1.77646e+08	1.2269e+08	8.39016e+07	1.31535e+08	1.86771e+08	2.62525e+08	2.0048e+08	2.79878e+08	2.62684e+08	5.20096e+07	8.81341e+07	2.50858e+07	176138	2.25231e+07	2.56356e+08	3.85522e+08	4.47752e+08	4.12436e+08	7.36521e+08	9.80336e+08
	High	[K].EKDPELTTCKDQCDMQR.[Q]	2xCarbamidomethyl [C9; C13]; 1xDeamidated [Q]	3.80099e-07	1	100	Psat6g059720.1.cds	2	2154.91	1.43961e+06	1.38412e+06	552737	2.00217e+06	1.43506e+06	4.35804e+07	2.5492e+06	1.86114e+06	3.89642e+06	3.23898e+06	2.35143e+06	1.48e+06	2.25451e+06	3.37448e+06	1.52001e+06	1.38149e+06	3.69592e+07	4.35498e+06	3.02021e+06	4522214	4.34626e+06	3.18645e+06	1.97806e+06	3.03474e+06	5.91542e+06	3.12899e+06	1.10741e+06	1.03075e+07	5.9165e+07	3.37054e+06	3.52115e+06	1.37957e+06		2.07604e+06	1.19084e+07	1.9173e+07	1.50009e+07	1.50267e+07	2.08237e+08	8.94138e+07
	High	[K].EKDPELTTCKDQCDMQR.[Q]	2xCarbamidomethyl [C9; C13]; 2xDeamidated [Q12; Q16]	0.000258751	1	10	Psat6g059720.1.cds	2	2155.89			811673	401430	384949	346984	259016			591199				431149			453230							519464		700574	370442									1.12469e+06	140688
	High	[K].EKDPELTTCKDQCDMQR.[Q]	2xCarbamidomethyl [C9; C13]; 1xOxidation [M15]	4.54053e-06	1	91	Psat6g059720.1.cds	2	2169.92	4.76108e+06	5.8262e+06	5.1129e+06	6.86544e+06	9.75707e+06	7.4333e+06	7.4092e+06	4.93954e+06	1.04785e+07	7.38732e+06	5.53192e+06	3.20817e+06	8.03436e+06	8.49514e+06	1.40197e+07	7.84683e+06	8.80454e+06	1.02988e+07	3.17761e+06	6.96026e+06	9.14077e+06	5.25004e+06	3.44672e+06	4.5799e+06	6.5506e+06	1.11648e+07	8.85162e+06	1.07937e+07	1.00503e+07			965286	1.52612e+06	5.72106e+06	1.44279e+07	1.68705e+07	8.69453e+06	1.38931e+07	2.74401e+07
	High	[K].EKDPELTTCKDQCDMQR.[Q]	2xCarbamidomethyl [C9; C13]; 1xDeamidated [Q]; 1xOxidation [M15]	0.000201372	1	11	Psat6g059720.1.cds	2	2170.9	43857.2	85560.6	81706	48618	278169	66790.5	176062	80838.6	143079	113752	76100	119002	63377.2	57225.1		105289		140044	147145	47452.8	124542	40799.5	87638.3	32099.1	131901	51830.8	44603.9	74760.8	197588						94432.4	357631	230003
	High	[K].EVAFDIAAEK.[V]		0.000505204	1	152	Psat6g059720.1.cds	0	1092.56	3.92482e+07	3.56499e+07	2.7366e+07	2.52374e+07	3.21235e+07	4.02738e+07	3.16803e+07	2.20789e+07	3.12136e+07	3.23171e+07	3.72793e+07	3.39832e+07	4.11254e+07	2.61889e+07	2.88016e+07	3.44618e+07	2.49327e+07	3.31306e+07	3.11153e+07	3.58204e+07	4.40496e+07	4.16006e+07	2.41266e+07	3.62427e+07	5.62951e+07	2.31214e+07	2.85509e+07	3.43533e+07	3.05989e+07						2.02829e+06	3.29498e+07	7.87004e+07	1.21899e+08	1.75946e+08	1.28733e+08
	High	[K].EVAFDIAAEKVDEVFER.[K]		2.34662e-09	1	949	Psat6g059720.1.cds	1	1966.98	3.03112e+08	3.24119e+08	2.704e+08	2.83956e+08	3.1379e+08	3.4713e+08	3.17155e+08	2.13917e+08	2.76337e+08	3.0098e+08	3.20182e+08	2.73269e+08	3.35201e+08	2.56732e+08	2.52068e+08	3.60099e+08	2.72644e+08	2.91368e+08	2.73608e+08	2.29175e+08	3.28895e+08	2.97725e+08	2.51123e+08	3.22052e+08	3.96582e+08	2.63271e+08	2.35791e+08	3.62724e+08	3.41117e+08	7.22383e+08	1.34686e+08	1.98832e+08	5.56885e+08	6.74496e+08	2.96384e+08	1.45065e+06			25076
	High	[K].EVAFDIAAEKVDEVFERK.[E]		4.23907e-08	1	102	Psat6g059720.1.cds	2	2095.07	4.60282e+06	5.18505e+06	5.17391e+06	4.33153e+06	7.05646e+06	7.97173e+06	5.94723e+06	3.4369e+06	5.26375e+06	5.31774e+06	6.95229e+06	4.09229e+06	7.18256e+06	6.99289e+06	5.15084e+06	6.54343e+06	7.08767e+06	4.81502e+06	4.63333e+06	5.06568e+06	6.19336e+06	4.80947e+06	4.21903e+06	4.77701e+06	6.72959e+06	5.34757e+06	4.18773e+06	9.31573e+06	8.01028e+06	2.3066e+06	485457	4.67144e+06	4.05441e+06	4.46719e+06	2.93653e+06	1.28231e+07	1.61506e+07	6.224e+06
	High	[K].FGSLFEVGPSQEK.[S]		2.12366e-06	1	1107	Psat6g059720.1.cds	0	1424.71	6.43481e+08	9.03456e+08	4.66538e+08	5.01629e+08	6.13252e+08	8.12316e+08	4.69652e+08	4.49369e+08	6.60368e+08	6.54179e+08	6.12854e+08	4.88195e+08	6.82366e+08	6.83121e+08	6.47539e+08	5.83642e+08	6.61251e+08	6.46792e+08	4.5315e+08	7.09181e+08	5.28272e+08	5.88815e+08	5.07498e+08	6.81128e+08	8.95323e+08	7.34046e+08	5.08955e+08	9.15326e+08	7.67117e+08		5.38075e+07	1.80516e+09	1.49933e+09	4.66769e+08	3.61592e+07	2.8648e+07	1.94067e+07
	High	[K].FGSLFEVGPSQEK.[S]	1xDeamidated [Q11]	1.69854e-05	1	28	Psat6g059720.1.cds	0	1425.69		9.31654e+06	2.88624e+06		2.99634e+06			6.37304e+06	3.09626e+06	2.93887e+06	1.9706e+06				2.08597e+06		9.00314e+06		3.02604e+06	1.32922e+07	3.75079e+06	4.78345e+06		3.77631e+06	1.42012e+07			1.8324e+07	1.19986e+07			1.50964e+07	2.14887e+07	1.94052e+07
	High	[R].FNLEEGDIMR.[V]		0.000335349	1	1549	Psat6g059720.1.cds	0	1223.57	4.99505e+08	4.63433e+08	3.36807e+08	4.01014e+08	4.14952e+08	4.57132e+08	3.01076e+08	4.09855e+08	5.0396e+08	4.26783e+08	4.37692e+08	3.75482e+08	3.81563e+08	4.33206e+08	4.51282e+08	4.01633e+08	3.9481e+08	5.17323e+08	2.85614e+08	4.93575e+08	4.31422e+08	4.49932e+08	3.99228e+08	4.61303e+08	5.79709e+08	3.86959e+08	3.85281e+08	4.90806e+08	4.61141e+08	246139	1.05872e+06	282773	5.03853e+07	6.49706e+08	1.06502e+09	9.90826e+08	8.08395e+08	7.25622e+06
	High	[R].FNLEEGDIMR.[V]	1xDeamidated [N2]	0.000709424	1	5	Psat6g059720.1.cds	0	1224.56						331250														811339						162426							1.11306e+06
	High	[R].FNLEEGDIMR.[V]	1xOxidation [M9]	0.000434527	1	99	Psat6g059720.1.cds	0	1239.57	1.37298e+07	9.74085e+06	9.70848e+06	1.28027e+07	1.02554e+07	1.03596e+07	8.88818e+06	1.06884e+07	1.20933e+07	1.12624e+07	1.15581e+07	1.11012e+07	1.16613e+07	8.073e+06	9.21472e+06	1.04457e+07	8.57246e+06	1.31596e+07	8.95143e+06	1.14859e+07	1.1518e+07	1.34318e+07	1.34008e+07	1.49305e+07	1.59314e+07	9.63888e+06	1.00036e+07	1.18708e+07	1.20916e+07				1.09158e+07	2.55886e+07	2.88213e+07	1.44637e+07			2.53416e+06	2.63475e+06
	High	[R].FNLEEGDIMRVPAGTPMYLVNR.[D]		0.00349831	1	6	Psat6g059720.1.cds	1	2522.25			111982	61022.5	121301			284843	72968.7		142795		62063.8	212160		86896.9	71523.1	48575.3		76013.7	61834.7	34205.3	166009	37175.4	69340.5	110095		96503.4								391810	358149
	High	[R].FNLEEGDIMRVPAGTPMYLVNRDENEK.[L]		0.00040046	1	5	Psat6g059720.1.cds	2	3137.5			283386	110750		253327		894955			388320		145764	1.42525e+06		137128	261636		152666				123009			261193		272897					893119	752322
	High	[R].FNLEEGDIMRVPAGTPMYLVNRDENEK.[L]	1xOxidation [M9]	0.00262964	1	20	Psat6g059720.1.cds	2	3153.5	971019	1.66533e+06	1.87081e+06	1.51116e+06	3.30416e+06	1.30107e+06	1.18447e+06	1.89497e+06	2.5764e+06	1.22438e+06	2.71316e+06	368099	2.85785e+06	1.89949e+06	2.87788e+06	3.20214e+06	2.18273e+06	2.31372e+06	1.9275e+06	300455	1.64571e+06	1.75777e+06	1.51193e+06	1.29399e+06	910335	2.8066e+06	2.80775e+06	1.73188e+06	1.26194e+06				4.00093e+06	1.94841e+06
	High	[R].FNLEEGDIMRVPAGTPMYLVNRDENEK.[L]	2xOxidation [M9; M17]	0.0192954	1	5	Psat6g059720.1.cds	2	3169.49																																		292448	345880
	High	[K].GELETVLDEQK.[K]		0.000272233	1	92	Psat6g059720.1.cds	0	1260.63	1.3714e+07	1.33036e+07	7.64051e+06	1.07986e+07	8.32237e+06	8.94077e+06	6.69648e+06	6.81357e+06	1.00277e+07	8.61512e+06	6.31217e+06	9.25336e+06	7.38695e+06	5.5915e+06	8.73819e+06	8.56282e+06	4.44467e+06	9.06594e+06	5.01772e+06	4.53032e+06	7.75677e+06	9.2103e+06	6.29074e+06	1.05045e+07	8.43173e+06	6.37543e+06	9.68579e+06	4.69464e+06	4.93038e+06	281052	2.41469e+07	3.75388e+07	1.0133e+07		2.02973e+06	2.26592e+06
	High	[K].GELETVLDEQK.[K]	1xDeamidated [Q10]	0.000276145	1	9	Psat6g059720.1.cds	0	1261.62																				273552								237545	276484		1.78348e+06	654066	607757
	High	[K].GELETVLDEQKK.[G]		4.90634e-05	1	161	Psat6g059720.1.cds	1	1388.73	8.77465e+07	1.07815e+08	6.79175e+07	8.3105e+07	8.27987e+07	9.66459e+07	4.98066e+07	5.9962e+07	1.03849e+08	1.09622e+08	6.94953e+07	7.83935e+07	8.46617e+07	9.80741e+07	1.27903e+08	7.8709e+07	7.23631e+07	8.56649e+07	5.13775e+07	1.02689e+08	8.39682e+07	9.24186e+07	6.00607e+07	9.5782e+07	9.16156e+07	7.41205e+07	7.99147e+07	9.33204e+07	1.08956e+08	1.80738e+07	2.89251e+08	6.89985e+07		2.47943e+07	2.36176e+08	2.74582e+08	1.84563e+08
	High	[K].GELETVLDEQKK.[G]	1xDeamidated [Q10]	0.000121169	1	26	Psat6g059720.1.cds	1	1389.71							267737	228203	252417				287789		207769		483212	699679		1.07591e+06	516850	767974	366452	562839	875486	462064		837137	1.11092e+06		2.29049e+06	1.78025e+06			2.73695e+06	2.86184e+06	2.6888e+06
	High	[R].GIIGLVAEDR.[T]		0.000246266	1	1076	Psat6g059720.1.cds	0	1042.59	4.14875e+08	4.16066e+08	3.1715e+08	3.53215e+08	3.1377e+08	3.7642e+08	2.3599e+08	2.89051e+08	4.02659e+08	4.20969e+08	3.356e+08	3.44381e+08	3.55132e+08	3.79219e+08	4.02965e+08	3.29281e+08	3.34537e+08	4.40782e+08	2.71076e+08	4.08913e+08	3.56133e+08	4.32921e+08	3.20954e+08	4.24501e+08	4.0033e+08	2.76769e+08	3.53441e+08	3.12927e+08	3.02851e+08	190122	2.25884e+07	7.12669e+08	7.9841e+08	7.31973e+08	1.59223e+08
	High	[R].GIIGLVAEDRTER.[F]		1.35005e-05	1	813	Psat6g059720.1.cds	1	1428.78	1.94219e+08	2.54733e+08	2.2552e+08	1.92855e+08	2.02119e+08	2.5968e+08	1.6113e+08	1.93283e+08	2.24887e+08	1.91239e+08	2.20152e+08	1.66919e+08	2.28637e+08	2.23161e+08	2.14098e+08	1.98145e+08	1.89576e+08	2.10031e+08	1.51559e+08	1.50165e+08	2.04531e+08	2.02263e+08	2.09666e+08	2.39266e+08	2.16979e+08	1.81137e+08	2.07565e+08	2.2769e+08	2.10676e+08	6.616e+06	2.85193e+08	2.45775e+08	2.66052e+07	7.19667e+06	2.78418e+08	4.51752e+08	5.2902e+08	4.59168e+08	25711.1
	High	[R].GIIGLVAEDRTERFNLEEGDIMR.[V]		0.103018	1	21	Psat6g059720.1.cds	2	2633.34	2.28646e+06	718798	3.2291e+06	2.89699e+06	1.60765e+06	2.40411e+06	3.04255e+06	4.73384e+06	1.36816e+06	1.42056e+06	4.12214e+06	1.53716e+06	3.19558e+06	6.32604e+06	675263	2.53137e+06	4.24936e+06	2.05625e+06	1.26982e+06	2.40266e+06	2.69399e+06	1.1765e+06	3.40012e+06	768493	1.96496e+06	1.358e+06	1.00749e+06	3.2594e+06	4.54759e+06			2.33921e+06	3.03191e+06	2.8775e+06	3.34985e+06	4.99128e+06	5.74501e+06
	High	[K].GRGIIGLVAEDR.[T]		0.000715406	1	30	Psat6g059720.1.cds	1	1255.71	606427	153829	553384	584502	611638	500420	475697	572394	635772	797818	711190	462056	686658	271068	433569	666566	1.50862e+06	513770	396270	287974	554177	555958	598702	660940	758967	160436	393540	1.77731e+06	1.31347e+06				591762	775312		2.06227e+06
	High	[K].GRGIIGLVAEDRTER.[F]		0.00204735	1	5	Psat6g059720.1.cds	2	1641.9																																			994068
	High	[K].GSMSTIHYNTNANK.[I]		3.60534e-07	1	812	Psat6g059720.1.cds	0	1537.71	2.28821e+08	2.66015e+08	2.84748e+08	3.16165e+08	3.41854e+08	3.69588e+08	2.4994e+08	2.7477e+08	3.21722e+08	2.60188e+08	2.34609e+08	1.9526e+08	3.17364e+08	2.78965e+08	3.35593e+08	3.32126e+08	2.8334e+08	3.4007e+08	2.06148e+08	1.60472e+08	2.76681e+08	2.3753e+08	1.93277e+08	2.75221e+08	3.09943e+08	2.66872e+08	2.93699e+08	1.90342e+08	1.92943e+08	4.91461e+06	2.05463e+08	3.83383e+08	1.55261e+08	150885		3.10931e+06	2.68231e+08	6.45318e+08	9.10889e+08	1.98311e+08
	High	[K].GSMSTIHYNTNANK.[I]	1xDeamidated [N]	9.28961e-07	1	152	Psat6g059720.1.cds	0	1538.69	2.78409e+06	8.35478e+06	4.1098e+06	3.0107e+06	4.02359e+06	4.36317e+06	3.22876e+06	4.5735e+06	7.11277e+06	6.66385e+06	5.4225e+06	3.7306e+06	5.38413e+06	8.87145e+06	7.49837e+06	4.69133e+06	9.0611e+06	6.72959e+06	4.52736e+06	7.17049e+06	4.70861e+06	4.91479e+06	3.92135e+06	5.16537e+06	7.83505e+06	9.33905e+06	2.00689e+07	8.40424e+06	9.10183e+06	1.31037e+06	2.75716e+07	1.20411e+07	2.64388e+06	729759	1.31229e+06	1.57275e+07	1.81332e+07	2.85523e+07	2.42174e+07	1.35909e+08
	High	[K].GSMSTIHYNTNANK.[I]	2xDeamidated [N]	1.60573e-05	1	16	Psat6g059720.1.cds	0	1539.67									757111
	High	[K].GSMSTIHYNTNANK.[I]	1xOxidation [M3]	3.98964e-07	1	122	Psat6g059720.1.cds	0	1553.7	5.87501e+06	5.30556e+06	7.94727e+06	8.64405e+06	1.23333e+07	1.0832e+07	8.16754e+06	7.04299e+06	1.35351e+07	9.39991e+06	7.26296e+06	4.21715e+06	1.02122e+07	1.03349e+07	1.25845e+07	9.37617e+06	1.16176e+07	9.81151e+06	6.71335e+06	9.09128e+06	9.9033e+06	6.47713e+06	4.98863e+06	7.54995e+06	1.09067e+07	1.35432e+07	1.00583e+07	1.25053e+07	1.23499e+07		5.67605e+06	1.46562e+07	5.23747e+06			1.73152e+07	3.78158e+07	4.0716e+07	2.01066e+07
	High	[K].GSMSTIHYNTNANK.[I]	1xDeamidated [N]; 1xOxidation [M3]	5.00813e-05	1	18	Psat6g059720.1.cds	0	1554.69																																								1.36277e+06
	High	[K].HKEHEEEEEQEQEEDENPYVFEDNDFETK.[I]		5.30084e-09	1	1333	Psat6g059720.1.cds	1	3681.49	9.00168e+07	1.14986e+08	1.22987e+08	1.53667e+08	1.51869e+08	1.5571e+08	1.33588e+08	1.13292e+08	1.71768e+08	1.62452e+08	1.08927e+08	7.48602e+07	1.73503e+08	1.90423e+08	1.76516e+08	1.6058e+08	1.26345e+08	1.5143e+08	1.15838e+08	8.25927e+07	1.45258e+08	1.03691e+08	6.82113e+07	9.52114e+07	9.70978e+07	1.46341e+08	1.89809e+08	1.64025e+08	1.72071e+08		1.98085e+07	8.63256e+07	4.13962e+07	3.88842e+07	1.55453e+08	2.82007e+08	5.69748e+08	3.27417e+08	3.4743e+08	5.96196e+07
	High	[K].HKEHEEEEEQEQEEDENPYVFEDNDFETK.[I]	1xDeamidated [N/Q]	7.64908e-08	1	240	Psat6g059720.1.cds	1	3682.47	3.96263e+06	7.1374e+06	2.40912e+07	6.68625e+06	7.89281e+06	5.84462e+06	3.86908e+06	4.97241e+06	1.48803e+07	6.15861e+06	2.53158e+07	3.62293e+06	9.88844e+06	1.41063e+07	1.08304e+07	4.85761e+06	2.5867e+07	1.06644e+07	3.4309e+06	1.35476e+07	5.11235e+06	4.11882e+06	3.50031e+06	2.3132e+06	2.07073e+07	2.46368e+07	9.83629e+06	8.84529e+06	2.76158e+07			8.81444e+06	9.36245e+06	1.86291e+06	7.97689e+06	6.4337e+07	2.67782e+07	3.70263e+07	2.05011e+07	5.88879e+06
	High	[K].HKEHEEEEEQEQEEDENPYVFEDNDFETK.[I]	2xDeamidated [Q10; N/Q]	4.94682e-05	1	2	Psat6g059720.1.cds	1	3683.46																															557319
	High	[K].HKEHEEEEEQEQEEDENPYVFEDNDFETKIDTK.[D]		8.09078e-09	1	119	Psat6g059720.1.cds	2	4138.74	3.10435e+06	2.08116e+06	5.2596e+06	5.80035e+06	6.60434e+06	6.20047e+06	5.43756e+06	7.71927e+06	6.54171e+06	3.41999e+06	4.14514e+06	2.20246e+06	6.42045e+06	1.08921e+07	5.34283e+06	6.97798e+06	6.4541e+06	4.59617e+06	3.28136e+06	2.96032e+06	5.42491e+06	2.7284e+06	2.41878e+06	2.56406e+06	3.35033e+06	6.63914e+06	5.61024e+06	7.16528e+06	7.23359e+06		4.74243e+06	4.74238e+06	1.75685e+07	2.32927e+07	1.66002e+07	2.55016e+06
	High	[K].HKEHEEEEEQEQEEDENPYVFEDNDFETKIDTK.[D]	1xDeamidated [N/Q]	1.28908e-09	1	24	Psat6g059720.1.cds	2	4139.73	726625	819340	444709	918894	772113	1.34239e+06	1.29242e+06	887143	588469	248552	1.35092e+06	1.05813e+06	1.86024e+06	1.3973e+06	672044	889214	713493	900925	1.56327e+06		275717	1.04647e+06	391484	1.02427e+06	536835	269893	126361	2.3686e+06	4.21937e+06			1.83781e+06		487386	743916
	High	[R].KEEFFFPYDNEER.[K]		2.18221e-07	1	324	Psat6g059720.1.cds	1	1749.78	7.52188e+07	8.66628e+07	6.04182e+07	6.34714e+07	8.11876e+07	1.08408e+08	7.98658e+07	4.69334e+07	8.96626e+07	1.02853e+08	7.73891e+07	5.93748e+07	9.87213e+07	8.71172e+07	9.33497e+07	8.76928e+07	8.04358e+07	8.94774e+07	7.10745e+07	9.36304e+07	9.20702e+07	8.27487e+07	4.97536e+07	7.67766e+07	1.25401e+08	6.83698e+07	7.23007e+07	1.44081e+08	1.34411e+08		6.02618e+07	8.11694e+07	6.19769e+07	5.99509e+06	5.51966e+07	1.9289e+08	3.14918e+08	2.40017e+08
	High	[R].KEEFFFPYDNEER.[K]	1xDeamidated [N10]	3.94546e-06	1	4	Psat6g059720.1.cds	1	1750.76
	High	[R].KEEFFFPYDNEERK.[E]		5.02872e-05	1	26	Psat6g059720.1.cds	2	1877.87	464471	181650	386446	690992	288673	855392	733070	254703	522012		519731	427439	566220		268322	484956	109091	574096	143921		596944	495880	294669	571035	756114		239487		118856					1.89723e+06			1.33974e+06	6.16732e+06	1.06629e+06
	High	[R].KEKDPELTTCK.[D]	1xCarbamidomethyl [C10]	0.000603654	1	4	Psat6g059720.1.cds	2	1348.68		573064	1.04918e+06		1.16705e+06	1.07459e+06		1.21253e+06			938070	709002	1.19863e+06	1.31825e+06	1.64847e+06		1.44592e+06		1.19276e+06			777868	409086	851062	1.6877e+06	1.24199e+06
	High	[K].KKNLIVVCFEVNAQR.[N]	1xCarbamidomethyl [C8]	5.64435e-08	1	487	Psat6g059720.1.cds	2	1818.01	1.7599e+07	8.95445e+06	1.3848e+07	1.52536e+07	2.23882e+07	2.15187e+07	2.01257e+07	1.26353e+07	1.34943e+07	1.18476e+07	1.9867e+07	1.21831e+07	1.90236e+07	1.56943e+07	1.31966e+07	1.64065e+07	1.93907e+07	1.08579e+07	1.39019e+07	1.03536e+07	1.86776e+07	9.22148e+06	1.58482e+07	1.31112e+07	1.84866e+07	1.03524e+07	8.66781e+06	2.66992e+07	2.13222e+07	2.46529e+06	1.32864e+07	7.72991e+06	1.13608e+06	2.26185e+06	9.75354e+06	2.22464e+07	1.35658e+07	2.82222e+07	5.57755e+07	8.35483e+07
	High	[K].KKNLIVVCFEVNAQR.[N]	1xCarbamidomethyl [C8]; 1xDeamidated [N/Q]	0.000887788	1	8	Psat6g059720.1.cds	2	1818.99																																						611100		650292
	High	[K].KLALAGK.[K]		0.0099386	1	54	Psat6g059720.1.cds	1	700.472	5.02718e+06	8.59805e+06	5.6288e+06	4.50235e+06	3.76514e+06	7.16558e+06	5.92884e+06	2.68412e+06	3.52045e+06	6.17458e+06	5.89663e+06	3.88934e+06	5.81833e+06	5.48813e+06	5.33619e+06	4.57916e+06	5.18226e+06	4.93278e+06	5.56899e+06	6.97606e+06	5.17635e+06	5.16215e+06	3.82977e+06	5.98104e+06	6.65231e+06	5.76111e+06	3.86786e+06	9.34025e+06	8.37662e+06	1.2625e+06							1.54294e+06	3.24041e+07	6.73973e+07	1.27579e+08
	High	[K].KLALAGKK.[N]		0.00324421	1	70	Psat6g059720.1.cds	2	828.567	6.55698e+06	4.38712e+06	7.30844e+06	5.46123e+06	9.94218e+06	1.17377e+07	1.04896e+07	4.30824e+06	7.72517e+06	7.91165e+06	7.75943e+06	4.52899e+06	8.81831e+06	8.80956e+06	8.55657e+06	7.70415e+06	8.74831e+06	6.1263e+06	7.34031e+06	8.2857e+06	6.50242e+06	4.89502e+06	6.31884e+06	5.59646e+06	1.13615e+07	5.43569e+06	3.70219e+06	1.34725e+07	8.59955e+06			2.28553e+07	1.7082e+07	1.22707e+07	323020	1.21727e+06
	High	[K].KNLIVVCFEVNAQR.[N]	1xCarbamidomethyl [C7]	9.33058e-07	1	83	Psat6g059720.1.cds	1	1689.91	5.01834e+06	5.92595e+06	4.17169e+06	6.39305e+06	3.76377e+06	4.58311e+06	3.84366e+06	2.74102e+06	2.57891e+06	2.24687e+06	4.52801e+06	5.57635e+06	5.96735e+06	1.99287e+06	2.6181e+06	3.3393e+06	2.62874e+06	3.21858e+06	2.36011e+06	1.2791e+06	4.0529e+06	3.81328e+06	3.39219e+06	4.5679e+06	2.69055e+06	3.60909e+06	3.62386e+06	2.70972e+06	2.30986e+06			2.15303e+06	1.25771e+06	4.18724e+06	4.38267e+06	4.31043e+06
	High	[K].KNIVSALDK.[A]		0.000283386	1	65	Psat6g059720.1.cds	1	987.583	1.42738e+07	1.53897e+07	1.05994e+07	1.05717e+07	1.20257e+07	1.80989e+07	1.18809e+07	7.20935e+06	1.06612e+07	1.15245e+07	1.4101e+07	9.54514e+06	1.1439e+07	1.04651e+07	9.94298e+06	1.35282e+07	1.16766e+07	9.85683e+06	1.14047e+07	1.00628e+07	1.61861e+07	1.11988e+07	1.01894e+07	1.13563e+07	2.2188e+07	1.04859e+07	7.02423e+06	1.91339e+07	1.38844e+07		387167	6.7596e+06	3.46214e+06	1.72029e+07	3.21915e+07	2.49247e+07	3.06265e+07	7.59717e+06
	High	[R].KPESVLNTFSSK.[V]		3.71821e-07	1	339	Psat6g059720.1.cds	0	1336.71	2.5554e+08	2.91345e+08	2.40949e+08	2.62164e+08	2.22828e+08	2.53367e+08	1.63568e+08	1.84555e+08	2.11401e+08	1.41766e+08	1.97625e+08	1.76931e+08	2.17995e+08	2.73571e+08	2.1505e+08	2.293e+08	1.99448e+08	2.16486e+08	1.65499e+08	3.16365e+08	1.96336e+08	2.01311e+08	2.05371e+08	2.72221e+08	2.37553e+08	1.51667e+08	2.20381e+08	2.61947e+08	2.92213e+08	293665	709958	2.90984e+06	1.26937e+08	2.79314e+08	8.68535e+08	5.25189e+08
	High	[R].KPESVLNTFSSK.[V]	1xDeamidated [N7]	1.38023e-06	1	94	Psat6g059720.1.cds	0	1337.69	2.34337e+06	3.06478e+06	2.34581e+06	2.75709e+06	2.83369e+06	3.33884e+06	2.23987e+06	1.57876e+06	3.75459e+06	2.18473e+06	1.80159e+06	1.90751e+06	2.4525e+06	1.61663e+06	4.01026e+06	2.77297e+06	2.80338e+06	3.39101e+06	1.88274e+06	3.74244e+06	2.2635e+06	2.82534e+06	1.72383e+06	3.41929e+06	4.2188e+06	3.36235e+06	2.14462e+06	2.57886e+06	2.51351e+06			572667	7.54378e+06	1.11264e+07	1.13018e+07	6.1223e+06	3.47601e+06
	High	[K].KSLWPFGGPFK.[S]		9.2785e-06	1	1234	Psat6g059720.1.cds	1	1263.69	3.05317e+08	2.8861e+08	2.39954e+08	2.68527e+08	2.53523e+08	2.58612e+08	1.87768e+08	2.69098e+08	2.7424e+08	3.07176e+08	2.46358e+08	2.56007e+08	2.47879e+08	2.40977e+08	2.86638e+08	2.36726e+08	2.89503e+08	2.64742e+08	1.73115e+08	2.3505e+08	2.23773e+08	2.90243e+08	2.9309e+08	3.14396e+08	3.26411e+08	2.63113e+08	2.14493e+08	2.33688e+08	2.14467e+08	1.58853e+06	5.16051e+07	5.74592e+08	3.3437e+08	2.43216e+08	2.1591e+08	4.59365e+07
	High	[K].KSSISYHNINAK.[L]		4.80009e-07	1	178	Psat6g059720.1.cds	1	1361.72	1.54811e+07	1.91159e+07	1.79782e+07	1.42705e+07	2.27265e+07	2.67121e+07	2.45431e+07	1.0066e+07	1.75005e+07	2.4218e+07	1.82747e+07	1.12335e+07	2.035e+07	2.62297e+07	2.22925e+07	2.17089e+07	2.67047e+07	1.59623e+07	1.79592e+07	1.83475e+07	1.85526e+07	1.14495e+07	1.23909e+07	1.38198e+07	3.23438e+07	1.78655e+07	1.42221e+07	3.29637e+07	2.81232e+07		1.66024e+06	1.27359e+07	6.21139e+06	2.98315e+06	1.21041e+06		2.41077e+07	1.11666e+08	1.98496e+08	2.71962e+08
	High	[K].KSSISYHNINAK.[L]	1xDeamidated [N]	8.82843e-05	1	6	Psat6g059720.1.cds	1	1362.7																													126901										2.41635e+06	3.97256e+06
	High	[K].LALAGKK.[N]		0.0622653	1	60	Psat6g059720.1.cds	1	700.472	9.41924e+06	7.22707e+06	9.86379e+06	7.99911e+06	1.27024e+07	1.66659e+07	1.275e+07	4.41814e+06	9.32898e+06	6.75007e+06	7.84914e+06	4.39115e+06	9.12207e+06	8.66171e+06	1.11618e+07	1.29271e+07	9.37497e+06	7.32439e+06	1.13293e+07	1.79455e+07	1.40825e+07	6.1973e+06	6.79836e+06	7.16662e+06	1.42038e+07	4.63086e+06	4.60972e+06	1.62196e+07	1.34028e+07		2.29956e+07	4.94069e+07	2.64304e+07	1.9335e+07
	High	[K].IALVIDGEGELEMACPHMPSSSSNSR.[Q]	1xCarbamidomethyl [C15]	6.19649e-07	1	237	Psat6g059720.1.cds	0	2787.27	1.10005e+07	9.30427e+06	1.66266e+07	2.21071e+07	1.64903e+07	1.73528e+07	1.62561e+07	1.36661e+07	1.30094e+07	1.02563e+07	1.14111e+07	1.28952e+07	1.3692e+07	1.34651e+07	1.45949e+07	1.58523e+07	1.33547e+07	1.53559e+07	1.06213e+07	7.91315e+06	1.89728e+07	1.54931e+07	1.43888e+07	1.32662e+07	9.53688e+06	1.46061e+07	1.27498e+07	1.67072e+07	1.41055e+07	3.1731e+06		2.08505e+06	2.72397e+07	3.44323e+07	2.80339e+07	7.82853e+06
	High	[K].IALVIDGEGELEMACPHMPSSSSNSR.[Q]	1xCarbamidomethyl [C15]; 1xDeamidated [N24]	6.49346e-05	1	16	Psat6g059720.1.cds	0	2788.26	938837	654735	1.24666e+06	1.6371e+06	1.90737e+06		395604	812997		1.16252e+06	582539			552176			1.89914e+06	390237	794400	1.24695e+06		507129	444504	537636	320988	2.37833e+06	1.24131e+06	1.35727e+06	1.99609e+06				1.84528e+06	1.79855e+06	3.28866e+06	3.25659e+06
	High	[K].IALVIDGEGELEMACPHMPSSSSNSR.[Q]	1xCarbamidomethyl [C15]; 1xOxidation [M]	0.000212731	1	4	Psat6g059720.1.cds	0	2803.27																					202260	518297	218359
	High	[K].IEKEDVR.[G]		0.0195395	1	159	Psat6g059720.1.cds	1	888.479	2.86485e+07	4.63216e+07	2.66887e+07	2.82628e+07	3.83771e+07	3.53221e+07	2.692e+07	2.44774e+07	3.83479e+07	3.97877e+07	2.75764e+07	2.24679e+07	3.05489e+07	4.07719e+07	4.75109e+07	3.44513e+07	3.29883e+07	3.33361e+07	2.71298e+07	3.89321e+07	3.64543e+07	3.03991e+07	2.47443e+07	3.51887e+07	4.38713e+07	3.76271e+07	2.92202e+07	3.57089e+07	3.67833e+07	5.8541e+06	3.07167e+08	1.69918e+08	7.06266e+07	40324.6		246605	2.06465e+07	5.77367e+07	6.69358e+07	1.04658e+08
	High	[R].IFKIEKEDVR.[G]		0.000117165	1	214	Psat6g059720.1.cds	2	1276.73	6.4999e+07	5.36616e+07	8.49304e+07	7.47579e+07	9.25773e+07	9.27675e+07	5.40206e+07	8.25642e+07	8.59919e+07	6.5233e+07	9.49805e+07	4.71224e+07	7.9995e+07	1.16201e+08	8.51517e+07	7.50494e+07	9.69788e+07	6.59487e+07	5.1909e+07	9.61779e+07	7.94352e+07	6.55534e+07	6.7047e+07	7.28314e+07	9.4126e+07	7.11352e+07	6.40066e+07	1.16255e+08	9.50214e+07	1.11805e+06	2.98682e+08	3.0431e+08	1.47892e+08	8.48986e+07	1.23063e+08	8.69572e+07	2.24323e+06
	High	[K].LLKNIENYGLAVLEIK.[A]		8.59851e-05	1	1	Psat6g059720.1.cds	1	1830.07																														927599
	High	[K].LRPGVMFVVPAGHPFVNIASK.[K]		1.24195e-06	1	1043	Psat6g059720.1.cds	0	2236.24	3.79839e+08	4.95607e+08	3.47498e+08	2.95622e+08	3.74452e+08	4.89028e+08	3.68564e+08	1.91554e+08	3.445e+08	2.94421e+08	4.19648e+08	3.13483e+08	4.51731e+08	3.08241e+08	3.32786e+08	4.02405e+08	3.42766e+08	3.42202e+08	3.06567e+08	2.36502e+08	3.48365e+08	3.41343e+08	3.11616e+08	3.73008e+08	4.83753e+08	3.00398e+08	3.32316e+08	3.40862e+08	2.73063e+08	1.01932e+08	1.63416e+07	1.1713e+08	5.29859e+08	7.40004e+08	3.10584e+08	1.73514e+07	327380	229680
	High	[K].LRPGVMFVVPAGHPFVNIASK.[K]	1xDeamidated [N17]	1.0671e-05	1	15	Psat6g059720.1.cds	0	2237.23					1.12094e+06	1.21493e+06		6.17556e+06			729115		1.56627e+06	7.20971e+06	1.51138e+06		2.46527e+06		877577	650590		677669			954762		2.4779e+06	5.51877e+06	4.7216e+06	1.1275e+06		1.11805e+06	1.40064e+06
	High	[K].LRPGVMFVVPAGHPFVNIASK.[K]	1xOxidation [M6]	1.40472e-06	1	183	Psat6g059720.1.cds	0	2252.24	9.93561e+06	9.13742e+06	8.2177e+06	7.55714e+06	8.31741e+06	1.0944e+07	1.07636e+07	7.09433e+06	1.06043e+07	7.04657e+06	8.68481e+06	9.0289e+06	1.13827e+07	4.83047e+06	9.48594e+06	9.92503e+06	1.28012e+07	9.72727e+06	7.82877e+06	5.80025e+06	1.03002e+07	7.50063e+06	1.09485e+07	8.79732e+06	1.04959e+07	8.60108e+06	6.32453e+06	1.16812e+07	9.34092e+06	6.76055e+06			1.53982e+07	3.75553e+07	9.69713e+06
	High	[K].LRPGVMFVVPAGHPFVNIASKK.[K]		0.00010823	1	81	Psat6g059720.1.cds	1	2364.34	2.7536e+06	1.61678e+06	2.1498e+06	1.71323e+06	3.66352e+06	3.79766e+06	2.5179e+06	1.75175e+06	2.40952e+06	1.69625e+06	3.14894e+06	1.43884e+06	2.84121e+06	1.54128e+06	1.87285e+06	2.48947e+06	2.40224e+06	2.02219e+06	1.90906e+06	723260	2.83285e+06	1.78544e+06	2.34133e+06	1.93674e+06	3.67606e+06	1.58323e+06	1.99718e+06	3.39212e+06	2.56466e+06			1.34521e+06	2.18007e+06	3.31417e+06	2.74226e+06	2.81702e+06
	High	[K].LYIAAFHMPPSSGSAPVNLEPFFESAGR.[K]		1.06904e-07	1	1480	Psat6g059720.1.cds	0	2992.47	5.72251e+08	5.64838e+08	3.84578e+08	4.95471e+08	3.74116e+08	3.94454e+08	3.47678e+08	3.86439e+08	3.95328e+08	4.1212e+08	3.77607e+08	5.03845e+08	4.86253e+08	3.21513e+08	4.25405e+08	4.32183e+08	2.50081e+08	4.83562e+08	2.92248e+08	2.23749e+08	3.38132e+08	4.94206e+08	4.97229e+08	5.21388e+08	4.88576e+08	3.87772e+08	4.97854e+08	3.05858e+08	2.85322e+08	3.15586e+08	4.6055e+07	1.41361e+08	4.35321e+08	6.38154e+08	4.45695e+07
	High	[K].LYIAAFHMPPSSGSAPVNLEPFFESAGR.[K]	1xDeamidated [N18]	9.13055e-05	1	12	Psat6g059720.1.cds	0	2993.45		188999							283057	108862			416062	177148	163269		226618	232420		237741	167886	183575			121489	229587	271224	358090		640277		2.96739e+06	339194
	High	[K].LYIAAFHMPPSSGSAPVNLEPFFESAGR.[K]	1xOxidation [M8]	3.27243e-07	1	114	Psat6g059720.1.cds	0	3008.46	2.83468e+07	1.97811e+07	2.21212e+07	3.001e+07	2.87291e+07	2.25857e+07	1.27536e+07	1.48332e+07	2.73584e+07	2.87569e+07	1.90425e+07	1.68959e+07	2.59849e+07	2.18429e+07	3.62692e+07	2.32213e+07	1.8925e+07	2.46786e+07	1.6791e+07	1.85555e+07	1.61246e+07	2.50859e+07	2.47247e+07	2.18429e+07	2.09805e+07	2.51942e+07	2.76134e+07	2.96783e+07	3.14275e+07	2.0455e+07		1.98458e+07	4.51073e+07	4.58184e+07	92713.4
	High	[K].LYIAAFHMPPSSGSAPVNLEPFFESAGR.[K]	1xDeamidated [N18]; 1xOxidation [M8]	0.00278947	1	3	Psat6g059720.1.cds	0	3009.45							89342.4	119758	71377.5	2874.71			119077			80213.8	68787.9	128087	80259.8	47685.1	76630.5			137261	67423								101685
	High	[K].LYIAAFHMPPSSGSAPVNLEPFFESAGRKPESVLNTFSSK.[V]		9.79201e-05	1	268	Psat6g059720.1.cds	1	4310.16	3.1093e+07	1.36927e+07	3.06086e+07	4.17209e+07	2.83841e+07	4.20753e+07	3.19649e+07	4.36551e+07	1.5916e+07	1.30018e+07	3.90974e+07	2.59763e+07	4.54982e+07	4.06457e+07	1.77476e+07	2.75719e+07	2.67902e+07	2.65633e+07	1.37869e+07	1.52954e+07	2.50483e+07	2.32575e+07	3.55528e+07	3.45567e+07	3.2402e+07	1.53743e+07	3.10589e+07	4.17966e+07	2.01451e+07	3.72235e+06	1.13923e+07	1.95389e+07	1.43324e+07	3.91136e+07	8.92629e+07	6.12203e+07
	High	[K].LYIAAFHMPPSSGSAPVNLEPFFESAGRKPESVLNTFSSK.[V]	1xDeamidated [N]	6.11009e-08	1	62	Psat6g059720.1.cds	1	4311.14	1.11104e+07	3.01626e+06	4.29264e+06	4.6597e+06	1.43226e+07	3.17619e+06	5.00108e+06	693995	7.22757e+06	3.87989e+06	7.40655e+06	8.05714e+06	2.79696e+06	1.16127e+06	2.76639e+06	8.49856e+06	2.49446e+06	3.82688e+06	5.11615e+06	369179	3.02448e+06	3.90006e+06	1.66878e+07	4.33168e+06	3.75961e+06	8.7309e+06	4.7881e+06	8.04527e+06	6.90311e+06				2.32208e+06	2.32128e+06	187738	2.23771e+06
	High	[K].NIENYGLAVLEIK.[A]		1.55781e-05	1	1500	Psat6g059720.1.cds	0	1475.81	7.78473e+08	6.61728e+08	6.4743e+08	7.71868e+08	6.90122e+08	7.52658e+08	5.1889e+08	6.45399e+08	6.73874e+08	6.35727e+08	6.52605e+08	6.12967e+08	7.10799e+08	6.22366e+08	7.49857e+08	6.74637e+08	6.18397e+08	7.90474e+08	4.46329e+08	5.36626e+08	5.99767e+08	7.14708e+08	7.88825e+08	8.36511e+08	6.83934e+08	6.271e+08	7.37792e+08	5.58596e+08	5.84876e+08	9.39292e+07	2.93487e+09	2.40596e+09	1.02689e+09	1.06698e+08	1.99467e+08	1.11073e+08	472337	376663		445735
	High	[K].NIENYGLAVLEIK.[A]	1xDeamidated [N]	2.45694e-05	1	85	Psat6g059720.1.cds	0	1476.79	2.17626e+06	3.04153e+06	2.4827e+06	1.91673e+06	2.40743e+06	2.5282e+06	1.80542e+06	1.7573e+06	2.73893e+06	2.62123e+06	2.34429e+06	1.9082e+06	2.23836e+06	2.45938e+06	3.48706e+06	2.27273e+06	2.35392e+06	2.11599e+06	1.49234e+06	2.26652e+06	2.18755e+06	2.25151e+06	2.24719e+06	4.25352e+06	3.10176e+06	3.88963e+06	2.68416e+06	8.26166e+06	246089	9.42724e+06	9.97213e+06	1.0115e+07	5.7279e+06	741137
	High	[K].NIENYGLAVLEIKANAFLSPHHYDSEAILFNIK.[G]		0.0387809	1	1	Psat6g059720.1.cds	1	3743.94																																					872701
	High	[K].NIENYGLAVLEIKANAFLSPHHYDSEAILFNIK.[G]	1xDeamidated [N]	0.0557214	1	3	Psat6g059720.1.cds	1	3744.93	420997	359129	578700	1.08574e+06	433051	267210			297462				411457	412370	319543		307661		275556			1.12074e+06				844487			235168							638294	243787
	High	[K].NLIVVCFEVNAQR.[N]	1xCarbamidomethyl [C6]	9.11756e-06	1	1254	Psat6g059720.1.cds	0	1561.82	7.22576e+07	8.34315e+07	5.41578e+07	4.23957e+07	5.01213e+07	7.68468e+07	3.30694e+07	2.70261e+07	2.99531e+07	3.20138e+07	5.5379e+07	4.92501e+07	7.54176e+07	5.25413e+07	3.56892e+07	3.31628e+07	2.47827e+07	2.35174e+07	2.87089e+07	2.2755e+07	3.75362e+07	4.56008e+07	5.10649e+07	3.43998e+07	1.26443e+07	5.36883e+07	8.38791e+07	4.79824e+07	7.22622e+07	5.94193e+07	5.08757e+08	2.9901e+08	9.23878e+07	1.33742e+07	3.54908e+07	1.76388e+07	3.88448e+07		107580
	High	[K].NLIVVCFEVNAQR.[N]	1xCarbamidomethyl [C6]; 1xDeamidated [N/Q]	0.00127526	1	11	Psat6g059720.1.cds	0	1562.8	78691.4	191914	71019.7	43644.5	85724.4	84058	64514.4	37047.5	68366.9	32459.1	73380.7	57390.7	107439	71089.2	52434.1	44726.2	50106.4	40705	38187.2	19037	51057.3	46110.3	76201.4	24943.1	15675.6	106791	79908.8	42113.4	26339.9										601793	251345
	High	[K].NLIVVCFEVNAQR.[N]	1xCarbamidomethyl [C6]; 2xDeamidated [N1; N10]	0.0936366	1	1	Psat6g059720.1.cds	0	1563.78
	High	[K].NIVSALDK.[A]		0.00610223	1	1234	Psat6g059720.1.cds	0	859.488	2.50941e+08	2.33139e+08	2.08755e+08	1.9136e+08	1.8004e+08	2.49627e+08	2.35613e+08	1.88699e+08	1.86759e+08	2.08598e+08	2.31345e+08	2.17637e+08	2.36447e+08	2.21522e+08	1.65125e+08	2.37833e+08	2.06748e+08	1.75168e+08	1.92534e+08	2.39604e+08	2.16773e+08	1.94014e+08	1.92582e+08	2.16836e+08	3.70096e+08	1.74079e+08	1.50934e+08	3.17099e+08	2.79019e+08	289462						57477.8	2.64493e+07	8.06285e+08	2.04932e+09	4.56237e+09
	High	[K].NIVSALDK.[A]	1xDeamidated [N1]	0.00510682	1	12	Psat6g059720.1.cds	0	860.472	456216	581106	264129	225925	335744	570731	270081	222100	317621	406084	422678	288089	608098		236096	517986		432765	350990		544336	467484	341415	409738	881092	430357	322552	403782								628451	2.03369e+06	4.10659e+06	3.74607e+06
	High	[K].NIVSALDKAAK.[E]		0.00041126	1	6	Psat6g059720.1.cds	1	1129.66	252198	82736.3	243088	199255	331670	325374	453730	441857	78581.1		551544		378685	534319		273391	378320	90127.6			297899	120430	349462	121065	435772			282992			1.57734e+06	634581				827635
	High	[R].QKHKEHEEEEEQEQEEDENPYVFEDNDFETK.[I]		6.22382e-07	1	790	Psat6g059720.1.cds	2	3937.64	9.47559e+07	1.0402e+08	1.90435e+08	1.79756e+08	1.74977e+08	2.21185e+08	1.71082e+08	1.59037e+08	1.97401e+08	1.35146e+08	1.20083e+08	5.99528e+07	2.38851e+08	2.17433e+08	1.97966e+08	2.12598e+08	1.3137e+08	1.81365e+08	1.13941e+08	8.46309e+07	1.5713e+08	8.63452e+07	6.88594e+07	9.83183e+07	1.17705e+08	1.94915e+08	2.24409e+08	1.38851e+08	1.85261e+08	683052	4.619e+07	3.73595e+07	2.27454e+07	1.01882e+07	1.57585e+08	2.5524e+08	3.18014e+08	1.95253e+08	2.16418e+08	1.51701e+07
	High	[R].QKHKEHEEEEEQEQEEDENPYVFEDNDFETK.[I]	1xDeamidated [N/Q]	5.69928e-07	1	275	Psat6g059720.1.cds	2	3938.63	2.58824e+07	4.05964e+07	6.00442e+06	5.40623e+06	7.57435e+06	6.4109e+06	8.6346e+06	5.16899e+06	9.43269e+06	1.10427e+07	3.67519e+07	1.80487e+07	7.20975e+06	6.52056e+06	1.58463e+07	8.09692e+06	8.02642e+06	6.47424e+06	6.821e+06	1.11285e+07	1.12023e+07	2.57375e+07	3.20044e+06	5.6014e+06	7.43853e+06	1.46326e+07	8.69079e+06	3.12031e+07	1.52257e+07	1.36341e+06	2.72972e+06	2.66897e+06	575434	4.3209e+06	1.07691e+07	1.12832e+08	1.30041e+07	1.65435e+07	4.00622e+07
	High	[R].QKHKEHEEEEEQEQEEDENPYVFEDNDFETK.[I]	2xDeamidated [N/Q]	0.000175945	1	3	Psat6g059720.1.cds	2	3939.61		151535				123161			85622					147499			3.20071e+06				95293.8							277212
	High	[R].QYDEEDKR.[I]		0.00124962	1	462	Psat6g059720.1.cds	1	1082.47	4.48789e+07	5.70918e+07	4.57371e+07	5.38872e+07	6.8899e+07	5.57401e+07	5.36743e+07	4.64604e+07	7.04378e+07	7.50569e+07	5.58995e+07	4.30347e+07	6.00718e+07	9.33226e+07	1.16053e+08	5.82521e+07	6.51227e+07	6.31322e+07	5.40053e+07	5.68195e+07	5.88179e+07	4.54885e+07	3.57982e+07	5.29837e+07	8.36626e+07	7.11794e+07	5.92948e+07	7.17406e+07	6.38483e+07		2.90315e+07	3.84195e+07	1.61592e+07		5.58096e+07	1.56038e+08	1.43906e+08	1.28364e+07
	High	[R].QYDEEDKR.[I]	1xDeamidated [Q1]	0.0054961	1	7	Psat6g059720.1.cds	1	1083.46							40775.9		71367.3	68643.2		17167.3		35305.7	48136.6		121060	71874.6	62270.9	173597	94840.8	43317.5	32601.7	32355.1	120974	41711.8	25754.2	259369	136581				338177	550751	1.2514e+06
	High	[R].QYDEEDKRICMER.[C]	1xCarbamidomethyl [C10]	0.000224444	1	70	Psat6g059720.1.cds	2	1771.77	1.90463e+06	1.72595e+06	4.94156e+06	3.55765e+06	5.47769e+06	5.10919e+06	2.95959e+06	6.51041e+06	2.99657e+06	1.77547e+06	5.28189e+06	1.70222e+06	3.80976e+06	8.61503e+06	2.77858e+06	4.50152e+06	4.78973e+06	2.36622e+06	1.94814e+06	1.87141e+06	2.81084e+06	1.51083e+06	3.42709e+06	2.03064e+06	3.65017e+06	5.19146e+06	2.51042e+06	3.83896e+06	3.66208e+06				3.01359e+06	1.19491e+07	1.03849e+07	3.02888e+06	4.77399e+06	6.79062e+06	1.0099e+07
	High	[R].QYDEEDKRICMER.[C]	1xCarbamidomethyl [C10]; 1xOxidation [M11]	0.0396628	1	2	Psat6g059720.1.cds	2	1787.77
	High	[K].SLWPFGGPFK.[S]		0.000253374	1	656	Psat6g059720.1.cds	0	1135.59	1.98317e+08	2.05056e+08	1.52635e+08	1.84012e+08	1.85418e+08	1.81121e+08	1.27813e+08	1.80178e+08	2.33069e+08	2.17177e+08	1.98441e+08	1.62092e+08	1.88619e+08	1.86865e+08	2.10325e+08	1.67986e+08	1.71515e+08	2.17969e+08	1.36757e+08	2.03112e+08	1.91469e+08	2.18842e+08	1.87596e+08	2.30725e+08	2.6759e+08	1.59001e+08	1.70638e+08	1.8346e+08	1.80457e+08		912392	2.78813e+07	3.1985e+08	4.43352e+08	4.85257e+08	953171
	High	[K].SPFNIFSNNPAFSNK.[F]		2.46589e-08	1	2155	Psat6g059720.1.cds	0	1683.81	6.29079e+08	5.78882e+08	5.20616e+08	5.8368e+08	4.20333e+08	5.32397e+08	3.44435e+08	5.08942e+08	3.9043e+08	4.50584e+08	4.75516e+08	4.61123e+08	4.40583e+08	4.82944e+08	4.1384e+08	4.48779e+08	3.89736e+08	5.09889e+08	3.08088e+08	4.12193e+08	4.26125e+08	5.76253e+08	5.71046e+08	6.80212e+08	5.75607e+08	4.27729e+08	4.8793e+08	3.66439e+08	3.52668e+08	5.33696e+07	2.17329e+09	2.75855e+09	5.43014e+08			2.68705e+07	3.65957e+08	8.36708e+08	1.26609e+09	1.23828e+09
	High	[K].SPFNIFSNNPAFSNK.[F]	1xDeamidated [N]	6.82658e-07	1	137	Psat6g059720.1.cds	0	1684.8	289317	292166	1.02433e+06	7.84366e+06	432355	840292	4.73957e+06	449737	1.58848e+07	1.1586e+07	1.66998e+07	335649	972472	4.71835e+06	1.11632e+06	911335	1.25016e+06	614916	735889	1.17398e+06	1.01989e+06	699104	7.64551e+06	1.06469e+06	1.79529e+07	1.50635e+07	697353	1.66414e+06	6.87466e+06		5.03031e+06		728384		203726	1.80689e+06		459085	694497	1.3644e+06
	High	[K].SPFNIFSNNPAFSNK.[F]	2xDeamidated [N4; N8]	0.0539916	1	1	Psat6g059720.1.cds	0	1685.78
	High	[K].SPFNIFSNNPAFSNKFGSLFEVGPSQEK.[S]		0.00266294	1	1	Psat6g059720.1.cds	1	3089.5
	High	[K].SSKGELETVLDEQK.[K]		5.44892e-08	1	202	Psat6g059720.1.cds	1	1562.79	7.27411e+07	7.71599e+07	7.24893e+07	8.20668e+07	7.36529e+07	8.10843e+07	5.18079e+07	6.54269e+07	8.17692e+07	6.99197e+07	5.99869e+07	5.21765e+07	7.01297e+07	7.95742e+07	9.12149e+07	7.24031e+07	6.77924e+07	6.5749e+07	4.70151e+07	7.04492e+07	6.29608e+07	5.9942e+07	5.79607e+07	6.46657e+07	6.65728e+07	7.83656e+07	6.87504e+07	8.26165e+07	8.31468e+07	1.37141e+06	8.32411e+07	1.30913e+08	6.2254e+07		2.08403e+07	8.91991e+07	1.36015e+08	1.75151e+08	1.96667e+08	6.39321e+06
	High	[K].SSKGELETVLDEQK.[K]	1xDeamidated [Q13]	1.89532e-07	1	35	Psat6g059720.1.cds	1	1563.77											658504					204019	473660	672116	507825	983297	1.01166e+06	465574	41849.3	555440	744816	963820	276338	1.06317e+06	888712				963464					4.18036e+06	7.05217e+06	1.84106e+07
	High	[K].SSKGELETVLDEQKK.[G]		7.5402e-09	1	406	Psat6g059720.1.cds	2	1690.89	1.61492e+08	1.55088e+08	1.49906e+08	1.7135e+08	1.22618e+08	1.31848e+08	1.32836e+08	1.51881e+08	1.34513e+08	1.06002e+08	1.26208e+08	1.31528e+08	1.62732e+08	1.56785e+08	1.4523e+08	1.67069e+08	1.16439e+08	1.29197e+08	8.59187e+07	8.32557e+07	1.10917e+08	1.26748e+08	1.35967e+08	1.27616e+08	1.31616e+08	1.287e+08	1.37539e+08	8.95328e+07	1.00173e+08	1.60411e+08	4.85652e+08	8.28319e+07	2.25909e+08	8.79253e+08	6.51697e+08	1.24794e+07
	High	[K].SSKGELETVLDEQKK.[G]	1xDeamidated [Q13]	3.89873e-08	1	43	Psat6g059720.1.cds	2	1691.87							479602	424701			505066						1.43642e+06	1.12823e+06	913073	1.83015e+06	857581	970538	361907	675950	1.34819e+06	633431	434187	2.48977e+06	1.69887e+06	934113	6.81311e+06	2.09088e+06	6.72786e+06	1.55431e+07	2.02254e+07
	High	[K].SSISYHNINAK.[L]		5.68426e-05	1	206	Psat6g059720.1.cds	0	1233.62	1.18131e+08	1.55258e+08	1.32027e+08	1.17658e+08	1.51643e+08	2.08837e+08	1.47829e+08	8.44285e+07	1.37502e+08	1.52818e+08	1.60355e+08	1.00493e+08	1.75836e+08	1.53159e+08	1.44031e+08	1.67637e+08	1.72805e+08	1.36635e+08	1.25948e+08	1.1801e+08	1.44465e+08	1.02077e+08	9.2082e+07	1.42726e+08	2.45839e+08	1.29448e+08	1.04691e+08	1.82899e+08	1.80554e+08		657489	555185	8.80622e+06	4.68915e+07	2.30121e+08	3.86676e+08	1.21675e+08
	High	[K].SSISYHNINAK.[L]	1xDeamidated [N]	0.000613582	1	17	Psat6g059720.1.cds	0	1234.61	479997	1.16394e+06	451073	440558	448675	664643	683908	436607	617018	361083	701191	486935	741644		404553	864917	994531	678387	627309		425125	428069	465203	939910	1.48666e+06	874874	438959	1.14729e+06	1.5044e+06						1.50739e+06	2.18077e+06	4.13055e+06
	High	[R].TERFNLEEGDIMR.[V]		7.96043e-06	1	90	Psat6g059720.1.cds	1	1609.76	5.75836e+06	3.24875e+06	7.36203e+06	6.49051e+06	8.17614e+06	8.58724e+06	5.792e+06	9.33165e+06	7.79276e+06	4.78222e+06	8.86894e+06	3.49594e+06	8.43253e+06	1.34831e+07	6.94394e+06	7.3646e+06	9.86874e+06	5.72817e+06	4.4519e+06	8.64611e+06	6.72233e+06	5.12349e+06	6.69819e+06	5.97789e+06	8.64893e+06	7.64628e+06	6.39936e+06	1.20807e+07	1.28472e+07		5.89601e+06	7.12291e+06	6.57798e+06				7.06404e+06	3.57202e+07	6.26512e+07	8.73999e+07
	High	[R].TERFNLEEGDIMR.[V]	1xOxidation [M12]	0.00084013	1	13	Psat6g059720.1.cds	1	1625.76	127003		138681	102428	123493	120687	104239	180691	98306.2		134246	87827.7	131784	224879	99593.3	91858.4	153223	53289.9	56132.6	155964	158005	116385	145199	100400	147315	110288	103043	211262	220591										1.1416e+06	2.58086e+06
	High	[K].VDEVFER.[K]		0.107179	1	13	Psat6g059720.1.cds	0	893.436	1.26135e+07	1.35681e+07	1.05592e+07	1.01916e+07	9.48765e+06	1.24973e+07	1.03834e+07	7.06485e+06	1.02556e+07	1.40038e+07	9.86412e+06	1.00873e+07	1.18001e+07	7.98508e+06	9.42712e+06	1.29556e+07	9.38991e+06	1.21729e+07	9.69345e+06	9.096e+06	1.29974e+07	1.21175e+07	8.72597e+06	1.24409e+07	1.79615e+07	6.31148e+06	8.96485e+06	1.21194e+07	1.02001e+07									7.12585e+07	8.87059e+07
	High	[K].VDEVFERK.[E]		0.0914205	1	1	Psat6g059720.1.cds	1	1021.53																																358471
	High	[K].VDEVFERKEEFFFPYDNEER.[K]		3.13995e-06	1	9	Psat6g059720.1.cds	2	2624.19		687694	163245		278459	405450	197159	420088				167673	620146	376357	136366				164457			176241		193050	364603	412523		603529	212085							957402	574653
	High	[RK].VIILNK.[FY]		0.115962	2	298	Psat6g059720.1.cds	0	699.476	3.61174e+08	3.93038e+08	2.56714e+08	3.26469e+08	2.85902e+08	3.39833e+08	1.96389e+08	2.55624e+08	3.33996e+08	3.22723e+08	2.67942e+08	2.5957e+08	2.50077e+08	2.35456e+08	3.4314e+08	2.82471e+08	2.94267e+08	3.34231e+08	2.51309e+08	3.31199e+08	2.75298e+08	3.35126e+08	3.19314e+08	3.86058e+08	3.87536e+08	2.38648e+08	2.38989e+08	3.07938e+08	2.2681e+08					53804.7	7.98467e+06	7.32094e+08	220485	3.22937e+06	5.41917e+06
	High	[R].VLILNKFNEK.[S]		0.000277148	1	186	Psat6g059720.1.cds	1	1217.73	5.2345e+07	3.32789e+07	5.62464e+07	6.32705e+07	6.01827e+07	6.42184e+07	4.1331e+07	5.15011e+07	6.85296e+07	4.39209e+07	6.3549e+07	3.44622e+07	5.5951e+07	8.26097e+07	6.21223e+07	4.52313e+07	7.66744e+07	5.12955e+07	4.45034e+07	7.86339e+07	5.10232e+07	4.12854e+07	5.5542e+07	5.97937e+07	8.54313e+07	4.30734e+07	4.08141e+07	6.00646e+07	5.79615e+07	460554	2.64789e+07	1.31063e+08	4.61921e+07	1.08555e+08	2.66062e+08	1.31323e+08
	High	[R].VLILNKFNEK.[S]	1xDeamidated [N]	0.000387707	1	91	Psat6g059720.1.cds	1	1218.71	483602	5.84286e+06	266551	1.65219e+06	3.47994e+06	2.7468e+06	325568	1.81692e+06	712999	784511	472788	267132	1.53667e+06	1.14337e+06	1.46644e+06	2.11689e+06	3.52243e+06	423523	358982	3.15321e+06	711496	557744	520299	490564	3.31701e+06	2.52088e+06	298341	820337	1.05714e+06		1.14719e+06	5.08654e+06	1.98995e+06	1.25646e+07	1.44833e+07	6.73179e+06	3.54317e+06
	High	[K].VLQAALK.[S]		0.0158591	1	1010	Psat6g059720.1.cds	0	742.482	5.33869e+08	4.98478e+08	4.04023e+08	4.84157e+08	4.14708e+08	4.90439e+08	3.60229e+08	4.02135e+08	4.21274e+08	4.17677e+08	4.02063e+08	4.31891e+08	4.02018e+08	4.02682e+08	4.74663e+08	4.62842e+08	4.84292e+08	5.31137e+08	2.90253e+08	4.12738e+08	4.10185e+08	4.49118e+08	4.95839e+08	5.27202e+08	5.43584e+08	3.81946e+08	3.5652e+08	3.88337e+08	3.53788e+08						3.50053e+07	4.46581e+08	6.65331e+08	1.91251e+09	2.74517e+09	1.97424e+09
	High	[K].VLQAALK.[S]	1xDeamidated [Q3]	0.0850708	1	13	Psat6g059720.1.cds	0	743.466	1.4883e+06	1.20975e+06	1.63023e+06	2.20764e+06	1.66645e+06	1.5491e+06	2.58232e+06	3.73868e+06	4.57322e+06	6.5978e+06	3.94555e+06	3.36149e+06	1.8064e+06	2.69372e+06	2.36239e+06	2.11531e+06	9.03929e+06	9.4119e+06	5.11868e+06	1.61431e+07	5.29282e+06	6.76672e+06	5.769e+06	8.72071e+06	1.46271e+07	4.63911e+06	4.02584e+06	1.22598e+07	1.06553e+07							4.67065e+06			9.76634e+07	1.77626e+08
	High	[R].VPAGTPMYLVNR.[D]		2.93671e-05	1	253	Psat6g059720.1.cds	0	1317.7	1.02953e+08	8.59576e+07	7.08127e+07	8.74739e+07	7.19933e+07	7.73191e+07	5.80744e+07	6.95174e+07	8.69865e+07	1.04446e+08	6.29674e+07	8.72386e+07	7.21879e+07	7.76191e+07	1.06307e+08	7.17273e+07	6.77116e+07	7.54981e+07	4.89536e+07	9.6564e+07	7.30116e+07	8.75937e+07	7.21139e+07	9.64039e+07	9.67188e+07	6.55754e+07	6.88279e+07	8.42107e+07	9.38088e+07	166698	564579	3.86453e+07	1.67188e+08	1.88509e+08	1.87019e+08	1.80348e+07
	High	[R].VPAGTPMYLVNR.[D]	1xDeamidated [N11]	0.000197856	1	9	Psat6g059720.1.cds	0	1318.68																																	715350
	High	[R].VPAGTPMYLVNR.[D]	1xOxidation [M7]	0.000119158	1	57	Psat6g059720.1.cds	0	1333.69	3.33093e+06			3.77266e+06						124852	2.33573e+06								53368.8		80423.1													5.38718e+06
	High	[R].VPAGTPMYLVNRDENEK.[L]		1.74692e-09	1	504	Psat6g059720.1.cds	1	1932.95	2.4343e+08	3.79616e+08	2.15628e+08	2.57661e+08	2.7894e+08	2.93498e+08	1.80818e+08	1.7662e+08	2.11645e+08	2.28321e+08	2.31353e+08	1.95961e+08	2.4434e+08	2.08675e+08	2.52755e+08	2.5333e+08	1.9131e+08	2.61992e+08	1.58104e+08	1.33366e+08	2.12236e+08	2.81748e+08	1.81927e+08	2.98618e+08	2.96859e+08	2.93078e+08	2.62462e+08	1.48634e+08	1.59215e+08	1.74234e+08	1.9418e+08	2.40536e+07	2.65403e+06	4.55305e+08	7.99371e+08	6.85185e+08	131947
	High	[R].VPAGTPMYLVNRDENEK.[L]	1xDeamidated [N]	2.18939e-08	1	52	Psat6g059720.1.cds	1	1933.93	3.60232e+06	4.41014e+06	3.39984e+06	389945	2.54963e+06	508521	2.09513e+06	2.79556e+06	3.13869e+06	407663	2.80736e+06	392753	367747	3.51327e+06	4.76242e+06	3.69869e+06	2.80589e+06	4.13427e+06	2.63185e+06	2.29299e+06	3.91373e+06	294023	374938	3.43084e+06	621596	4.99138e+06	3.57557e+06	5.04316e+06	4.60077e+06			385788				6.67132e+06	8.97687e+06		4.32604e+06
	High	[R].VPAGTPMYLVNRDENEK.[L]	1xOxidation [M7]	3.69397e-06	1	90	Psat6g059720.1.cds	1	1948.94	6.66108e+06	5.76833e+06	5.93363e+06	6.77035e+06	7.98141e+06	7.65111e+06	5.46075e+06	5.78675e+06	1.01923e+07	8.35418e+06	6.84305e+06	5.37166e+06	7.56217e+06	6.75759e+06	9.66503e+06	6.38595e+06	7.28183e+06	8.75507e+06	5.53782e+06	7.82814e+06	7.79782e+06	7.33045e+06	5.15328e+06	7.04469e+06	8.03484e+06	9.83343e+06	8.97685e+06	1.12741e+07	1.06877e+07		4.83362e+06	2.69098e+06	874922	1.40443e+07	2.39397e+07	2.11202e+07
	High	[R].VPAGTPMYLVNRDENEKLYIAAFHMPPSSGSAPVNLEPFFESAGR.[K]		6.81153e-05	1	193	Psat6g059720.1.cds	2	4906.4	1.20796e+08	6.35992e+07	1.08016e+08	1.35042e+08	1.09467e+08	1.17722e+08	8.40124e+07	1.10986e+08	9.46354e+07	7.07972e+07	1.1476e+08	8.90887e+07	1.32268e+08	1.23171e+08	1.02277e+08	9.72494e+07	7.88893e+07	8.77635e+07	5.35589e+07	4.69914e+07	9.33622e+07	1.00488e+08	1.28251e+08	1.16527e+08	7.80507e+07	9.49672e+07	1.21874e+08	8.29782e+07	8.23193e+07		7.99334e+06	1.42794e+08	1.29967e+08	1.89262e+07
	High	[R].VPAGTPMYLVNRDENEKLYIAAFHMPPSSGSAPVNLEPFFESAGR.[K]	1xDeamidated [N]	0.000267546	1	94	Psat6g059720.1.cds	2	4907.38	2.42795e+06	3.00328e+06	5.5855e+06	4.02738e+06	1.4019e+06	1.33524e+06	4.9408e+06	2.3128e+06	5.41814e+06	2.56475e+06	1.08167e+06	1.24781e+06	3.69971e+06	1.94074e+06	3.89463e+06	3.06776e+06	3.62981e+06	2.68159e+06	1.80807e+06	361568	3.10341e+06	1.52468e+06	2.29594e+06	2.29284e+06	2.2177e+06	1.61528e+06	3.48124e+06	3.0771e+06	4.65408e+06		5.05514e+06	1.98838e+06	3.38273e+06	2.61411e+06
	High	[R].VPAGTPMYLVNRDENEKLYIAAFHMPPSSGSAPVNLEPFFESAGR.[K]	1xOxidation [M]	0.000359257	1	18	Psat6g059720.1.cds	2	4922.39	1.01782e+07	4.83306e+06		7.9992e+06	8.539e+06		2.13119e+06	2.44712e+06	1.09784e+07	1.6892e+06	2.55757e+06		1.24803e+07	2.67151e+06	5.47868e+06		8.90993e+06	9.30755e+06		5.45129e+06		2.17426e+06	3.06905e+06	1.73078e+06	7.57986e+06			1.13007e+07	1.577e+06			1.35396e+07	4.22696e+06	9.02249e+06
	High	[R].VPAGTPMYLVNRDENEKLYIAAFHMPPSSGSAPVNLEPFFESAGR.[K]	1xDeamidated [N]; 1xOxidation [M]	0.00113259	1	15	Psat6g059720.1.cds	2	4923.38			8.76502e+06			4.71624e+06	1.16783e+07	7.15665e+06		4.8667e+06	1.03075e+07	7.09717e+06		1.11418e+07		8.58435e+06			7.04529e+06		8.41271e+06	7.69015e+06	1.03688e+07	6.87224e+06		8.96166e+06	1.36525e+07		1.15066e+07				1.91293e+07
	High	[R].VPAGTPMYLVNRDENEKLYIAAFHMPPSSGSAPVNLEPFFESAGR.[K]	2xOxidation [M7; M25]	0.00162284	1	2	Psat6g059720.1.cds	2	4938.39
High	Psat0s4851g0160.1.cds	MAATTMKASFPLLMLMGISFLASVCVSSRSDPQNPFIFKSNKFQTLFENENGHIRLLQKFDQRSKIFENLQNYRLLEYKSKPHTIFLPQHTDADYILVVLSGKAILTVLKPDDRNSFNLERGDTIKLPAGTIAYLVNRDDNKELRVLDLAIPVNRPGQLQSFLLSGNKNQQNYLSGFSKNILEASFNTDYEEIEKVLLEEHEKETQHRRSLKDKRQQSQEENVIVKLSRGQIEELSKNAKSTSKKSVSSESEPFNLRSRGPIYSNEFGKFFEITPEKNPQLQDLDIFVNSVEIKEGSLLLPHYNSRAILIVTVNEGKGDFELVDQRNENQQEQRKEDDEEEEQGEEEINKQVQNYKAKLSSGDVFVIPAGHPVAVKASSNLDLLGFGINAENNQRNFLA…	1605.7	85	62	44875	11	52.3	103
	Confidence	Annotated Sequence	Modifications	Qvality PEP	# Proteins	# PSMs	Master Protein Accessions	# Missed Cleavages	Theo. MH+ [Da]	Abundances (Normalized): F1: Sample	Abundances (Normalized): F2: Sample	Abundances (Normalized): F3: Sample	Abundances (Normalized): F4: Sample	Abundances (Normalized): F5: Sample	Abundances (Normalized): F6: Sample	Abundances (Normalized): F7: Sample	Abundances (Normalized): F8: Sample	Abundances (Normalized): F9: Sample	Abundances (Normalized): F10: Sample	Abundances (Normalized): F11: Sample	Abundances (Normalized): F12: Sample	Abundances (Normalized): F13: Sample	Abundances (Normalized): F14: Sample	Abundances (Normalized): F15: Sample	Abundances (Normalized): F16: Sample	Abundances (Normalized): F17: Sample	Abundances (Normalized): F18: Sample	Abundances (Normalized): F19: Sample	Abundances (Normalized): F20: Sample	Abundances (Normalized): F21: Sample	Abundances (Normalized): F22: Sample	Abundances (Normalized): F23: Sample	Abundances (Normalized): F24: Sample	Abundances (Normalized): F25: Sample	Abundances (Normalized): F26: Sample	Abundances (Normalized): F27: Sample	Abundances (Normalized): F28: Sample	Abundances (Normalized): F29: Sample	Abundances (Normalized): F30: Sample	Abundances (Normalized): F31: Sample	Abundances (Normalized): F32: Sample	Abundances (Normalized): F33: Sample	Abundances (Normalized): F34: Sample	Abundances (Normalized): F35: Sample	Abundances (Normalized): F36: Sample	Abundances (Normalized): F37: Sample	Abundances (Normalized): F38: Sample	Abundances (Normalized): F39: Sample	Abundances (Normalized): F40: Sample
	High	[K].AKLSSGDVFVIPAGHPVAVK.[A]		2.63136e-09	3	124	Psat0s4851g0160.1.cds; Psat5g199920.1.cds	1	1992.13	2.06283e+07	1.44889e+07	2.30027e+07	1.90174e+07	2.51069e+07	2.60775e+07	2.52697e+07	2.2646e+07	2.49999e+07	1.82259e+07	2.38089e+07	1.853e+07	2.10138e+07	3.51549e+07	2.62943e+07	2.88787e+07	2.59906e+07	2.64018e+07	2.38713e+07	2.99491e+07	2.86605e+07	1.96244e+07	1.7885e+07	1.9974e+07	2.54895e+07	2.17594e+07	2.87871e+07	2.7957e+07	3.10354e+07	1.68809e+07	2.08696e+07	1.50068e+07	5.17837e+07	6.91589e+07	4.71248e+07	2.85971e+06
	High	[R].AILIVTVNEGK.[G]		0.000397844	2	65	Psat0s4851g0160.1.cds	0	1156.69	6.26377e+06	6.40398e+06	5.88415e+06	5.32584e+06	6.76347e+06	6.95567e+06	7.44711e+06	4.00162e+06	7.35576e+06	6.67198e+06	6.85276e+06	6.12423e+06	7.51546e+06	6.6282e+06	9.7196e+06	7.09483e+06	5.23671e+06	8.79429e+06	6.8338e+06	7.03197e+06	9.97132e+06	8.29632e+06	5.05683e+06	5.54157e+06	3.00177e+06	6.02889e+06	1.10523e+07	7.77006e+06	6.59859e+06			1.51576e+07	1.59168e+07	1.15396e+07	1.51273e+06
	High	[R].AILIVTVNEGK.[G]	1xDeamidated [N8]	0.0575119	2	15	Psat0s4851g0160.1.cds	0	1157.68	366919	1.63769e+06	1.75364e+06	1.03613e+06	1.28848e+06	465107	3.92735e+06	2.4553e+06	3.81752e+06	4.44455e+06	5.32193e+06	2.20119e+06	2.05519e+06	1.42701e+06	2.08521e+06	1.1372e+06	3.9893e+06	3.62935e+06	4.49265e+06	2.7383e+06	4.4344e+06	2.4982e+06	3.25382e+06	3.60873e+06	1.81804e+06	4.10954e+06	4.16545e+06	6.09774e+06	5.76798e+06			342359	5.8844e+06
	High	[R].AILIVTVNEGKGDFELVDQR.[N]		1.57344e-08	2	160	Psat0s4851g0160.1.cds	1	2216.19	2.65179e+07	2.57757e+07	2.00591e+07	1.97033e+07	1.55185e+07	1.61048e+07	2.16572e+07	1.35091e+07	1.4259e+07	1.30306e+07	2.52348e+07	2.48339e+07	2.1153e+07	1.23891e+07	1.54521e+07	2.0951e+07	9.29334e+06	1.93609e+07	1.37431e+07	1.00593e+07	2.76525e+07	2.53723e+07	2.14325e+07	1.30563e+07	4.78956e+06	2.20198e+07	3.68686e+07	1.28811e+07	2.04987e+07	1.6667e+07	1.19675e+07	3.59945e+07	2.62284e+07	510646	869650	844896
	High	[R].AILIVTVNEGKGDFELVDQR.[N]	1xDeamidated [N8]	0.000922317	2	1	Psat0s4851g0160.1.cds	1	2217.18		295898		457328			628184			498814		587141		486789			455583		468218	373821			233118					498255					1.31636e+06
	High	[R].AILIVTVNEGKGDFELVDQRNENQQEQR.[K]		1.02151e-05	2	52	Psat0s4851g0160.1.cds	2	3242.64	6.67133e+06	4.57297e+06	7.26143e+06	6.78771e+06	5.89089e+06	5.65785e+06	8.40116e+06	4.47297e+06	5.20192e+06	3.62355e+06	7.30319e+06	6.55222e+06	7.62699e+06	3.59188e+06	6.08546e+06	7.9851e+06	3.90551e+06	5.42305e+06	5.12511e+06	2.29116e+06	9.87944e+06	7.46792e+06	5.31671e+06	5.07853e+06	2.59889e+06	6.53662e+06	1.14986e+07	5.14853e+06	4.4889e+06			5.55608e+06	1.44812e+07	1.36991e+07	4.1382e+06
	High	[R].AILIVTVNEGKGDFELVDQRNENQQEQR.[K]	1xDeamidated [N/Q]	0.000159436	2	4	Psat0s4851g0160.1.cds	2	3243.62
	High	[K].AILTVLKPDDR.[N]		8.59851e-05	6	702	Psat0s4851g0160.1.cds; Psat0s5g0160.1.cds; Psat0s7016g0040.1.cds; Psat5g199920.1.cds	0	1240.73	3.54269e+08	3.49671e+08	3.10034e+08	2.52175e+08	2.77344e+08	2.86738e+08	2.77899e+08	2.61083e+08	3.12127e+08	3.55257e+08	3.12333e+08	4.13836e+08	2.21074e+08	2.96482e+08	3.5358e+08	3.55855e+08	2.32515e+08	3.47003e+08	3.13509e+08	2.91532e+08	3.62749e+08	3.92856e+08	2.44866e+08	3.40473e+08	3.26584e+08	3.09314e+08	3.3099e+08	2.23592e+08	2.40563e+08	3.28352e+08	5.2844e+08	1.84431e+08	4.96738e+08	5.87432e+08
	High	[K].AILTVLKPDDRNSFNLER.[GE]		5.82438e-05	6	418	Psat0s4851g0160.1.cds; Psat0s5g0160.1.cds; Psat0s7016g0040.1.cds; Psat5g199920.1.cds	1	2101.14	2.69208e+08	1.34024e+08	1.73198e+08	1.994e+08	3.2626e+08	2.1937e+08	3.3713e+08	3.17568e+08	2.57688e+08	1.80794e+08	2.5712e+08	3.47582e+08	1.51607e+08	2.70694e+08	3.01821e+08	3.34562e+08	2.45271e+08	2.71346e+08	3.23886e+08	2.71084e+08	2.78296e+08	2.87845e+08	3.20581e+08	2.25268e+08	2.5733e+08	3.01584e+08	3.05505e+08	1.85609e+08	1.82638e+08	5.2999e+07	5.32355e+07	1.7001e+07	8.98215e+07	1.15624e+08	3.39557e+08	5.13516e+08	3.08525e+07	2.0923e+08	445409	575239
	High	[K].AILTVLKPDDRNSFNLER.[GE]	1xDeamidated [N]	0.000127709	6	35	Psat0s4851g0160.1.cds; Psat0s5g0160.1.cds; Psat0s7016g0040.1.cds; Psat5g199920.1.cds	1	2102.12	3.69532e+06	3.93236e+06	1.3877e+06	1.19528e+06	4.07337e+06	1.35797e+06	3.45832e+06	1.82354e+06	3.41393e+06	846225	2.82009e+06	3.20713e+06	3.14127e+07	4.74322e+06	5.35736e+06	4.77268e+06	3.92743e+06	4.51131e+06	4.17269e+06	5.89884e+06	3.55464e+06	3.39857e+06	1.46902e+06	2.35069e+06	3.58955e+06	3.59105e+07	4.2572e+06	1.60238e+06	2.58419e+07	2.48417e+06	322556		3.95072e+06	2.89572e+06	2.11426e+06	7.1076e+06		6.36521e+06	1.45713e+07	1.29689e+07
	High	[K].AILTVLKPDDRNSFNLERGDTIK.[L]		0.0128475	4	7	Psat0s4851g0160.1.cds; Psat0s7016g0040.1.cds	2	2615.42	1.00735e+06	367906	1.45346e+06	1.11072e+06	1.89914e+06	416293	1.32568e+06	1.73153e+06	1.1962e+06	818027	1.49849e+06	1.82104e+06	1.08594e+06	3.30035e+06	1.58894e+06	2.47566e+06	1.48997e+06	1.50642e+06	756742	349347	1.29741e+06	1.46712e+06	2.35539e+06	1.50463e+06	1.50388e+06	1.84787e+06	1.54664e+06	1.449e+06	1.9875e+06							2.7487e+06			4.55071e+06
	High	[K].ASSNLDLLGFGINAENNQR.[N]		1.55278e-08	3	1032	Psat0s4851g0160.1.cds; Psat5g199920.1.cds	0	2033	6.86649e+07	4.90662e+07	5.2359e+07	7.08774e+07	6.43827e+07	5.10378e+07	6.20859e+07	6.4705e+07	5.65319e+07	4.3646e+07	6.70937e+07	7.64005e+07	5.72594e+07	5.58191e+07	4.79041e+07	7.46789e+07	3.95017e+07	6.69364e+07	5.68993e+07	4.59872e+07	6.67451e+07	7.72777e+07	6.57785e+07	7.80932e+07	5.656e+07	6.30444e+07	8.78654e+07	4.09647e+07	5.06016e+07	2.37152e+09	1.77662e+09	6.84807e+08	6.95795e+07	4.25235e+08	5.09138e+08	4.28318e+07	1.23165e+07	1.27697e+07	974498
	High	[K].ASSNLDLLGFGINAENNQR.[N]	1xDeamidated [N/Q]	1.24724e-07	3	228	Psat0s4851g0160.1.cds; Psat5g199920.1.cds	0	2033.99	1.35118e+06	4.27063e+06	2.83422e+06	5.4972e+06	1.62648e+06	1.98831e+06	4.55392e+06	3.04969e+06	7.75023e+06	9.54114e+06	6.50911e+06	2.95838e+06	5.2491e+06	1.24569e+07	1.15792e+07	867100	7.68369e+06	3.09116e+06	5.85251e+06	8.2532e+06	3.92673e+06	2.74177e+06	2.89933e+06	5.93329e+06	1.167e+06	1.28833e+07	3.93053e+06	1.20927e+07	9.43113e+06		181896	6.9094e+06	4.08533e+06	1.75024e+06		2.23926e+07	2.28739e+07	8.89799e+06		171170
	High	[K].ASSNLDLLGFGINAENNQR.[N]	2xDeamidated [N/Q]	0.000133974	3	2	Psat0s4851g0160.1.cds; Psat5g199920.1.cds	0	2034.97
	High	[K].EDDEEEEQGEEEINK.[Q]		1.75017e-06	3	41	Psat0s4851g0160.1.cds; Psat0s5g0160.1.cds	0	1821.71	174330	124103	244663	213204	245215	251706	252815	196650	304856	422228	206944	201108	214140	387609	480150	331597	360382	422100	297834	529209	313203	252247		181245	255340	169947	453279	443234	369783		537230	1.28329e+06	942326	578504
	High	[K].EDDEEEEQGEEEINKQVQNYK.[A]		1.7356e-05	3	32	Psat0s4851g0160.1.cds; Psat0s5g0160.1.cds	1	2582.1	286444	131181	522538	250998	413258	437369	654300	538297	255609	428269	329295	282836	11778.3	880255	533452	660515		406567	410094		774813	343387	152051	243762	262902	315114	690349	312225	577823				1.72501e+06	1.55432e+06	1.39298e+06
	High	[K].EGSLLLPHYNSR.[AL]		4.88621e-05	6	1996	Psat0s3959g0040.1.cds; Psat0s4851g0160.1.cds; Psat0s5g0160.1.cds; Psat5g199920.1.cds; Psat5g216000.1.cds	0	1385.72	2.75532e+08	1.90784e+08	1.7741e+08	1.41686e+08	1.84133e+08	2.00106e+08	2.96905e+08	1.89614e+08	1.687e+08	1.61736e+08	2.24716e+08	2.79081e+08	1.44074e+08	1.9523e+08	1.91515e+08	2.31148e+08	1.89234e+08	2.45149e+08	2.64522e+08	2.81058e+08	2.52142e+08	2.1974e+08	2.34454e+08	1.96535e+08	2.17442e+08	2.11616e+08	2.40055e+08	1.78609e+08	1.74155e+08	133941	1.0011e+06	6.50906e+07	1.55525e+08	8.39081e+07	810863	2.45842e+08	1.05984e+09	1.26635e+09	4.47692e+08
	High	[K].EGSLLLPHYNSR.[AL]	1xDeamidated [N10]	3.19541e-05	6	224	Psat0s3959g0040.1.cds; Psat0s4851g0160.1.cds; Psat0s5g0160.1.cds; Psat5g199920.1.cds; Psat5g216000.1.cds	0	1386.7	1.58122e+07	1.78622e+07	9.60874e+06	7.44592e+06	1.34694e+07	1.5657e+07	1.52464e+07	1.02316e+07	1.52072e+07	1.38493e+07	1.62558e+07	1.7827e+07	1.00293e+07	1.14909e+07	2.02686e+07	1.44372e+07	1.93158e+07	1.58486e+07	1.67002e+07	2.65785e+07	1.4395e+07	1.27277e+07	1.46468e+07	1.23893e+07	2.01562e+07	3.50061e+07	1.58737e+07	1.2506e+07	1.3391e+07			4.44075e+06	6.21319e+06	7.73364e+06		9.07677e+06	3.41902e+07	5.13339e+07	6.8559e+07	3.51773e+06
	High	[K].ELAFPGSAQEVDR.[I]		5.02872e-05	3	1536	Psat0s4851g0160.1.cds; Psat0s5g0160.1.cds; Psat5g199920.1.cds	0	1418.69	1.53151e+09	1.35544e+09	1.46578e+09	1.38641e+09	1.29889e+09	1.34832e+09	1.50848e+09	1.31355e+09	1.44017e+09	1.42203e+09	1.3627e+09	1.59151e+09	1.07926e+09	1.56473e+09	1.73515e+09	1.76386e+09	1.23782e+09	1.74119e+09	1.54949e+09	2.03306e+09	1.71409e+09	1.5142e+09	1.0233e+09	1.57538e+09	1.36167e+09	1.25904e+09	1.61187e+09	1.55115e+09	1.61327e+09	1.73651e+06	3.64744e+07	2.24499e+09	3.08071e+09	1.86904e+09	1.56431e+08	1.04452e+08	9.58178e+07	7.12205e+07	1.51903e+06
	High	[K].ELAFPGSAQEVDR.[I]	1xDeamidated [Q9]	0.000191456	3	53	Psat0s4851g0160.1.cds; Psat0s5g0160.1.cds; Psat5g199920.1.cds	0	1419.68	6.04555e+06						8.55544e+06	2.54431e+06	1.89853e+06	5.66261e+06	8.51201e+06				2.11685e+06		7.99828e+06	1.42644e+07	1.09262e+07	3.52546e+07	1.08055e+07	1.02412e+07	1.56369e+06	9.61468e+06	1.09153e+07	2.56418e+06	1.11896e+07	2.05526e+07	2.28605e+07			2.59034e+07	4.81782e+07	3.55349e+07	1.6446e+07	313872
	High	[K].ELAFPGSAQEVDRILENQK.[Q]		1.62271e-08	3	122	Psat0s4851g0160.1.cds; Psat0s5g0160.1.cds; Psat5g199920.1.cds	1	2144.1	1.1222e+08	8.02347e+07	1.21555e+08	1.12419e+08	1.04147e+08	9.3703e+07	1.25649e+08	1.78596e+08	9.89784e+07	3.35732e+07	1.20152e+08	1.10394e+08	9.89447e+07	1.15418e+08	8.24992e+07	1.30121e+08	9.07644e+07	1.03506e+08	1.05697e+08	1.15112e+08	1.16602e+08	9.27702e+07	1.19364e+08	1.01453e+08	9.59851e+07	1.15818e+08	1.18643e+08	1.35518e+08	1.57086e+08	2.87918e+08	1.47622e+08		2.40443e+08	9.39641e+07	4.40947e+08	4.31336e+06
	High	[K].ELAFPGSAQEVDRILENQK.[Q]	1xDeamidated [N/Q]	3.14526e-07	3	20	Psat0s4851g0160.1.cds; Psat0s5g0160.1.cds; Psat5g199920.1.cds	1	2145.08				1.68644e+07				1.90696e+07	1.81467e+07	1.40067e+07	1.5538e+07	2.06841e+07		1.60929e+07	1.54522e+07	1.42284e+07	1.77932e+07	1.63294e+07	1.57895e+07		1.37438e+07	1.85622e+07	1.85766e+07	2.1042e+07			1.7592e+07				4.34043e+06			1.38357e+07
	High	[K].FFEITPEK.[N]		0.00195077	3	2874	Psat0s4851g0160.1.cds; Psat5g199920.1.cds	0	1010.52	1.20958e+09	8.14888e+08	6.88473e+08	8.55035e+08	6.93373e+08	7.04237e+08	7.86867e+08	9.56525e+08	9.43445e+08	9.13798e+08	7.90333e+08	1.29832e+09	6.58218e+08	7.1755e+08	8.52983e+08	6.38024e+08	7.90961e+08	7.79609e+08	7.99594e+08	8.16687e+08	8.45601e+08	8.88504e+08	1.08086e+09	8.71724e+08	8.11389e+08	6.94521e+08	6.87754e+08	6.30841e+08	7.21001e+08	956987	1.83092e+07	2.76637e+06		8.08262e+07	1.09928e+09	2.08335e+09	2.48948e+09	2.06578e+09	5.72682e+07
	High	[K].FFEITPEKNPQLQDLDIFVNSVEIK.[E]		1.63846e-06	3	1830	Psat0s4851g0160.1.cds; Psat5g199920.1.cds	1	2963.54	6.71406e+08	5.0498e+08	4.97295e+08	5.54499e+08	4.0907e+08	4.22456e+08	5.76535e+08	5.58558e+08	4.34113e+08	4.1469e+08	5.25609e+08	7.92078e+08	5.13797e+08	3.7797e+08	4.57834e+08	6.14775e+08	3.09557e+08	5.59116e+08	5.29489e+08	2.85126e+08	5.44762e+08	6.45529e+08	6.82503e+08	6.34683e+08	3.62508e+08	4.58109e+08	7.86457e+08	2.6151e+08	3.09828e+08	3.1877e+08	4.22996e+07	4.8212e+07	3.07833e+08	5.51087e+08	1.52777e+08	2.741e+08	1.37805e+08
	High	[K].FFEITPEKNPQLQDLDIFVNSVEIK.[E]	1xDeamidated [N/Q]	8.27778e-05	3	94	Psat0s4851g0160.1.cds; Psat5g199920.1.cds	1	2964.52	2.70415e+06	2.11346e+06	2.2789e+06					3.34709e+06	2.67775e+06	2.30967e+06	3.23381e+06	4.05948e+06	3.19566e+06	2.03743e+06	2.13406e+06	2.64918e+06	2.2204e+06	6.1537e+07	3.29633e+06		3.56296e+06		5.08249e+06			3.11572e+06	4.62882e+06	2.56177e+06	3.31544e+06	1.66552e+07	1.25417e+08	1.03737e+07		831648				5.15525e+06
	High	[K].FFEITPEKNPQLQDLDIFVNSVEIK.[E]	2xDeamidated [N/Q]	2.91196e-05	3	112	Psat0s4851g0160.1.cds; Psat5g199920.1.cds	1	2965.51																														1.65902e+07	5.0369e+07	6.59604e+06
	High	[K].FFEITPEKNPQLQDLDIFVNSVEIK.[E]	3xDeamidated [Q11; N20; N/Q]	0.000207114	3	50	Psat0s4851g0160.1.cds; Psat5g199920.1.cds	1	2966.49	293630	32723.8	311606	22029	22515.5	96601.2			5316.45		13713.1			8725.62	15573.8	9312.5				3996.51		132226	155448	158819		18761.4	30546	5471.12	43996.4	1.88041e+07	1.89664e+07	2.00457e+06
	High	[K].FFEITPEKNPQLQDLDIFVNSVEIKEGSILLPHYNSR.[A]		1.12086e-08	3	1556	Psat0s4851g0160.1.cds; Psat5g199920.1.cds	2	4330.24	1.81274e+08	7.9771e+07	1.48083e+08	1.6935e+08	1.34145e+08	1.00046e+08	2.00263e+08	2.09841e+08	1.07901e+08	8.08377e+07	1.8289e+08	2.38214e+08	1.74447e+08	1.4404e+08	1.04515e+08	1.57795e+08	9.48222e+07	1.2056e+08	1.24454e+08	6.04194e+07	1.5249e+08	1.80393e+08	2.78873e+08	1.65982e+08	6.83179e+07	9.96561e+07	2.45131e+08	6.0885e+07	7.49916e+07	3.76181e+08	2.62284e+08	1.87727e+07	8.47051e+07	3.09232e+08	3.64945e+07
	High	[K].FFEITPEKNPQLQDLDIFVNSVEIKEGSILLPHYNSR.[A]	1xDeamidated [N/Q]	6.35004e-09	3	506	Psat0s4851g0160.1.cds; Psat5g199920.1.cds	2	4331.22	6.69563e+06	4.88868e+06	4.83307e+06	2.93413e+06	2.31786e+06	3.46e+06	5.12084e+06	4.71998e+06	3.8534e+06	2.31097e+06	4.60797e+06	8.53103e+06	4.47967e+06	9.26284e+06	5.46488e+06	3.66593e+06	2.4031e+06	1.10254e+06	3.81465e+06	3.15339e+06	1.17078e+07	3.79817e+06	6.83399e+06	2.47538e+06	2.00624e+06	4.64548e+06	8.60301e+06	2.60904e+06	4.75004e+06	2.28941e+07	5.38533e+06	4.09301e+07	5.21946e+06	3.40111e+07	3.02858e+06
	High	[K].FFEITPEKNPQLQDLDIFVNSVEIKEGSILLPHYNSR.[A]	2xDeamidated [N/Q]	8.53953e-08	3	130	Psat0s4851g0160.1.cds; Psat5g199920.1.cds	2	4332.21																														1.76623e+07	2.25088e+08	1.14854e+06
	High	[K].FFEITPEKNPQLQDLDIFVNSVEIKEGSILLPHYNSR.[A]	3xDeamidated [N35; N/Q]	4.95034e-07	3	154	Psat0s4851g0160.1.cds; Psat5g199920.1.cds	2	4333.19	491662	463565		976829		842517	354639		631970		553498		890654	297194	740872		716518				654577	708695	744800						743868	1.12769e+07	4.24099e+07	8.8806e+06
	High	[K].FQTLFENENGHIR.[L]		1.27033e-05	4	2115	Psat0s4851g0160.1.cds; Psat0s7016g0040.1.cds	0	1604.78	7.02696e+08	4.39667e+08	4.75794e+08	5.64979e+08	7.10992e+08	6.17487e+08	8.10732e+08	6.6319e+08	6.88602e+08	6.07121e+08	7.7422e+08	7.91536e+08	4.85622e+08	8.08908e+08	7.47927e+08	8.29756e+08	7.1113e+08	8.18161e+08	8.47715e+08	1.15504e+09	8.77649e+08	7.45926e+08	6.29564e+08	7.16231e+08	6.7732e+08	5.68629e+08	8.76645e+08	5.32727e+08	5.7076e+08	9.25071e+07	1.02002e+09	5.68538e+08	6.86979e+07	8.54972e+06	4.95893e+08	1.91146e+09	1.813e+09	6.51215e+08	211634
	High	[K].FQTLFENENGHIR.[L]	1xDeamidated [N/Q]	3.82604e-06	4	475	Psat0s4851g0160.1.cds; Psat0s7016g0040.1.cds	0	1605.77	2.43893e+08	3.73869e+08	1.73378e+08	1.70965e+08	2.76438e+08	2.33093e+08	2.80692e+08	2.16019e+08	2.43888e+08	2.68159e+08	2.63674e+08	2.60517e+08	1.76312e+08	3.26544e+08	4.09698e+08	3.25278e+08	3.04367e+08	3.34478e+08	3.16345e+08	4.29842e+08	3.38702e+08	2.72769e+08	2.54667e+08	2.39565e+08	3.02531e+08	6.55095e+08	3.57324e+08	2.26333e+08	2.78151e+08	1.14215e+07	1.56423e+08	2.05085e+08	7.21982e+07	2.47138e+07	4.90176e+08	7.75612e+08	7.77065e+08	4.84192e+07
	High	[K].FQTLFENENGHIR.[L]	2xDeamidated [N/Q]	2.92431e-05	4	77	Psat0s4851g0160.1.cds; Psat0s7016g0040.1.cds	0	1606.75	728018	1.36352e+06	302285	210171	476318	608467	439003	420258	1.00406e+07	295792	400818	450242	236495	597891	728283	601234	458384	3.25858e+06	1.61187e+06	3.28243e+06	1.64622e+06	1.60134e+06	690919	519813	3.17778e+06	4.10119e+06	719825	1.28448e+06	2.45178e+06		3.00381e+06	2.30965e+06	1.43703e+06	3.02344e+06	5.39072e+06	8.93785e+06			5.20364e+06
	High	[K].GDFELVDQR.[N]		0.00305204	2	37	Psat0s4851g0160.1.cds	0	1078.52	3.10351e+06	3.4213e+06	2.42151e+06	2.68526e+06	2.47043e+06	2.59074e+06	3.30075e+06	2.46979e+06	3.67856e+06	4.8204e+06	2.83409e+06	3.88664e+06	2.77755e+06	3.18316e+06	4.2611e+06	3.71476e+06	2.83966e+06	3.13246e+06	2.78664e+06	4197867	3.66522e+06	3.35469e+06	2.65266e+06	2.84267e+06	3.34845e+06	2.46031e+06	3.87834e+06	3.07495e+06	3.14893e+06			3.53513e+06	7.60426e+06	9.39471e+06
	High	[K].GDFELVDQRNENQQEQR.[K]		5.09098e-05	2	56	Psat0s4851g0160.1.cds	1	2104.96	2.79516e+06	2.1112e+06	3.39987e+06	3.17148e+06	3.16838e+06	3.66692e+06	3.91062e+06	2.74583e+06	2.9417e+06	2.75513e+06	2.98708e+06	2.7547e+06	3.04689e+06	4.06709e+06	4.22841e+06	4.50261e+06	3.3609e+06	3.43402e+06	3.14633e+06	2.13208e+06	4.15257e+06	2.16779e+06	2.13367e+06	2.45777e+06	2.30478e+06	3.35781e+06	5.01408e+06	2.91595e+06	3.39414e+06			1.29723e+06			3.70558e+06	7.73657e+06	9.53809e+06	7.02201e+06	8.44095e+06
	High	[K].GDFELVDQRNENQQEQR.[K]	1xDeamidated [N/Q]	0.000374601	2	43	Psat0s4851g0160.1.cds	1	2105.95			270728				423603													239916								436120
	High	[R].GDTIKLPAGTIAYLVNR.[D]		5.92457e-08	6	433	Psat0s4851g0160.1.cds; Psat0s7016g0040.1.cds; Psat0s3779g0080.1.cds; Psat5g216000.1.cds	1	1802.02	8.28038e+07	5.61436e+07	6.39748e+07	6.93589e+07	5.87725e+07	6.1333e+07	7.51684e+07	6.35644e+07	5.67982e+07	5.21056e+07	6.00845e+07	8.97749e+07	5.92233e+07	7.9037e+07	7.54466e+07	9.1264e+07	4.82504e+07	8.86858e+07	7.25368e+07	1.16917e+08	7.81139e+07	7.29706e+07	6.48965e+07	8.19226e+07	6.74143e+07	5.01669e+07	9.48062e+07	7.49827e+07	9.74395e+07	6.38565e+07	1.81783e+08	1.45254e+08	1.63369e+08	1.08346e+08
	High	[R].GDTIKLPAGTIAYLVNR.[D]	1xDeamidated [N16]	0.000217887	6	7	Psat0s4851g0160.1.cds; Psat0s7016g0040.1.cds; Psat0s3779g0080.1.cds; Psat5g216000.1.cds	1	1803																															1.63918e+06	580198			1.56925e+06
	High	[R].GPIYSNEFGK.[F]		0.000601203	3	234	Psat0s4851g0160.1.cds; Psat0s5g0160.1.cds	0	1111.54	1.56367e+08	1.3369e+08	1.29312e+08	1.24849e+08	1.23172e+08	1.22656e+08	1.46829e+08	1.51175e+08	1.44226e+08	1.55851e+08	1.56789e+08	1.79951e+08	1.20614e+08	1.98628e+08	1.66833e+08	1.75032e+08	1.43816e+08	1.73059e+08	1.55807e+08	2.12286e+08	1.86921e+08	1.6872e+08	1.12893e+08	1.7928e+08	1.67329e+08	1.36504e+08	1.74938e+08	1.23852e+08	1.38194e+08			1.79845e+07	3.46025e+08	5.51523e+08	4.03129e+08
	High	[R].GPIYSNEFGK.[F]	1xDeamidated [N6]	0.00131195	3	30	Psat0s4851g0160.1.cds; Psat0s5g0160.1.cds	0	1112.53	2.26833e+06	4.20443e+06	1.31273e+06	1.18326e+06	1.55698e+06	1.94762e+06	2.04984e+06	2.07424e+06	2.3198e+06	2.29153e+06	2.23935e+06	2.40517e+06	1.51181e+06	2.65656e+06	2.38084e+06	2.38399e+06	2.23638e+06	2.25668e+06	2.53034e+06	3.23462e+06	2.38812e+06	2.23534e+06	1.10769e+06	2.72435e+06	2.65927e+06	3.5614e+06	2.70051e+06	2.1585e+06	3.28597e+06				2.02191e+06	3.20376e+06	4.80128e+06	5.5717e+06
	High	[RK].GQIEELSK.[N]		0.0081038	4	1474	Psat0s4851g0160.1.cds; Psat5g199920.1.cds; Psat5g216000.1.cds	0	903.478	1.0749e+09	6.477e+08	9.99538e+08	8.70631e+08	7.29089e+08	9.10762e+08	1.12825e+09	1.00746e+09	8.55456e+08	9.24488e+08	1.02043e+09	1.07431e+09	7.91492e+08	8.68264e+08	9.28752e+08	8.62619e+08	1.08583e+09	1.11574e+09	1.19987e+09	1.19097e+09	1.13546e+09	9.62291e+08	9.68022e+08	9.63576e+08	8.19879e+08	8.94125e+08	9.23686e+08	7.23949e+08	7.39388e+08				66019.1		2.59875e+07	7.56625e+08	1.95228e+09	2.74398e+09	4.13636e+09	4.40088e+09
	High	[RK].GQIEELSK.[N]	1xDeamidated [Q2]	0.111493	4	12	Psat0s4851g0160.1.cds; Psat5g199920.1.cds; Psat5g216000.1.cds	0	904.462	1.97286e+06	1.62251e+06	2.10229e+06	1.98184e+06	2.06512e+06	1.33954e+06	6.3266e+06	6.0809e+06	5.40587e+06	7.47147e+06	5.88747e+06	4.98801e+06	3.53336e+06	4.23845e+06	4.32518e+06	2.57086e+06	1.28635e+07	1.32732e+07	1.12236e+07	24897487	1.06759e+07	8.52952e+06	6.71453e+06	8.58286e+06	1.12455e+07	7.17401e+06	6.5381e+06	1.57911e+07	1.4694e+07						1.52969e+07	2.77253e+07			4.68325e+07
	High	[RK].GQIEELSKNAK.[S]	1xDeamidated [N9]	0.000138213	4	26	Psat0s4851g0160.1.cds; Psat5g199920.1.cds; Psat5g216000.1.cds	1	1217.64	408999	458998	642427	181813	138207	508925	545044	547748	279794	362937	477879	444059	522554	256417	1.12354e+06	508643	676180	470806	526467	1.3948e+06	520289	395975	352668	138686	165225	198925	573863	666744	485150		1.76691e+06	1.58117e+06	673244			2.15614e+06	4.72648e+06	4.06948e+06
	High	[R].KEDDEEEEQGEEEINK.[Q]		1.89729e-10	2	397	Psat0s4851g0160.1.cds	1	1949.81	4.53239e+07	4.18551e+07	5.93901e+07	6.52621e+07	6.9724e+07	6.6387e+07	7.7544e+07	5.13253e+07	7.58325e+07	9.1284e+07	5.64199e+07	5.4393e+07	6.42188e+07	8.6507e+07	1.11662e+08	9.54606e+07	7.73754e+07	1.0423e+08	1.00049e+08	8.16838e+07	9.64073e+07	5.82944e+07	3.23479e+07	5.38352e+07	6.40402e+07	6.11306e+07	1.2118e+08	7.37102e+07	8.92138e+07	3.5633e+06	1.22322e+08	6.85795e+07	4.57651e+07	2.72937e+06	119127	341736	1.31914e+07	1.8464e+08	5.50022e+08	8.68193e+08
	High	[R].KEDDEEEEQGEEEINK.[Q]	1xDeamidated [N/Q]	1.78968e-11	2	42	Psat0s4851g0160.1.cds	1	1950.79	529320	493688				1.19255e+06	1.31155e+06				503395						491708	2.66993e+06	714307	954181	1.60105e+06			276267				769822	536213		2.05525e+06	2.09203e+06	1.31411e+06	416082			2.32842e+06		7.19148e+06
	High	[R].KEDDEEEEQGEEEINKQVQNYK.[A]		5.389e-10	2	378	Psat0s4851g0160.1.cds	2	2710.2	6.98365e+07	6.95242e+07	1.04659e+08	1.04631e+08	1.3134e+08	1.26037e+08	1.54636e+08	1.07447e+08	1.37604e+08	1.0915e+08	1.09603e+08	7.64603e+07	1.17967e+08	1.80803e+08	1.6727e+08	1.73533e+08	1.34203e+08	1.19388e+08	1.45877e+08	9.25111e+07	1.45953e+08	7.54496e+07	5.59045e+07	7.16269e+07	8.21759e+07	1.41566e+08	1.79062e+08	1.28517e+08	1.41447e+08	5.906e+07	4.79215e+07	5.37807e+06	1.64697e+08	2.93637e+08	3.53165e+08	1.94718e+08	4.57388e+06
	High	[R].KEDDEEEEQGEEEINKQVQNYK.[A]	1xDeamidated [N/Q]	2.0091e-10	2	174	Psat0s4851g0160.1.cds	2	2711.18	908846	1.41767e+06	1.58917e+06	2.90419e+06	4.40341e+06	3.28659e+06	2.9651e+06	2.71864e+06	4.21474e+06	3.70885e+06	3.40778e+06	2.4009e+06	3.75487e+06	4.98761e+06	4.179e+06	3.38748e+06	3.8691e+06	6.65073e+06	6.15259e+06	3.52297e+07	3.96056e+06	2.79551e+06	1.56013e+06	1.95389e+06	3.56649e+06	6.11328e+06	4.18781e+06	7.72163e+06	8.96839e+06	2.62383e+06	2.18575e+06	5.8e+06	9.27463e+06	1.19086e+07	1.07219e+07	1.5567e+07	5.10776e+06	5.30365e+06
	High	[R].KEDDEEEEQGEEEINKQVQNYK.[A]	2xDeamidated [Q9; Q17]	3.76338e-05	2	2	Psat0s4851g0160.1.cds	2	2712.16	198954	129484	372175		148741	112102	645363			190089			102993	239585		1.09805e+06		162563		249968	292055					160210
	High	[K].KSVSSESEPFNLR.[S]		3.90275e-07	3	276	Psat0s4851g0160.1.cds; Psat5g199920.1.cds	1	1479.74	1.27891e+08	1.25548e+08	1.6418e+08	1.36679e+08	1.6344e+08	1.74511e+08	1.26771e+08	1.30648e+08	1.67466e+08	1.80072e+08	1.47504e+08	1.26286e+08	1.12493e+08	2.51537e+08	2.10718e+08	1.58691e+08	1.88156e+08	1.43136e+08	1.61937e+08	2.76311e+08	1.86742e+08	1.40313e+08	9.08929e+07	1.5365e+08	1.68438e+08	1.70826e+08	1.88557e+08	1.90632e+08	2.04166e+08	2.6982e+06	1.9725e+08	2.39385e+08	1.9052e+08	1.82005e+08	3.7011e+08	3.55479e+08	2.21159e+08	397009	584582
	High	[K].KSVSSESEPFNLR.[S]	1xDeamidated [N11]	0.000359257	3	2	Psat0s4851g0160.1.cds; Psat5g199920.1.cds	1	1480.73																																		930910
	High	[K].IFENLQNYR.[L]		0.000246652	5	2838	Psat0s4055g0080.1.cds; Psat0s4851g0160.1.cds; Psat0s7016g0040.1.cds	0	1196.61	1.85292e+09	1.29118e+09	1.25235e+09	1.28838e+09	1.26444e+09	1.2273e+09	1.39495e+09	1.65682e+09	1.52209e+09	1.2757e+09	1.42676e+09	1.91804e+09	1.10438e+09	1.47829e+09	1.32856e+09	1.23913e+09	1.37648e+09	1.30646e+09	1.4682e+09	1.52004e+09	1.43125e+09	1.4302e+09	1.88753e+09	1.36095e+09	1.45678e+09	1.51851e+09	1.35795e+09	1.40293e+09	1.29664e+09	2.59132e+06	4.44234e+08	3.57839e+09	2.8692e+09	1.33585e+09	8.1418e+07	3.4514e+07		3.15294e+06	3.12337e+06	6.32623e+06
	High	[K].IFENLQNYR.[L]	1xDeamidated [N/Q]	0.000694713	5	105	Psat0s4055g0080.1.cds; Psat0s4851g0160.1.cds; Psat0s7016g0040.1.cds	0	1197.59	1.39136e+07	2.58325e+07	1.57951e+07	1.49667e+07	1.29713e+07	1.30936e+07	2.62528e+07	2.68067e+07	2.0377e+07	3.32251e+07	2.6097e+07	2.58171e+07	1.84709e+07	2.23907e+07	2.01617e+07	1.7599e+07	3.41473e+07	3.49775e+07	3.7955e+07	75800436	3.019e+07	3.26617e+07	2.09753e+07	3.21645e+07	3.46625e+07	3.40926e+07	2.75095e+07	4.52728e+07	4.75218e+07	261249	1.52359e+07	1.28718e+08	1.09491e+08	1.00772e+08	2.40721e+07	1.22225e+07
	High	[K].IFENLQNYR.[L]	2xDeamidated [Q6; N]	0.00557815	5	3	Psat0s4055g0080.1.cds; Psat0s4851g0160.1.cds; Psat0s7016g0040.1.cds	0	1198.57																																1.37187e+06		522155
	High	[R].ILENQKQSHFADAQPQQR.[E]		0.000715406	2	4	Psat0s4851g0160.1.cds; Psat0s5g0160.1.cds	1	2138.07					29604.2		30001.5	49520.8						56696.3	31463.7		47510.9
	High	[R].ILENQKQSHFADAQPQQR.[E]	1xDeamidated [N/Q]	0.000231348	2	55	Psat0s4851g0160.1.cds; Psat0s5g0160.1.cds	1	2139.06	210309	346027	428885	281835	457496	473205	654668	507335	270629	121315	373761	176558	352749	527830	413014	532755	831609	431887	396727	318175	405401	153716	183893	165862	126898	458355	406341	610534	587005	276800			733415	1.0914e+06	875140	66513.8	706703	2.18902e+06	3.3158e+06	8.0283e+06
	High	[R].ILENQKQSHFADAQPQQR.[E]	2xDeamidated [N/Q]	0.00956716	2	8	Psat0s4851g0160.1.cds; Psat0s5g0160.1.cds	1	2140.04			4606.97		8109.62		7635.8		4410.03	6956.21	7254.75		5491.75		6393.6		9169.9		11724.6			4349.5		5864.9	6157.17	9189.79	5521.02		15437.7										102035	301842
	High	[R].LLQKFDQR.[S]		0.0685242	4	4	Psat0s4851g0160.1.cds; Psat0s7016g0040.1.cds	1	1047.59	702701						479802													1.03815e+06			213369				463983					348066
	High	[K].LPAGTIAYLVNR.[D]		8.46381e-06	8	479	Psat0s4851g0160.1.cds; Psat0s5g0160.1.cds; Psat0s7016g0040.1.cds; Psat5g199920.1.cds; Psat0s3779g0080.1.cds; Psat5g216000.1.cds	0	1287.74	1.32209e+08	1.32563e+08	9.42433e+07	1.04316e+08	9.0028e+07	8.48522e+07	1.0151e+08	7.50211e+07	1.09915e+08	1.30254e+08	8.8834e+07	1.45572e+08	7.41587e+07	1.06643e+08	1.3313e+08	1.26372e+08	1.01036e+08	1.76952e+08	1.37528e+08	1.91343e+08	1.21585e+08	1.31711e+08	8.66857e+07	1.4029e+08	1.08263e+08	9.24004e+07	1.277e+08	1.16313e+08	1.29045e+08			876273	5.87102e+07	1.46858e+08	3.16376e+08	2.42717e+08	7.38392e+07	1.67355e+07
	High	[K].LPAGTIAYLVNR.[D]	1xDeamidated [N11]	4.31717e-05	8	12	Psat0s4851g0160.1.cds; Psat0s5g0160.1.cds; Psat0s7016g0040.1.cds; Psat5g199920.1.cds; Psat0s3779g0080.1.cds; Psat5g216000.1.cds	0	1288.73																		360422		676611	360011			338020	240539			291793	355738					1.8731e+06	1.69621e+06	938649
	High	[K].LSSGDVFVIPAGHPVAVK.[A]		1.3621e-07	3	1704	Psat0s4851g0160.1.cds; Psat5g199920.1.cds	0	1793	6.1078e+08	4.78713e+08	5.08517e+08	5.74865e+08	5.3034e+08	5.04868e+08	6.71493e+08	6.37752e+08	4.61623e+08	3.77931e+08	5.18208e+08	6.36344e+08	4.50593e+08	4.59289e+08	4.73832e+08	6.48856e+08	4.04632e+08	7.33888e+08	6.44835e+08	5.39509e+08	5.7331e+08	6.32476e+08	5.83281e+08	6.37077e+08	4.85136e+08	4.04425e+08	6.12608e+08	3.95631e+08	4.2601e+08	1.14612e+08	6.87458e+08	2.76233e+08	3.16081e+07	4.74327e+08	1.30452e+09	9.73742e+08	9.28249e+07
	High	[K].LSSGDVFVIPAGHPVAVKASSNLDLLGFGINAENNQR.[N]	2xDeamidated [N22; N31]	0.0817309	3	1	Psat0s4851g0160.1.cds; Psat5g199920.1.cds	1	3808.95	188907	200782	171219	210074				238890	197072	186123		312471	291630			209014	197380		179347	140938		129475			130355	213079	208088	214469	5892.09				331798
	High	[R].NENQQEQR.[K]		0.003119	3	162	Psat0s4851g0160.1.cds; Psat5g199920.1.cds	0	1045.47	3.6928e+06	3.35049e+06	2.80155e+06	3.49118e+06	3.7064e+06	1.64369e+06	4.89853e+06	3.18313e+06	2.79705e+06	3.92976e+06	3.34811e+06	3.87323e+06	3.0765e+06	3.52392e+06	4.99709e+06	4.8926e+06	4.00041e+06	5.74082e+06	5.00935e+06	2.98781e+06	4.32145e+06	2.83428e+06	2.80422e+06	3.60141e+06	5.1392e+06	4.95946e+06	3.93212e+06	4.96494e+06	3.4289e+06			776773	9.10798e+06	1.21927e+07	1.03631e+07
	High	[R].NENQQEQR.[K]	1xDeamidated [Q]	0.0102703	3	14	Psat0s4851g0160.1.cds; Psat5g199920.1.cds	0	1046.45	86792.6	113574	29370.2	61070.6	71663.5		125192	86270.9		158992		79302.3	68592.6	110241	114434	115190	214030	277160	287021	304586	193036	129851	126907	175614	388887	190948	112124	479634	242320			540753	642682	988657	373518	116678
	High	[R].NENQQEQR.[K]	2xDeamidated [N/Q]	0.0267531	3	5	Psat0s4851g0160.1.cds; Psat5g199920.1.cds	0	1047.43	168719	206977	75111.9	94244.6	97744.7	110286	94822.9	82860.9	112126	187820	52350.3	134908	146996	190252	212097	136687	130606	209656	47933.6	40334.6	111182	129854	92151.9	192832	248700	169787	161385	426193	207609				215069			273847
	High	[R].NENQQEQRKEDDEEEEQGEEEINK.[Q]		2.85481e-07	2	375	Psat0s4851g0160.1.cds	2	2976.26	7.20844e+07	7.54952e+07	1.24532e+08	1.0212e+08	1.20506e+08	1.08268e+08	1.54666e+08	1.23928e+08	1.17618e+08	8.68564e+07	1.05392e+08	7.2145e+07	1.15971e+08	1.92291e+08	1.45811e+08	1.58955e+08	1.29575e+08	1.22373e+08	1.32935e+08	8.32166e+07	1.4475e+08	7.13632e+07	6.33811e+07	7.56112e+07	1.06634e+08	1.65342e+08	1.90835e+08	1.13285e+08	1.42737e+08	1.90751e+07			1.4022e+07	4.75501e+07	9.90319e+07	2.54977e+08	1.99112e+08	2.3321e+08	3.64987e+08	3.00223e+06
	High	[R].NENQQEQRKEDDEEEEQGEEEINK.[Q]	1xDeamidated [N/Q]	5.42986e-07	2	130	Psat0s4851g0160.1.cds	2	2977.24	306303	1.98062e+06	2.13138e+06	1.64781e+06	1.25523e+06	2.31097e+06	3.56013e+06	1.32733e+06	2.52093e+06	2.80677e+06	1.73932e+06	2.43753e+06	2.50614e+06	5.06751e+06	4.32722e+06	1.97206e+06	3.70871e+06	1.17382e+06	4.48782e+06	2.54767e+06	3.97744e+06	1.83588e+06	313606	2.0137e+06	3.30401e+06	5.19548e+06	689640	2.99224e+06	3.87038e+06				1.3378e+06	2.65999e+06	8.3992e+06	1.51671e+07	1.37704e+07	1.62455e+07	2.3552e+07
	High	[R].NENQQEQRKEDDEEEEQGEEEINK.[Q]	2xDeamidated [N/Q]	0.000942047	2	5	Psat0s4851g0160.1.cds	2	2978.23																																		393793	196047
	High	[R].NFLAGDEDNVISQIQRPVK.[E]		1.50395e-09	2	1194	Psat0s4851g0160.1.cds; Psat5g199920.1.cds	0	2143.11	1.38961e+09	1.13514e+09	1.07543e+09	1.08226e+09	1.34309e+09	1.31508e+09	1.52539e+09	1.28358e+09	1.47605e+09	1.39877e+09	1.33127e+09	1.46867e+09	1.17646e+09	1.91107e+09	1.67568e+09	1.53241e+09	1.4871e+09	1.66877e+09	1.54335e+09	1.89149e+09	1.71842e+09	1.43603e+09	1.20277e+09	1.36513e+09	1.23499e+09	1.47154e+09	1.74717e+09	1.66678e+09	1.77399e+09	2.01529e+09	6.86103e+08	2.45085e+08	3.57547e+09	3.95898e+09	1.88718e+09	8.49328e+07	1.08675e+08	1.98291e+08	1.12459e+08
	High	[R].NFLAGDEDNVISQIQRPVK.[E]	1xDeamidated [N/Q]	1.07256e-08	2	2045	Psat0s4851g0160.1.cds; Psat5g199920.1.cds	0	2144.1	3.42959e+09	3.87348e+09	3.62344e+09	3.69568e+09	3.34682e+09	3.20936e+09	3.45169e+09	3.67964e+09	3.67413e+09	3.18001e+09	3.41205e+09	3.84585e+09	3.72545e+09	2.14843e+09	2.8492e+09	3.38384e+09	2.87648e+09	3.52584e+09	3.52557e+09	1.28272e+09	3.24526e+09	3.84754e+09	3.07667e+09	3.80096e+09	3.07844e+09	2.91487e+09	3.4415e+09	2.37268e+09	3.05418e+09	2.86643e+09	1.75964e+08	2.99869e+09	5.43153e+09	4.47724e+09	5.21419e+08	1.47611e+08	1.55944e+08	8.31997e+07	3.70364e+06
	High	[R].NFLAGDEDNVISQIQRPVK.[E]	2xDeamidated [N/Q]	5.63824e-05	2	151	Psat0s4851g0160.1.cds; Psat5g199920.1.cds	0	2145.08	1.66394e+07	5.49029e+07	2.39922e+07	3.61456e+07	3.01302e+07	3.13103e+07	5.66732e+07	5.53058e+07	4.03183e+07	4.26676e+07	3.09047e+07	2.43875e+07	3.50493e+07	5.09729e+07	3.18752e+07	3.02431e+07	1.01866e+08	8.41153e+07	5.7181e+07	1.19502e+08	4.89461e+07	8.92271e+07	7.10371e+07	1.04116e+08	7.82561e+07	4.11245e+07	7.60641e+07	9.74384e+07	1.08073e+08	1.70619e+08	2.95414e+07	6.6572e+07	1.943e+08	2.26106e+08	2.67921e+07	4.52359e+06	1.28573e+06		281256
	High	[R].NFLAGDEDNVISQIQRPVK.[E]	3xDeamidated [N1; N9; Q13]	0.0124863	2	4	Psat0s4851g0160.1.cds; Psat5g199920.1.cds	0	2146.07					95324.8		96198.2		99576.3	382897	92473.1				320513	356113		391514		126049	371958	88194.8		297977			346467		105014										698203
	High	[R].NFLAGDEDNVISQIQRPVKELAFPGSAQEVDR.[I]		4.37616e-07	2	94	Psat0s4851g0160.1.cds; Psat5g199920.1.cds	1	3542.79	3.07507e+07	1.15694e+07	2.36159e+07	3.90467e+07	5.51819e+07	4.28491e+07	5.39317e+07	1.02018e+08	3.32958e+07	2.34295e+07	5.07751e+07	3.01228e+07	3.82717e+07	8.1778e+07	3.3164e+07	5.26639e+07	5.70412e+07	3.24348e+07	3.28257e+07	4.71679e+07	4.42412e+07	3.05754e+07	6.80789e+07	4.09405e+07	1.8265e+07	5.07325e+07	4.34985e+07	3.61064e+07	6.5903e+07	1.35751e+07	8.8033e+07	6.40419e+07	6.11821e+07	1.89806e+08	1.00159e+08	3.44381e+06	5.99976e+06	107621
	High	[R].NFLAGDEDNVISQIQRPVKELAFPGSAQEVDR.[I]	1xDeamidated [N/Q]	1.07887e-06	2	34	Psat0s4851g0160.1.cds; Psat5g199920.1.cds	1	3543.77	4.40851e+06		1.15619e+06	2.66575e+06	4.66677e+06	6.56305e+06	9.1499e+06	1.803e+06	2.71147e+06	1.81708e+06	3.15041e+06	3.76767e+06	2.94526e+06	7.12028e+06	1.51397e+06	765960	3.47922e+06	978640	4.88715e+06	2.45565e+06	4.62411e+06		3.26782e+06	3.26971e+06	1.24996e+06	4.25342e+06	1.58412e+06	6.8552e+06	2.30486e+06				79555.7	97571.8		1.83609e+07
	High	[R].NFLAGDEDNVISQIQRPVKELAFPGSAQEVDR.[I]	3xDeamidated [Q13; N/Q]	0.000250568	2	91	Psat0s4851g0160.1.cds; Psat5g199920.1.cds	1	3545.74	5.4543e+07	1.16973e+07	5.10922e+06	1.63891e+07	2.05181e+07	6.75678e+06	3.39996e+07	3.45363e+07	1.87426e+07	6.14933e+06	1.71673e+07	5.43401e+07	4.19683e+06	1.86485e+07	2.49275e+07	3.17167e+07	1.26315e+07	2.94345e+07	3.52993e+07	3.27021e+07	2.5552e+07	2.84255e+07	3.92421e+07	2.10837e+07	3.33409e+07	2.38846e+07	3.57517e+07	629663	7.26043e+06	2.03466e+07	5.64345e+07	8.48176e+07	1.15402e+07
	High	[R].NFLAGDEDNVISQIQRPVKELAFPGSAQEVDRILENQK.[Q]	1xDeamidated [Q28]	0.000455149	2	3	Psat0s4851g0160.1.cds; Psat5g199920.1.cds	2	4269.18																															5.65551e+07
	High	[R].NFLAGDEDNVISQIQRPVKELAFPGSAQEVDRILENQK.[Q]	3xDeamidated [Q13; N/Q]	0.00186654	2	48	Psat0s4851g0160.1.cds; Psat5g199920.1.cds	2	4271.15	1.79802e+07		4.57857e+06		698717			1.38711e+06	248413	4.307e+06			929270				1.23083e+07	289934	1.54271e+07		763776								1.30871e+06	1.56077e+08	1.17723e+08
	High	[K].NILEASFNTDYEEIEK.[VI]		1.92053e-07	5	4141	Psat0s4851g0160.1.cds; Psat0s5g0160.1.cds; Psat5g199920.1.cds; Psat5g216000.1.cds	0	1914.9	1.30207e+08	5.76938e+07	9.46366e+07	1.01538e+08	8.85141e+07	7.77559e+07	2.03333e+08	1.6356e+08	9.8234e+07	9.55524e+07	1.08188e+08	1.60676e+08	8.92612e+07	9.38922e+07	1.34379e+08	1.28948e+08	1.16093e+08	1.40628e+08	1.37188e+08	1.20852e+08	1.32277e+08	1.09575e+08	1.24614e+08	9.81898e+07	7.74475e+07	1.09134e+08	1.48914e+08	9.61686e+07	9.07179e+07	1.17678e+10	6.80697e+09	1.27206e+09	4.47397e+06			1.4479e+06	2.39483e+06	2.47085e+07	8.45294e+08	2.80798e+09
	High	[K].NILEASFNTDYEEIEK.[VI]	1xDeamidated [N]	7.85908e-07	5	85	Psat0s4851g0160.1.cds; Psat0s5g0160.1.cds; Psat5g199920.1.cds; Psat5g216000.1.cds	0	1915.88	4.46699e+06	3.43822e+06	2.76337e+06	2.44049e+06	3.26971e+06	3.40777e+06	3.67242e+06	3.71831e+06	4.0135e+06	3.02831e+06	4.43201e+06	4.09267e+06	2.43942e+06	3.99424e+06	4.39039e+06	4.30645e+06	3.43306e+06	4.47946e+06	4.29659e+06	2.95149e+06	4.16356e+06	4.5066e+06	3.47081e+06	3.2951e+06	3.70958e+06	7.60304e+06	5.41838e+06	1.98338e+06	1.86476e+06	2.47782e+06	2.56057e+07	1.81684e+07	5.16079e+06			1.62441e+06	4.35624e+06	7.66474e+06	3.75889e+06
	High	[K].NILEASFNTDYEEIEKVLLEEHEK.[E]		1.64082e-05	4	32	Psat0s4851g0160.1.cds; Psat0s5g0160.1.cds; Psat5g199920.1.cds	1	2892.41	8.12652e+06	5.16416e+06	6.95144e+06	5.25598e+06	4.32998e+06	3.71766e+06	5.95426e+06	5.67001e+06	3.2266e+06	2.4328e+06	4.85038e+06	6.12581e+06	4.10261e+06	3.73962e+06	2.7124e+06	5.66455e+06	2.55844e+06	4.07057e+06	4.05627e+06	3.20422e+06	5.40581e+06	5.49883e+06	8.30205e+06	5.64781e+06	3.92452e+06	4.10005e+06	6.12102e+06	1.83008e+06	2.60366e+06		5.5487e+06				1.08926e+07	1.18161e+07
	High	[K].NILEASFNTDYEEIEKVLLEEHEKETQHR.[R]		4.45392e-07	4	106	Psat0s4851g0160.1.cds; Psat0s5g0160.1.cds; Psat5g199920.1.cds	2	3543.72	3.82727e+07	4.05796e+07	3.57885e+07	3.56973e+07	4.66325e+07	3.35614e+07	4.46671e+07	4.28557e+07	3.57336e+07	2.78799e+07	5.31953e+07	4.42718e+07	3.416e+07	6.48149e+07	3.24066e+07	4.86942e+07	4.20091e+07	3.23546e+07	3.20601e+07	4.66126e+07	4.3776e+07	3.53917e+07	4.59589e+07	3.74499e+07	3.37463e+07	7.17406e+07	4.49264e+07	3.59651e+07	4.71492e+07	8.19411e+06	3.22294e+07	2.04664e+07	658784	8.0783e+07	6.65935e+07	1.09891e+08	1.10404e+07
	High	[K].NILEASFNTDYEEIEKVLLEEHEKETQHR.[R]	1xDeamidated [N/Q]	0.000180217	4	19	Psat0s4851g0160.1.cds; Psat0s5g0160.1.cds; Psat5g199920.1.cds	2	3544.71	7.06888e+06	8.75254e+06	5.41534e+06	5.61636e+06	4.64496e+06		7.20972e+06	8.29342e+06	564877	374961	821299	6.93916e+06	5.30743e+06	4.56226e+06	322224	4.59234e+06	800652	492873	1.5698e+06	3.34988e+06	585376	793482	939800	5.1576e+06	5.38335e+06	5.26013e+06	893950		1.22602e+06				5.4977e+06			386822
	High	[K].NPQLQDLDIFVNSVEIK.[E]		3.98964e-07	3	49	Psat0s4851g0160.1.cds; Psat5g199920.1.cds	0	1972.04	6.74343e+06	4.15264e+06	4.04272e+06	5.26923e+06	2.5362e+06	3.46257e+06	4.23938e+06	5.16332e+06	3.1043e+06	3.76268e+06	3.66056e+06	7.13558e+06	3.3023e+06	2.64107e+06	3.88011e+06	5.42367e+06	1.81562e+06	4.29295e+06	4.40933e+06	1.50819e+06	3.30613e+06	4.46197e+06	6.43181e+06	5.87837e+06	2.0575e+06	2.08454e+06	5.73839e+06	1.21291e+06	1.61024e+06	5.15569e+07	3.61552e+07		1.12188e+06	6.01877e+06	6.74478e+06	2.27013e+06
	High	[K].NPQLQDLDIFVNSVEIK.[E]	1xDeamidated [N12]	3.88561e-07	3	35	Psat0s4851g0160.1.cds; Psat5g199920.1.cds	0	1973.02	258982	330976	249180	225785	234889	204442	244510	99348.8	140544	314228	163409	342173	210083	175480	369591	255253	190008	358250	311834	213815	284174	370870	182214	232084	134963	399866	450025	142714	256242	2.41459e+06	2.48158e+06	845521		442350		572006	580761	600628
	High	[K].NPQLQDLDIFVNSVEIKEGSILLPHYNSR.[A]		2.87522e-05	3	14	Psat0s4851g0160.1.cds; Psat5g199920.1.cds	1	3338.74	8.99789e+06	3.11217e+06	6.62549e+06	1.10646e+07	7.39258e+06	5.72948e+06		8.98425e+06	4.59891e+06	6.75221e+06	7.55231e+06	1.01896e+07	7.63758e+06	6.28151e+06	6.8338e+06	1.20341e+07	3.43066e+06	7.31517e+06	8.66225e+06	3.53645e+06	9.31457e+06	8.53716e+06	5.93346e+06	8.8522e+06	5.60598e+06	5.60456e+06	1.23103e+07	3.30661e+06	2.88022e+06			6.0693e+06	2.70481e+06
	High	[K].NQQNYLSGFSK.[N]		0.000262622	2	48	Psat0s4851g0160.1.cds	0	1285.62	8.98701e+06	8.07401e+06	7.91976e+06	7.09516e+06	6.59886e+06	6.94797e+06	8.65991e+06	7.09604e+06	7.5099e+06	6.70861e+06	8.24035e+06	8.95216e+06	6.07584e+06	9.69089e+06	7.56089e+06	9.66777e+06	6.07038e+06	7.98034e+06	7.20493e+06	9.54224e+06	8.46445e+06	8.22971e+06	8.51309e+06	8.5104e+06	7.05371e+06	6.90645e+06	1.00113e+07	8.03327e+06	8.04357e+06				1.94232e+07	2.41419e+07	2.56306e+07	1.15077e+06
	High	[K].NQQNYLSGFSK.[N]	1xDeamidated [N/Q]	0.000669107	2	14	Psat0s4851g0160.1.cds	0	1286.6																												551724					938621	1.04634e+06	440127
	High	[K].NQQNYLSGFSK.[N]	2xDeamidated [N/Q]	0.0724735	2	3	Psat0s4851g0160.1.cds	0	1287.59	902057						1.55064e+06	1.52308e+06	874056	992185	1.39408e+06	1.13995e+06	897540	1.11073e+06			1.17832e+06	1.14719e+06	1.65583e+06	1.13629e+06	1.41169e+06	1.11263e+06	1.0778e+06		1.15946e+06	1.10966e+06	1.19432e+06	1.51096e+06					4.18353e+06	3.5031e+06
	High	[R].NSFNIER.[GE]		0.00518197	8	2936	Psat0s4851g0160.1.cds; Psat0s5g0160.1.cds; Psat0s7016g0040.1.cds; Psat5g199920.1.cds; Psat0s3779g0080.1.cds; Psat5g216000.1.cds	0	879.432	9.03657e+08	8.61304e+08	8.27041e+08	7.0421e+08	6.01448e+08	7.47372e+08	7.63651e+08	7.73156e+08	7.07057e+08	6.90964e+08	7.82857e+08	1.02891e+09	5.71591e+08	6.04335e+08	6.38492e+08	7.37143e+08	6.80731e+08	9.80077e+08	8.42444e+08	8.44412e+08	8.13348e+08	8.69421e+08	7.63734e+08	7.74892e+08	7.32418e+08	6.28793e+08	7.22351e+08	6.59207e+08	5.95559e+08		760724		21522.7	5.19048e+07	9.33105e+08	1.47302e+09	1.7261e+09	1.98842e+09	1.1406e+08
	High	[R].NSFNLER.[GE]	1xDeamidated [N]	0.0276843	8	164	Psat0s4851g0160.1.cds; Psat0s5g0160.1.cds; Psat0s7016g0040.1.cds; Psat5g199920.1.cds; Psat0s3779g0080.1.cds; Psat5g216000.1.cds	0	880.416	5.04681e+07	5.77706e+07	3.37587e+07	3.63132e+07	4.00431e+07	3.15362e+07	4.27469e+07	4.59164e+07	4.94332e+07	4.84663e+07	3.75977e+07	7.2735e+07	2.47954e+07	5.68785e+07	4.59439e+07	5.125e+07	3.48475e+07	6.46439e+07	5.72574e+07	94589334	5.05232e+07	5.92828e+07	4.63429e+07	4.64335e+07	5.8568e+07	5.04303e+07	4.95399e+07	4.96873e+07	5.62474e+07				5.35487e+06	9.19361e+07	1.59336e+08	1.40709e+08	1.21049e+08	3.10887e+06	2.13361e+07	4.83408e+06
	High	[R].NSFNLERGDTIK.[L]		9.57971e-05	6	92	Psat0s4851g0160.1.cds; Psat0s7016g0040.1.cds; Psat0s3779g0080.1.cds; Psat5g216000.1.cds	1	1393.71	1.35603e+06	614361	1.63147e+06	1.16244e+06	2.13717e+06	1.95137e+06	2.41319e+06	2.84146e+06	1.22816e+06	823824	3.46226e+06	1.92402e+06	1.11499e+06	2.75647e+06	1.24025e+06	1.54886e+06	2.6989e+06	1.31134e+06	1.4727e+06	2.38304e+06	2.56754e+06	1.24256e+06	1.65479e+06	1.31893e+06	2.2643e+06	2.14811e+06	1.16594e+06	2.72361e+06	2.18122e+06			1.27812e+06	1.06951e+06	1.10129e+06		5.69229e+06	6.41593e+06
	High	[R].NSFNIERGDTIKLPAGTIAYLVNR.[D]		0.00264068	6	22	Psat0s4851g0160.1.cds; Psat0s7016g0040.1.cds; Psat0s3779g0080.1.cds; Psat5g216000.1.cds	2	2662.43	100831		108327	91680.7	199520	170871	305545	275573	119609	69021.6	363252	91776.7	123379	431535	56236.5	184819	507198	194354	143078	297933	443641	132373			146975	178023	185243	517717	252268			809298	1.18657e+06
	High	[R].QQSQEENVIVK.[L]		7.90499e-05	3	531	Psat0s4851g0160.1.cds; Psat5g199920.1.cds	0	1301.67	1.92719e+08	1.60293e+08	2.2183e+08	2.29659e+08	2.29204e+08	2.20885e+08	2.50962e+08	2.52504e+08	2.02361e+08	1.87087e+08	2.04845e+08	2.08505e+08	1.86771e+08	2.68477e+08	2.59294e+08	2.73855e+08	2.03094e+08	2.28217e+08	2.08141e+08	2.0517e+08	2.40291e+08	1.49435e+08	1.39423e+08	1.68126e+08	1.80709e+08	2.12753e+08	2.46324e+08	2.00849e+08	2.21941e+08	109345		1.22644e+07	3.89838e+08	4.719e+08	4.3914e+08	114883		6.47821e+07	1.63847e+08	3.99317e+08
	High	[R].QQSQEENVIVK.[L]	1xDeamidated [N/Q]	0.000125238	3	215	Psat0s4851g0160.1.cds; Psat5g199920.1.cds	0	1302.65	3.07057e+06	2.38889e+06	3.0491e+06	2.81843e+06	4.91925e+06	3.21781e+06	9.54115e+06	7.28472e+06	9.35052e+06	9.17864e+06	1.04597e+07	5.40464e+06	4.14797e+06	6.84316e+06	7.19986e+06	5.00185e+06	1.22225e+07	1.92633e+07	1.74254e+07	2.26736e+07	1.27843e+07	6.89711e+06	7.28315e+06	1.21603e+07	1.47995e+07	9.07129e+06	1.17815e+07	1.63709e+07	1.981e+07					7.82375e+06	4.36776e+07	5.60048e+07	3.76592e+07	5.24106e+06	1.00098e+07	2.9989e+07
	High	[R].QQSQEENVIVK.[L]	2xDeamidated [N/Q]	0.000466922	3	9	Psat0s4851g0160.1.cds; Psat5g199920.1.cds	0	1303.64																																					664187
	High	[K].QSHFADAQPQQR.[E]		1.3857e-05	2	860	Psat0s4851g0160.1.cds; Psat0s5g0160.1.cds	0	1412.67	3.1154e+08	3.71074e+08	4.2007e+08	4.23455e+08	4.58368e+08	4.48444e+08	4.93839e+08	4.79491e+08	3.9318e+08	3.87096e+08	3.92704e+08	3.3747e+08	4.02243e+08	5.58943e+08	4.99765e+08	5.64862e+08	3.83239e+08	4.15262e+08	4.1649e+08	3.89367e+08	4.542e+08	3.17809e+08	2.39757e+08	3.34875e+08	3.74276e+08	4.45753e+08	5.71813e+08	3.01861e+08	3.79026e+08		2.21662e+07	2.69341e+08	2.01377e+08	1.97511e+08	7.70133e+06		7.22845e+07	1.00243e+09	2.04501e+09	2.22602e+09
	High	[K].QSHFADAQPQQR.[E]	1xDeamidated [Q]	6.11388e-05	2	139	Psat0s4851g0160.1.cds; Psat0s5g0160.1.cds	0	1413.65	1.12139e+06	838573	1.07708e+06	1.55912e+06	3.24864e+06	1.32242e+06	4.72362e+06	4.1613e+06	4.46062e+06	8.99711e+06	3.8882e+06	3.73196e+06	2.58544e+06	7.2133e+06	5.02065e+06	1.81472e+06	1.27234e+07	8.10968e+06	7.34865e+06	2.1324e+07	7.21296e+06	4.55835e+06	4.22467e+06	4.90494e+06	1.20568e+07	5.75392e+06	8.06983e+06	1.55531e+07	1.84552e+07		561685	7.69938e+06	1.13635e+07	8.65877e+06	9.36824e+06	3.97953e+06	2.63655e+07	5.06086e+07	1.06021e+08	9.24684e+07
	High	[K].QSHFADAQPQQR.[E]	2xDeamidated [Q]	0.000918418	2	39	Psat0s4851g0160.1.cds; Psat0s5g0160.1.cds	0	1414.63					2525.3	5043.4	3816.8			62069.6	32704.4			4445.93			88584.8	8185.45	95220.4	242158	63361			4783.43	67614.1	33889.9		137183	150328					387272	563442	43237.6		1.20858e+06	3.66147e+06	6.17555e+06
	High	[K].RQQSQEENVIVK.[L]		2.00926e-05	3	92	Psat0s4851g0160.1.cds; Psat5g199920.1.cds	1	1457.77	9.51272e+06	9.70457e+06	1.53219e+07	1.35633e+07	1.75991e+07	1.60896e+07	1.81993e+07	1.3937e+07	1.67501e+07	1.83518e+07	1.33104e+07	9.45005e+06	1.14184e+07	2.10063e+07	2.27197e+07	2.05837e+07	2.11117e+07	1.57533e+07	1.77835e+07	2.19325e+07	1.75492e+07	9.79217e+06	8.43215e+06	1.02193e+07	1.34858e+07	2.19066e+07	1.75321e+07	1.57444e+07	1.53536e+07		1.70849e+07	1.45511e+07	1.0548e+07			1.5191e+07	2.91122e+07	3.49857e+07	5.24493e+07	3.93891e+07
	High	[K].RQQSQEENVIVK.[L]	1xDeamidated [N/Q]	0.00137704	3	23	Psat0s4851g0160.1.cds; Psat5g199920.1.cds	1	1458.75		56130	41209.7	14278.2		15260.6	573352	53602.4		158802	48596.5	30029	31468	118374	90820.4	90310.6	130890		73815.7	341638	33241.9		122873	8544.45	149148	156466	278723	138611	93143.4		327109		268344	99326.3				1.37611e+06	1.56811e+06
	High	[R].SDPQNPFIFK.[S]		0.000778391	4	570	Psat0s4851g0160.1.cds; Psat0s7016g0040.1.cds	0	1192.6	2.10287e+08	1.79788e+08	1.72706e+08	1.75175e+08	1.77356e+08	1.938e+08	1.77928e+08	1.77449e+08	2.07175e+08	2.13785e+08	1.95289e+08	2.2508e+08	1.55285e+08	2.48798e+08	2.42084e+08	2.28686e+08	1.9634e+08	2.5061e+08	2.27429e+08	3.38809e+08	2.39001e+08	2.39074e+08	1.59623e+08	2.3832e+08	2.25135e+08	1.63058e+08	2.28159e+08	2.35319e+08	2.39575e+08	275839	1.3262e+06	8.41485e+07	4.82832e+08	5.11283e+08	4.60663e+08	3.768e+06
	High	[R].SDPQNPFIFK.[S]	1xDeamidated [N/Q]	0.00238028	4	53	Psat0s4851g0160.1.cds; Psat0s7016g0040.1.cds	0	1193.58	460287	432709	788169	621891	826779		1.74904e+06	1.61072e+06	1.53737e+06	2.04101e+06	2.10722e+06	1.56547e+06	944597	1.29847e+06	1.0868e+06	610127	3.25824e+06	4.24288e+06	3.23245e+06	7.29e+06	3.12874e+06	2.87383e+06	1.71575e+06	3.19867e+06	3.87012e+06	1.75606e+06	2.3042e+06	4.14997e+06	3.57496e+06			99390.6	4.98813e+06	8.12538e+06	1.01111e+07	5.00027e+06
	High	[R].SKIFENLQNYR.[L]		5.28208e-05	5	2439	Psat0s4055g0080.1.cds; Psat0s4851g0160.1.cds; Psat0s7016g0040.1.cds	1	1411.73	9.84349e+08	6.51733e+08	1.09478e+09	7.7745e+08	1.38934e+09	1.41044e+09	1.11324e+09	9.87076e+08	1.45277e+09	9.87527e+08	1.5107e+09	8.41625e+08	1.11774e+09	1.18042e+09	1.22074e+09	1.17993e+09	1.18713e+09	1.20237e+09	1.49155e+09	1.59534e+09	1.60116e+09	1.23117e+09	1.18542e+09	9.92633e+08	1.25263e+09	1.14545e+09	1.21877e+09	8.52918e+08	8.66895e+08	2.17981e+06	2.08628e+08	1.87424e+09	9.30598e+08	9.5028e+07	9.16491e+08	1.54873e+09	1.60888e+09	1.25662e+09	2.50643e+07	2.79168e+06
	High	[R].SKIFENLQNYR.[L]	1xDeamidated [N/Q]	7.84414e-05	5	316	Psat0s4055g0080.1.cds; Psat0s4851g0160.1.cds; Psat0s7016g0040.1.cds	1	1412.72	5.64495e+06	7.40487e+06	1.10103e+07	6.67201e+06	1.11843e+07	8.71612e+06	2.03277e+07	1.88937e+07	1.73165e+07	1.95772e+07	1.85698e+07	1.31083e+07	1.02822e+07	1.91633e+07	1.5554e+07	8.59744e+06	3.67307e+07	2.45503e+07	2.97515e+07	5.89472e+07	2.92536e+07	1.77588e+07	1.62104e+07	1.68097e+07	3.43625e+07	2.32132e+07	1.54389e+07	3.61766e+07	4.33926e+07		1.53502e+06	5.07754e+07	3.59653e+07	1.94222e+07	1.15844e+07	3.83065e+07	5.29155e+07	8.0641e+07	1.16887e+08	4.15719e+07
	High	[R].SKIFENLQNYR.[L]	2xDeamidated [N/Q]	0.000758885	5	6	Psat0s4055g0080.1.cds; Psat0s4851g0160.1.cds; Psat0s7016g0040.1.cds	1	1413.7																																		256199
	High	[K].SKPHTIFLPQHTDADYILVVLSGK.[A]		7.04019e-07	6	1348	Psat0s4851g0160.1.cds; Psat0s5g0160.1.cds; Psat0s7016g0040.1.cds; Psat5g199920.1.cds	0	2679.45	6.64759e+08	5.55521e+08	6.92298e+08	6.18864e+08	3.98761e+08	3.64784e+08	6.35494e+08	4.62702e+08	5.61155e+08	2.79122e+08	5.37413e+08	6.01867e+08	5.62619e+08	8.54567e+08	4.46569e+08	7.24009e+08	3.58071e+08	5.78488e+08	4.46823e+08	5.16729e+08	6.2134e+08	5.71994e+08	4.37965e+08	5.33018e+08	3.01687e+08	4.05457e+08	8.68535e+08	8.63698e+08	1.01746e+09	2.26008e+08	5.10036e+07	2.14013e+08	5.23231e+08	4.00381e+08	8.24134e+08	4.80268e+08	1.44443e+09	1.51119e+09	1.31572e+09	3.96126e+08
	High	[K].SKPHTIFLPQHTDADYILVVLSGK.[A]	1xDeamidated [Q10]	0.00012401	6	2	Psat0s4851g0160.1.cds; Psat0s5g0160.1.cds; Psat0s7016g0040.1.cds; Psat5g199920.1.cds	0	2680.43
	High	[K].SKPHTIFLPQHTDADYILVVLSGKAILTVLKPDDR.[N]		0.000240193	6	54	Psat0s4851g0160.1.cds; Psat0s5g0160.1.cds; Psat0s7016g0040.1.cds; Psat5g199920.1.cds	1	3901.16	8.30378e+06	5.55612e+06	5.27428e+06	4.56432e+06	5.93752e+06	6.0332e+06	7.08183e+06	3.78231e+06	3.73058e+06	5.63496e+06	7.04876e+06	7.98203e+06	7.17482e+06	5.05733e+06	3.27986e+06	7.00222e+06	2.71654e+06	3.06323e+06	2.98118e+06	2.32682e+06	6.63521e+06	6.92164e+06	3.26929e+06	7.66262e+06	423409	5.71964e+06	1.01142e+07	2.65787e+06	4.119e+06				2.48595e+06	1.37994e+06
	High	[K].SKPHTIFLPQHTDADYILVVLSGKAILTVLKPDDR.[N]	1xDeamidated [Q10]	0.0023511	6	4	Psat0s4851g0160.1.cds; Psat0s5g0160.1.cds; Psat0s7016g0040.1.cds; Psat5g199920.1.cds	1	3902.14	2.13905e+06	2.03892e+06	5.34335e+06	3.61081e+06	1.50957e+06		1.46643e+06	1.18723e+06	1.72198e+06	1.28325e+06	1.6146e+06	2.51514e+06	2.53504e+06	1.43937e+06	2.1599e+06		667257	2.81135e+06	3.54262e+06		2.29943e+06	3.30209e+06	4.51201e+06		1.01353e+06	248658	3.22103e+06	933127	1.9074e+06				704961
	High	[K].SKPHTIFLPQHTDADYILVVLSGKAILTVLKPDDRNSFNLER.[GE]		0.0007525	6	410	Psat0s4851g0160.1.cds; Psat0s5g0160.1.cds; Psat0s7016g0040.1.cds; Psat5g199920.1.cds	2	4761.57	6.22631e+07	2.93675e+07	3.15915e+07	3.32648e+07	2.17215e+07	3.16204e+07	2.92434e+07	3.13116e+07	1.66803e+07	2.76178e+07	3.52127e+07	4.06065e+07	4.20892e+07	2.62575e+07	2.29303e+07	2.98549e+07	1.76092e+07	2.40763e+07	2.8465e+07	1.53547e+07	3.87872e+07	4.75732e+07	4.27139e+07	4.42502e+07	9.04191e+06	4.619e+07	5.00989e+07	1.78701e+07	2.76812e+07				3.48685e+06	5.87379e+06	4.59451e+07	3.72987e+07
	High	[K].SKPHTIFLPQHTDADYILVVLSGKAILTVLKPDDRNSFNLER.[GE]	1xDeamidated [N/Q]	0.000308937	6	267	Psat0s4851g0160.1.cds; Psat0s5g0160.1.cds; Psat0s7016g0040.1.cds; Psat5g199920.1.cds	2	4762.56	2.50203e+07	1.60156e+07	1.29191e+07	6.57903e+06	1.70279e+07	1.34798e+07	2.62078e+07	1.19612e+07	1.13748e+07	1.53661e+07	2.69982e+07	3.56822e+07	2.33093e+07	1.63843e+07	7.17654e+06	9.12149e+06	8.55055e+06	1.53531e+07	1.28175e+07	9.87482e+06	1.61463e+07	1.87334e+07	2.62844e+07	1.35435e+07	5.61719e+06	1.83356e+07	2.0087e+07	8.77341e+06	1.03219e+07				1.02806e+07	3.46063e+07	2.14111e+07	1.14024e+07	192307
	High	[K].SNKFQTLFENENGHIR.[L]		2.06754e-08	4	436	Psat0s4851g0160.1.cds; Psat0s7016g0040.1.cds	1	1933.95	1.16017e+08	3.81442e+07	1.1465e+08	1.11829e+08	1.28611e+08	1.30225e+08	1.30097e+08	1.42516e+08	1.16527e+08	8.6267e+07	1.37796e+08	1.11369e+08	1.25982e+08	1.75062e+08	1.18814e+08	1.46119e+08	1.07587e+08	1.36992e+08	1.18511e+08	1.80285e+08	1.59845e+08	1.13375e+08	9.13659e+07	1.09104e+08	1.04157e+08	7.62543e+07	1.62015e+08	1.34102e+08	1.44886e+08	3.42908e+07	1.08949e+08	6.37996e+07	2.6124e+08	3.47237e+08	1.08772e+08	5.40897e+07				958582
	High	[K].SNKFQTLFENENGHIR.[L]	1xDeamidated [N/Q]	3.33796e-09	4	310	Psat0s4851g0160.1.cds; Psat0s7016g0040.1.cds	1	1934.94	1.11307e+07	2.33967e+07	1.50951e+07	1.11019e+07	1.09578e+07	1.37332e+07	1.55121e+07	1.44162e+07	1.10974e+07	1.2236e+07	1.45372e+07	1.12836e+07	1.21421e+07	2.69804e+07	2.42776e+07	1.32953e+07	2.60334e+07	1.34539e+07	9.98275e+06	2.88826e+07	1.37956e+07	1.41977e+07	1.29234e+07	1.38051e+07	1.31409e+07	2.64325e+07	1.49859e+07	1.71129e+07	1.68221e+07	4.54208e+06	522709	2.14425e+07	3.46937e+07	1.55848e+08	1.28258e+08	3.38194e+07	2.32932e+06
	High	[K].SNKFQTLFENENGHIR.[L]	2xDeamidated [N/Q]	7.58585e-06	4	24	Psat0s4851g0160.1.cds; Psat0s7016g0040.1.cds	1	1935.92					185094	168466	188277	86251.6					231933				80755.6	104834		235584	262732		154689	122032		553150		996579	146708				228518		1.83675e+06	3.17161e+06
	High	[R].SRGPIYSNEFGK.[F]		2.64133e-05	3	574	Psat0s4851g0160.1.cds; Psat0s5g0160.1.cds	1	1354.67	3.8743e+08	3.22773e+08	3.96928e+08	3.6861e+08	3.43863e+08	3.82688e+08	3.8122e+08	4.25363e+08	3.44121e+08	3.65101e+08	3.97824e+08	3.96982e+08	3.40477e+08	5.1382e+08	3.93073e+08	4.72166e+08	3.97895e+08	4.31362e+08	4.08684e+08	5.70445e+08	4.71108e+08	4.15119e+08	3.12155e+08	4.22273e+08	3.63859e+08	3.18295e+08	4.89216e+08	4.01571e+08	4.17042e+08	507059	1.94368e+06	1.02917e+07	1.21699e+08	1.30885e+08	4.01233e+08	8.51208e+08	1.05069e+09	8.00355e+07
	High	[R].SRGPIYSNEFGK.[F]	1xDeamidated [N8]	0.000150712	3	34	Psat0s4851g0160.1.cds; Psat0s5g0160.1.cds	1	1355.66	793953	2.13287e+06	954278	493133	1.10431e+06	1.57073e+06	1.78342e+06	1.10105e+06	1.3635e+06	1.57033e+06	1.48222e+06	1.36208e+06	955119		2.37108e+06	1.56434e+06	2.56899e+06	2.03492e+06	2.1702e+06	4.82898e+06	2.24442e+06	1.47769e+06	977331	1.46936e+06	2.26652e+06	3.40191e+06	1.27668e+06	3.18859e+06	2.81161e+06			1.1353e+06	2.2648e+06	1.01858e+07	1.6154e+06	8.33739e+06	7.53176e+06
	High	[K].SVSSESEPFNLR.[S]		0.000208247	3	649	Psat0s4851g0160.1.cds; Psat5g199920.1.cds	0	1351.65	2.89963e+08	2.33476e+08	2.90966e+08	2.77904e+08	2.11466e+08	2.28303e+08	2.811e+08	2.95825e+08	2.21632e+08	2.27749e+08	2.47898e+08	2.84867e+08	2.26383e+08	3.5983e+08	2.53866e+08	3.25614e+08	2.56747e+08	2.93661e+08	2.83209e+08	4.00001e+08	2.89676e+08	2.58938e+08	2.28164e+08	3.15606e+08	2.52307e+08	2.23242e+08	3.25763e+08	3.03963e+08	3.50234e+08		5.49702e+06	3.63435e+08	6.65458e+08	5.38904e+08	3.83811e+07	4.81112e+07	6.57455e+07	1.67796e+07
	High	[K].SVSSESEPFNLR.[S]	1xDeamidated [N10]	0.000850897	3	5	Psat0s4851g0160.1.cds; Psat5g199920.1.cds	0	1352.63	473054	908101	638860	290371	340462	503318	384413	462662	507249	480305	468436	435972	299230	518873	589567	545107	472119	455370	452578	709276	367196	303279	331506	476076	448732	1.00738e+06	505993		415277				1.05084e+06	1.95618e+06
	High	[R].VLDLAIPVNRPGQLQSFLLSGNK.[N]		4.34553e-06	2	84	Psat0s4851g0160.1.cds	0	2479.4	3.50816e+07	3.88138e+07	3.15782e+07	2.87247e+07	3.51998e+07	3.6908e+07	3.10773e+07	2.79273e+07	3.07638e+07	3.42314e+07	3.39311e+07	4.13033e+07	3.1566e+07	4.3312e+07	3.93365e+07	4.51045e+07	2.60556e+07	3.35997e+07	2.58982e+07	3.12275e+07	3.01036e+07	3.45436e+07	3.40126e+07	3.32565e+07	2.98325e+07	3.45878e+07	4.83161e+07	3.25809e+07	4.35115e+07	9.56768e+07	7.31684e+06	7.30518e+06	4.68568e+07	6.73275e+07	2.44774e+06	2.71267e+06	3.4245e+06
	High	[R].VLDLAIPVNRPGQLQSFLLSGNK.[N]	1xDeamidated [Q15]	0.00216673	2	1	Psat0s4851g0160.1.cds	0	2480.39
	High	[R].VLDLAIPVNRPGQLQSFLLSGNKNQQNYLSGFSK.[N]		0.000833028	2	22	Psat0s4851g0160.1.cds	1	3746	1.74728e+07	1.51254e+07	1.7126e+07	816207	707136	215012	1.11327e+06	1.69895e+07	10840.9	1.29473e+07	1.27047e+07	427547	1.65278e+07	185691	1.0501e+07	1.48275e+07	1.11572e+07	1.78667e+07	1.67661e+07	6.82826e+06	583214	1.41891e+07	328692	856484	170063	1.2434e+07	1.6255e+07	9.3309e+06	1.02558e+07				1.53707e+06			843697	4.77588e+07	7.00513e+07	82356
	High	[R].VLDLAIPVNRPGQLQSFLLSGNKNQQNYLSGFSK.[N]	1xDeamidated [N/Q]	0.000250172	2	173	Psat0s4851g0160.1.cds	1	3746.99	3.8004e+06	1.39546e+06	1.47731e+06	1.20939e+06	2.14739e+06	1.75263e+06	733948	3.57196e+06	3.67243e+06	871530	1.91941e+06	2.86214e+06	2.81407e+06	2.78791e+06	1.60274e+06	2.15811e+06	2.00831e+06	3.68845e+06	2.53709e+06	3.26907e+06	1.4367e+06	1.94167e+06	2.19111e+06	1.58273e+06	2.50788e+06	790089	2.61904e+06	1.39311e+06	3.29762e+06			3.68202e+06	2.40412e+06		1.13974e+06	1.76561e+06	942496	434220
	High	[R].VLDLAIPVNRPGQLQSFLLSGNKNQQNYLSGFSK.[N]	2xDeamidated [N/Q]	3.18198e-05	2	181	Psat0s4851g0160.1.cds	1	3747.97	9.22349e+06	6.18218e+06	2.08371e+06	8.32597e+06	4.52755e+06	6.067e+06	6.00067e+06	9.73449e+06	1.02274e+07	1.22175e+06	4.31443e+06	1.02099e+07	2.18689e+06	6.33312e+06	4.09956e+06	1.01035e+07	5.59935e+06	3.34883e+06	2.99381e+06	3.5768e+06	6.84676e+06	4.98276e+06	351183	3.30808e+06	6.24812e+06	1.93333e+06	6.71993e+06	5.45327e+06	3.32272e+06		2.37155e+06	1.3664e+06	2.69944e+06	2.25972e+06	355569	2.69232e+06	375482	416843
	High	[R].VLDLAIPVNRPGQLQSFLLSGNKNQQNYLSGFSK.[N]	3xDeamidated [N/Q]	6.7308e-05	2	41	Psat0s4851g0160.1.cds	1	3748.95	1.23709e+06	100105	230189	896660	414816	780631	1.2653e+06	1.30034e+06	285661	1.63417e+06	1.71257e+06	1.05012e+06		1.7024e+06	1.14312e+06	1.51443e+06	1.49732e+06	1.13696e+06	2.13543e+06	1.54929e+06	943797	535579	384158	1.5419e+06	1.20702e+06	509906	60853.4	1.86931e+06	468703				2.40095e+06			355212	185967	201159
	High	[K].VLLEEHEK.[E]		0.00427979	4	132	Psat0s4851g0160.1.cds; Psat0s5g0160.1.cds; Psat5g199920.1.cds	0	996.536	3.08771e+07	1.99291e+07	2.5478e+07	2.70858e+07	1.70336e+07	1.77492e+07	3.08274e+07	2.36763e+07	1.91004e+07	2.95117e+07	2.01322e+07	3.28891e+07	1.58327e+07	2.31842e+07	2.68436e+07	2.86209e+07	2.24386e+07	2.98049e+07	2.8611e+07	4.60473e+07	2.7331e+07	2.62536e+07	2.61511e+07	2.77879e+07	1.75326e+07	1.29599e+07	2.36752e+07	2.29417e+07	2.37348e+07		2.56081e+07	2.78555e+07	1.26805e+07		3.98067e+07	4.42759e+07	3.89444e+07
	High	[K].VLLEEHEKETQHR.[R]		5.67425e-07	4	445	Psat0s4851g0160.1.cds; Psat0s5g0160.1.cds; Psat5g199920.1.cds	1	1647.84	2.08394e+08	2.33848e+08	2.58153e+08	2.17912e+08	2.05814e+08	1.75444e+08	2.54627e+08	1.88041e+08	2.03109e+08	2.34926e+08	1.87079e+08	2.14488e+08	1.93523e+08	2.53066e+08	2.38735e+08	2.79561e+08	2.34694e+08	2.54857e+08	2.61675e+08	3.39917e+08	2.6093e+08	2.29743e+08	1.90474e+08	1.96748e+08	1.54255e+08	2.1379e+08	2.75977e+08	2.24437e+08	2.55174e+08	4.95365e+06	7.91001e+07	2.34889e+07	7.99662e+07	4.14475e+08	7.92756e+08	4.43586e+08	5.2576e+07
	High	[K].VLLEEHEKETQHR.[R]	1xDeamidated [Q11]	3.26656e-06	4	48	Psat0s4851g0160.1.cds; Psat0s5g0160.1.cds; Psat5g199920.1.cds	1	1648.83							407201			593211							1.04809e+06	852482	1.00664e+06	3.09864e+06	287804				663392				2.27908e+06		934513	277436	2.0237e+06	5.73268e+06	2.50667e+06	5.39733e+06	1.21144e+06
	High	[K].VLLEEHEKETQHRR.[S]		2.85097e-05	4	422	Psat0s4851g0160.1.cds; Psat0s5g0160.1.cds; Psat5g199920.1.cds	2	1803.95	1.90091e+08	1.47013e+08	2.12139e+08	2.17842e+08	2.66108e+08	2.02787e+08	2.77336e+08	2.22523e+08	2.124e+08	1.71922e+08	2.06045e+08	2.06343e+08	1.70365e+08	3.25245e+08	2.30224e+08	2.54881e+08	2.9214e+08	2.20192e+08	2.34756e+08	3.40593e+08	2.57512e+08	1.88357e+08	1.85324e+08	1.86451e+08	1.58787e+08	2.21491e+08	2.25783e+08	2.25885e+08	3.36057e+08	2.75226e+06	4.89776e+07	1.49374e+08	6.15186e+08	7.09613e+08	4.49069e+08	8.42684e+06
	High	[K].VLLEEHEKETQHRR.[S]	1xDeamidated [Q11]	0.000805229	4	21	Psat0s4851g0160.1.cds; Psat0s5g0160.1.cds; Psat5g199920.1.cds	2	1804.93	131044	176953	163818				671156	698609		526205	526276	151492	65743	154880			894948	956914	753641	1.63884e+06	1.20553e+06	593821	344675	545435	927808	115288	399155	1.1951e+06	1.05475e+06				1.01896e+06	4.00711e+06		3.02113e+06
High	Psat6g206200.1.cds	MATTVKSRFPLLLFLGIIFLASVCVTYANYDEGSETRVPGQRERGRQEGEKEEKRHGEWRPSYEKEEHEEEKQKYRYQREKKEQKEVQPGRERWEREEDEEQVEEEWRGSQRREDPEERARLRHREERTKRDRRHQREGEEEERSSESQEHRNPFLFKSNKFLTLFENENGHIRRLQRFDKHLFENLQNYRLVEYRAKPHTIFLPQHIDADLILVVLNGKAILTVLSPNDRNSYNLERGDTIKIPAGTTSYLVNQDDEEDLRVVDFVIPVNRPGKFEAFGLSENKNQYLRGFSKNILEASLNTKYETIEKVLLEEQEKKPQQLRDRKRTQQGEERDAIIKVSREQIEELRKLAKSSSKKSLPSEFEPFNLRSHKPEYSNKFGKLFEITPEKKYPQLQDL…	1495.14	72	73	33279	31	66.7	0
	Confidence	Annotated Sequence	Modifications	Qvality PEP	# Proteins	# PSMs	Master Protein Accessions	# Missed Cleavages	Theo. MH+ [Da]	Abundances (Normalized): F1: Sample	Abundances (Normalized): F2: Sample	Abundances (Normalized): F3: Sample	Abundances (Normalized): F4: Sample	Abundances (Normalized): F5: Sample	Abundances (Normalized): F6: Sample	Abundances (Normalized): F7: Sample	Abundances (Normalized): F8: Sample	Abundances (Normalized): F9: Sample	Abundances (Normalized): F10: Sample	Abundances (Normalized): F11: Sample	Abundances (Normalized): F12: Sample	Abundances (Normalized): F13: Sample	Abundances (Normalized): F14: Sample	Abundances (Normalized): F15: Sample	Abundances (Normalized): F16: Sample	Abundances (Normalized): F17: Sample	Abundances (Normalized): F18: Sample	Abundances (Normalized): F19: Sample	Abundances (Normalized): F20: Sample	Abundances (Normalized): F21: Sample	Abundances (Normalized): F22: Sample	Abundances (Normalized): F23: Sample	Abundances (Normalized): F24: Sample	Abundances (Normalized): F25: Sample	Abundances (Normalized): F26: Sample	Abundances (Normalized): F27: Sample	Abundances (Normalized): F28: Sample	Abundances (Normalized): F29: Sample	Abundances (Normalized): F30: Sample	Abundances (Normalized): F31: Sample	Abundances (Normalized): F32: Sample	Abundances (Normalized): F33: Sample	Abundances (Normalized): F34: Sample	Abundances (Normalized): F35: Sample	Abundances (Normalized): F36: Sample	Abundances (Normalized): F37: Sample	Abundances (Normalized): F38: Sample	Abundances (Normalized): F39: Sample	Abundances (Normalized): F40: Sample
	High	[R].AKPHTIFLPQHIDADLILVVLNGK.[A]		7.42203e-07	3	760	Psat6g206200.1.cds; Psat6g206160.1.cds	0	2652.52	1.35945e+08	1.01773e+08	1.57386e+08	1.19418e+08	1.0724e+08	1.11706e+08	1.09127e+08	8.99183e+07	9.91486e+07	9.87664e+07	1.52221e+08	1.41806e+08	1.31081e+08	8.60065e+07	9.36602e+07	8.93851e+07	5.90912e+07	7.74552e+07	7.23192e+07	3.66223e+07	9.91441e+07	1.69087e+08	1.17217e+08	1.16461e+08	2.63419e+07	1.22296e+08	1.51297e+08	5.7745e+07	9.3667e+07	5.48574e+07		1.04448e+07	4.13045e+07	8.29636e+07	9.7208e+07	6.183e+07	1.76919e+07	2.45999e+06	553399
	High	[R].AKPHTIFLPQHIDADLILVVLNGK.[A]	1xDeamidated [N/Q]	1.54438e-05	3	146	Psat6g206200.1.cds; Psat6g206160.1.cds	0	2653.51	3.83508e+06	5.99908e+07	4.52265e+06	3.02522e+06	3.36234e+06	2.6191e+06	4.58114e+06	2.8148e+06	2.21233e+06	2.05853e+06	3.38926e+06	4.59228e+06	4.27093e+06	2.23917e+06	3.14114e+06	2.09677e+06	2.49701e+06	2.2129e+06	1.57202e+06	1.792e+06	2.79476e+06	4.30186e+06	4.38526e+06	2.43799e+06	963355	1.61375e+07	2.30712e+06	2.51031e+06	4.27203e+06				467076			2.59392e+06		6.46355e+06	4.14861e+06	2.43573e+06
	High	[R].AKPHTIFLPQHIDADLILVVLNGKAILTVLSPNDR.[N]		0.00291089	3	17	Psat6g206200.1.cds; Psat6g206160.1.cds	1	3832.18	573373		260834	279901	139742	246331		240548		273380	225473	264244	651583	291855	118625		182122		167352	169734	146200	527312	161638	143085		127395	401836	131450			958982	215813
	High	[R].AKPHTIFLPQHIDADLILVVLNGKAILTVLSPNDR.[N]	1xDeamidated [N/Q]	0.0048656	3	7	Psat6g206200.1.cds; Psat6g206160.1.cds	1	3833.17																															913675
	High	[R].AKPHTIFLPQHIDADLILVVLNGKAILTVLSPNDRNSYNLER.[G]		0.00107762	3	69	Psat6g206200.1.cds; Psat6g206160.1.cds	2	4708.59	1.31554e+07	1.58427e+06	1.16495e+07	6.22857e+06	1.98345e+07	2.08999e+07	8.98561e+06	1.10067e+07	5.89077e+06	1.33565e+07	4.20191e+07	8.9819e+06	3.76287e+07	1.91315e+07	6.07454e+06	9.79378e+06	7.46687e+06	3.97981e+06	3.62629e+06	8.45172e+06	1.59152e+07	1.83322e+07	2.52943e+06	8.56262e+06	43162.2	1.43395e+07	3.12716e+07	1.28984e+07	2.22997e+07			935312	8.13109e+06	9.32757e+06	864270
	High	[R].AKPHTIFLPQHIDADLILVVLNGKAILTVLSPNDRNSYNLER.[G]	1xDeamidated [N/Q]	0.00031103	3	99	Psat6g206200.1.cds; Psat6g206160.1.cds	2	4709.58	1.18591e+07	4.81808e+06	643477	556179	922705	1.36565e+07	1.4283e+06	4.58906e+06	1.13632e+06	786267	2.11089e+06	1.66752e+06	1.79234e+06	658765	5.54551e+06	617735	1.18239e+06	843117	913629	6.01747e+06	1.88007e+06	1.05764e+07	625582	768266	1.41268e+06	9.70521e+06	1.66845e+07	1.07956e+06	2.52254e+06			2.23841e+06	2.04963e+06	3.56482e+06
	High	[R].AKPHTIFLPQHIDADLILVVLNGKAILTVLSPNDRNSYNLER.[G]	2xDeamidated [N/Q]	0.000427011	3	4	Psat6g206200.1.cds; Psat6g206160.1.cds	2	4710.56	176768	176609	46039.8				143723			87491.6	284306		233559		80481			126343		116582		179836	71116.6	201991		251753		238198	171098
	High	[K].AILTVLSPNDR.[N]		0.000403109	3	2151	Psat6g206200.1.cds; Psat6g206160.1.cds	0	1198.68	7.41561e+08	8.84822e+08	7.6706e+08	6.76534e+08	6.72341e+08	7.26283e+08	5.90143e+08	6.35173e+08	7.3959e+08	7.88553e+08	6.74726e+08	6.78725e+08	6.06907e+08	6.38462e+08	6.72725e+08	7.27881e+08	5.77189e+08	7.59454e+08	5.81636e+08	5.01883e+08	6.17922e+08	7.67107e+08	5.76517e+08	7.91506e+08	7.58019e+08	6.6995e+08	6.26087e+08	5.26815e+08	5.47716e+08	9.42365e+07	3.51135e+09	2.8557e+09	1.15478e+09	3.99307e+07	1.29855e+07				371268
	High	[K].AILTVLSPNDR.[N]	1xDeamidated [N9]	0.000301599	3	33	Psat6g206200.1.cds; Psat6g206160.1.cds	0	1199.66	90008.9	1.19834e+07	2.93617e+06	167119	2.68227e+06	161862	747494	69432	4.37988e+06	6.039e+06	2.53607e+06		1.46225e+06	4.65727e+06	5.59187e+06	174858	3.93366e+06	2.80661e+06	1.79642e+06	6.06113e+06	1.68362e+06	2.65228e+06		2.89033e+06	6.46239e+06	9.38876e+06	1.45039e+06	6.7293e+06	5.74603e+06	1.98433e+06	3.51452e+07	2.27232e+07	2.46339e+07	1.59745e+07	3.63185e+06
	High	[K].AILTVLSPNDRNSYNLER.[G]		5.43561e-06	3	388	Psat6g206200.1.cds; Psat6g206160.1.cds	1	2075.09	5.47081e+07	2.62759e+07	8.32475e+07	8.3332e+07	9.09014e+07	8.52223e+07	7.65006e+07	1.2015e+08	6.49336e+07	4.00612e+07	9.23528e+07	4.83513e+07	8.42533e+07	1.12757e+08	5.45789e+07	8.5146e+07	1.02983e+08	5.3841e+07	5.53273e+07	7.40159e+07	7.1132e+07	5.03572e+07	8.45967e+07	5.18176e+07	6.50588e+07	6.14947e+07	6.74553e+07	9.01909e+07	8.91742e+07	5.55449e+07	1.368e+08	3.92253e+07	832046	2.853e+07	1.64843e+08	1.80986e+08	2.46673e+08	2.12857e+08
	High	[K].AILTVLSPNDRNSYNLER.[G]	1xDeamidated [N]	9.04755e-07	3	336	Psat6g206200.1.cds; Psat6g206160.1.cds	1	2076.07	1.14313e+07	2.67227e+07	1.25432e+07	1.47506e+07	1.48381e+07	1.3968e+07	1.08139e+07	2.0101e+07	1.65312e+07	1.22691e+07	1.68663e+07	1.40776e+07	1.76242e+07	1.85523e+07	1.47971e+07	1.52296e+07	1.36738e+07	1.43865e+07	9.70334e+06	1.26458e+07	1.19518e+07	1.44492e+07	1.09626e+07	1.48456e+07	1.28047e+07	2.38204e+07	1.32012e+07	1.9752e+07	2.04039e+07	2.81377e+07	2.26171e+07	1.68694e+06	3.31461e+06	1.39308e+07		8.50381e+06	2.54946e+07	3.39548e+07	1.09323e+08	1.84651e+08
	High	[K].AILTVLSPNDRNSYNLER.[G]	2xDeamidated [N]	0.0021844	3	25	Psat6g206200.1.cds; Psat6g206160.1.cds	1	2077.06	2.71244e+06	5.77616e+06	4.54601e+06	1.47009e+06	4.36636e+06	1.50317e+06	4.05795e+06	2.95582e+06	3.09602e+06	2.76421e+06		2.82328e+06		1.16718e+06	3.41405e+06	1.647e+06	4.00223e+06	2.84103e+06	4.42274e+06	3.21103e+06	2.68471e+06		2.21885e+06	2.18844e+06		8.06734e+06	1.79041e+06								9.46168e+06	1.03985e+07
	High	[K].AILTVLSPNDRNSYNLERGDTIK.[IL]		0.00200649	3	47	Psat6g206200.1.cds; Psat6g206160.1.cds	2	2589.36	947563	146443	1.65881e+06	1.33815e+06	2.24557e+06	1.53813e+06	1.62561e+06	2.32731e+06	1.33256e+06	506225	1.90842e+06	693316	1.21754e+06	2.57748e+06	648869	1.34111e+06	2.34809e+06	702651	939620	1.74458e+06	1.49141e+06	693715	1.39068e+06	705301	716576	855354	832103	1.34566e+06	1.71743e+06			2.03079e+06	1.05483e+06			1.46303e+06	3.97886e+06	4.55883e+06	7.03442e+06
	High	[K].AILTVLSPNDRNSYNLERGDTIK.[IL]	1xDeamidated [N]	0.010615	3	6	Psat6g206200.1.cds; Psat6g206160.1.cds	2	2590.35		57029	61818.4	45572.8	74502.2	67966.9	67067.9	100753	60737.1	20116.5	80911	36323.8	48866.7	131694	37429.6	74973.2	44407.8	39096.1	47536.6	52619	83500	46850.8	55051.4	35858.3	55356.3	144369	57215.6		79023.1									529865	498643
	High	[R].AIVVLLVNEGK.[G]		0.000143784	3	2193	Psat6g206200.1.cds; Psat6g206160.1.cds	0	1154.71	1.22717e+09	1.4249e+09	1.42303e+09	1.34681e+09	1.13429e+09	1.15608e+09	1.12448e+09	8.9909e+08	1.09826e+09	1.00094e+09	1.17109e+09	1.06576e+09	1.39865e+09	1.06405e+09	1.27739e+09	1.16177e+09	9.09246e+08	1.04719e+09	9.0824e+08	6.29022e+08	1.08949e+09	1.13173e+09	1.14102e+09	1.18444e+09	5.19437e+08	1.30373e+09	1.48314e+09	7.75742e+08	7.26806e+08	1.78966e+07	1.57391e+09	3.0798e+09	1.74574e+09	2.94763e+07
	High	[R].AIVVLLVNEGK.[G]	1xDeamidated [N8]	0.00042261	3	3	Psat6g206200.1.cds; Psat6g206160.1.cds	0	1155.7		2.07473e+06				1.3292e+06	1.50168e+06		1.60058e+06	1.88823e+06			1.74118e+06		1.88655e+06		2.54102e+06	1.91815e+06	2.06385e+06	1.52858e+06		2.35816e+06		2.11659e+06	1.00408e+06	2.83788e+06	2.23709e+06	1.81241e+06	2.80057e+06		9.84181e+06		7.17581e+06
	High	[R].AIVVLLVNEGKGNLELLGLK.[N]		4.16503e-08	3	446	Psat6g206200.1.cds; Psat6g206160.1.cds	1	2092.27	2.94463e+07	1.73151e+07	3.78726e+07	3.77902e+07	3.10124e+07	2.5862e+07	2.50219e+07	2.55039e+07	2.30314e+07	1.75285e+07	4.27281e+07	2.91401e+07	3.86613e+07	2.48614e+07	2.00327e+07	2.32973e+07	1.62848e+07	1.31269e+07	1.37076e+07	1.45748e+07	2.47971e+07	2.18914e+07	3.88361e+07	1.82202e+07	5.87433e+06	2.38463e+07	5.37586e+07	1.73842e+07	2.52067e+07	1.1901e+08	2.34224e+07	1.25273e+07	2.05725e+07	1.16119e+07
	High	[R].AIVVLLVNEGKGNLELLGLKNEQQER.[E]		7.35699e-07	3	319	Psat6g206200.1.cds; Psat6g206160.1.cds	2	2876.62	1.59057e+08	7.3081e+07	2.0744e+08	2.91318e+08	2.78997e+08	1.88241e+08	2.53582e+08	2.30061e+08	1.56257e+08	1.03732e+08	3.27076e+08	1.68984e+08	3.06831e+08	2.44639e+08	1.22209e+08	2.06934e+08	2.02988e+08	1.15705e+08	1.53348e+08	1.21072e+08	2.24053e+08	1.59721e+08	2.60223e+08	1.23893e+08	4.90876e+07	1.49508e+08	2.71789e+08	1.73649e+08	2.95944e+08	1.55053e+08	3.66213e+08	1.34789e+08	4.07834e+08	3.48469e+08	1.25014e+08
	High	[R].AIVVLLVNEGKGNLELLGLKNEQQER.[E]	1xDeamidated [N]	0.000160746	3	56	Psat6g206200.1.cds; Psat6g206160.1.cds	2	2877.6	3.5952e+06	2.90557e+06	2.8452e+06	2.30055e+06	3.75477e+06	3.81512e+06	3.50836e+06	3.28063e+06	2.51817e+06	1.89813e+06	3.74384e+06	4.14627e+06	4.89971e+06	4.61904e+06	3.67046e+06	1.94259e+06	2.5959e+06	3.25884e+06	2.05819e+06	492168	2.68412e+06	3.43177e+06	3.2682e+06	2.41531e+06	474525	4.27517e+06	4.77883e+06	2.43138e+06	3.4484e+06	2.946e+06	4.48184e+06		5.80731e+06	7.75929e+06	5.76182e+06
	High	[R].AIVVLLVNEGKGNLELLGLKNEQQER.[E]	2xDeamidated [N8; N13]	0.0997974	3	5	Psat6g206200.1.cds; Psat6g206160.1.cds	2	2878.59	333673	264232	306263	1.05036e+06	272536	373673	1.23528e+06	976415	587099	298071	725051	430168	624029	981254	370594	635638	487038	1.31437e+06	756687	403426	1.45849e+06	386574	378535		397367	169706	1.25399e+06	1.04528e+06	854749				791161
	High	[RGK].EGEEEER.[SGE]		0.0104986	5	218	Psat6g206200.1.cds; Psat6g206160.1.cds	0	877.353	1.35333e+07	1.27831e+07	1.01415e+07	1.47282e+07	1.6848e+07	7.06995e+06	1.79105e+07	1.23682e+07	1.60697e+07	2.651e+07	1.65602e+07	1.63458e+07	1.75745e+07	1.89237e+07	2.38523e+07	1.71853e+07	2.10473e+07	2.40348e+07	2.19989e+07	1.71322e+07	1.64658e+07	1.56904e+07	1.30581e+07	2.05373e+07	2.35736e+07	1.83468e+07	1.58551e+07	2.5651e+07	1.92535e+07			414895	2.46291e+07	4.57684e+07	4.2474e+07	3.03553e+07
	High	[K].ELTFPGSSQEVNR.[L]		2.96165e-05	1	426	Psat6g206200.1.cds	0	1463.71	2.90545e+08	3.05362e+08	2.98452e+08	3.09521e+08	3.47725e+08	3.29429e+08	2.83977e+08	3.2321e+08	3.91022e+08	3.61032e+08	3.12218e+08	2.78393e+08	2.88191e+08	2.90679e+08	3.42892e+08	3.06083e+08	3.22141e+08	3.06473e+08	3.18349e+08	3.48705e+08	3.38878e+08	3.43836e+08	2.54312e+08	3.26456e+08	3.13492e+08	3.40427e+08	2.84142e+08	2.92747e+08	3.06447e+08		2.1785e+07	7.57594e+08	7.12021e+08	4.68054e+08	2.83947e+07	2.01782e+07	1.43571e+07
	High	[K].ELTFPGSSQEVNR.[L]	1xDeamidated [N/Q]	0.000102626	1	40	Psat6g206200.1.cds	0	1464.7							985011	896591	1.16955e+06	2.29958e+06	768030	482386					3.12414e+06	2.92682e+06	2.64829e+06	6.62583e+06	3.04403e+06	2.08338e+06		2.25863e+06	3.95496e+06	1.78161e+06	835712	2.80372e+06	3.21746e+06			7.3483e+06	1.00245e+07	9.88175e+06	201291	91789.8
	High	[K].ELTFPGSSQEVNR.[L]	2xDeamidated [Q9; N12]	0.0622653	1	1	Psat6g206200.1.cds	0	1465.68
	High	[K].ELTFPGSSQEVNRLIKNQK.[Q]	1xDeamidated [N/Q]	0.0115379	1	33	Psat6g206200.1.cds	2	2189.16	749281	257110	517920	765737	68176.6	822308	806838	2.29289e+06	1.51795e+06	1.1996e+06	403615	562714	537890	63875.4	1.2649e+06	157891	847131	1.13987e+06	1.42359e+06	1.61529e+06	581721	829194	816459	223707	25973.3	1.10389e+06	515211	1.07728e+06	402831				792158
	High	[K].EQKEVQPGR.[E]		0.00589175	3	161	Psat6g206200.1.cds; Psat6g206160.1.cds	1	1070.56	9.16533e+06	1.35072e+07	1.69241e+07	1.61378e+07	2.14306e+07	1.41396e+07	2.13103e+07	1.89778e+07	1.78428e+07	1.29638e+07	1.88706e+07	9.30478e+06	1.60655e+07	2.5628e+07	1.16981e+07	2.06105e+07	2.77129e+07	1.19675e+07	1.83173e+07	2.08791e+07	1.80093e+07	1.0887e+07	1.21013e+07	1.14248e+07	1.88311e+07	3.2697e+07	1.41214e+07	2.08089e+07	1.93716e+07			5.52099e+07	3.72249e+07	2.18564e+07	1.10969e+07	6.83228e+06	7.75769e+06
	High	[K].EQKEVQPGR.[E]	1xDeamidated [Q]	0.0112828	3	36	Psat6g206200.1.cds; Psat6g206160.1.cds	1	1071.54	7445.71	60537.9	15888.7	109324	70664	12739	214565	56566.9	154895	144936	193914	84767.6	32493.1	194689	77742.7	83655.4	519202	259763	244488	473595	192050	132683	124308	191337	498363	536499		466339	338794			679287	828093	356585	473683	593200	635423	727164	639234
	High	[K].EQKEVQPGRER.[W]		0.0352267	3	51	Psat6g206200.1.cds; Psat6g206160.1.cds	2	1355.7	592910	656902	1.9855e+06	1.4374e+06	2.13662e+06	1.82605e+06	2.30836e+06	3.31544e+06	1.59516e+06	720282	2.33676e+06	748802	1.90238e+06	2.81037e+06	938044	1.72485e+06	2.46112e+06	798891	1.1963e+06	860135	1.45504e+06	741638	1.81874e+06	827460	1.63832e+06	3.07287e+06	1.12047e+06	1.44698e+06	2.02237e+06			3.1424e+06	1.93303e+06	283589					4.73801e+06	2.09912e+07
	High	[K].EQKEVQPGRER.[W]	1xDeamidated [Q]	0.0696295	3	7	Psat6g206200.1.cds; Psat6g206160.1.cds	2	1356.69													28403.9				83193.2												31048.2										406294	234827
	High	[R].EQIEELRK.[L]		0.013928	3	88	Psat6g206200.1.cds; Psat6g206160.1.cds	1	1044.57	9.13016e+07	1.05209e+08	1.10021e+08	1.08771e+08	1.06117e+08	1.08168e+08	1.04991e+08	1.01907e+08	1.05543e+08	1.05314e+08	1.00484e+08	8.8238e+07	9.13455e+07	9.18929e+07	9.06534e+07	1.02634e+08	1.16279e+08	1.02627e+08	9.82352e+07	1.06166e+08	1.12349e+08	1.04569e+08	9.82577e+07	9.55562e+07	1.03266e+08	9.39996e+07	8.46038e+07	7.39502e+07	8.84461e+07			205461	1.74813e+07	6.27552e+07	7.78514e+07	1.88165e+08	4.5921e+06	1.94763e+08
	High	[R].EQIEELRK.[L]	1xDeamidated [Q2]	0.00901538	3	28	Psat6g206200.1.cds; Psat6g206160.1.cds	1	1045.55	925307	623580	905869	764087	604045	1.04073e+06	1.3401e+06	1.1098e+06	1.19094e+06	637921	1.43599e+06	1.16457e+06	1.12095e+06	1.01624e+06	1.63408e+06	939091	2.03757e+06	2.2426e+06	1.68321e+06	2.69785e+06	2.21139e+06	1.55799e+06	1.11203e+06	1.60756e+06	2.0607e+06	1.34964e+06	1.30045e+06	1.84497e+06	2.00829e+06				852145	3.12561e+06	5.26079e+06	4.94949e+06	2.01349e+06
	High	[K].ERNNEVQR.[Y]		0.0132977	3	31	Psat6g206200.1.cds; Psat6g206160.1.cds	1	1044.52	586167	693947	713597	813176	1.42685e+06	639599	931643	698705	1.17455e+06	1.31267e+06	796814	524228	752969	1.37112e+06	1.49349e+06	1.12993e+06	1.5596e+06	1.00717e+06	1.0953e+06	2.04499e+06	1.13176e+06	591909	467142	715023	1.34235e+06	1.20966e+06	710219	1.89689e+06	1.41127e+06					3.64887e+06	4.926e+06	2.9995e+06	4.08602e+06	5.11664e+06
	High	[K].ERNNEVQR.[Y]	1xDeamidated [N/Q]	0.0399621	3	6	Psat6g206200.1.cds; Psat6g206160.1.cds	1	1045.5	143550	182121	112395	97138	169044	50900.1	143981	91642.9	87677.7	185827	87952.7	45874.9	113001	206959	206874	89081.5	84543.2	90740.9	190331	183067	99634.6	104020	51313.8	30775.9	128863	181122	115347	99083.9	137745				180688			95160	117762		377636
	High	[K].FEAFGLSENK.[N]		0.000344397	1	99	Psat6g206200.1.cds	0	1141.55	1.79646e+07	3.01449e+07	1.63795e+07	2.10879e+07	2.19173e+07	1.98823e+07	1.71925e+07	1.5855e+07	2.53973e+07	3.41852e+07	1.97389e+07	2.16081e+07	1.95151e+07	2.37961e+07	2.24264e+07	1.9294e+07	2.67871e+07	2.46992e+07	2.02617e+07	3.39551e+07	2.29667e+07	2.61135e+07	1.55972e+07	2.59141e+07	1.85288e+07	2.19408e+07	1.99457e+07	1.65513e+07	1.51148e+07		1.08304e+06	6.63985e+07	5.81322e+07	4.90589e+07
	High	[K].FEAFGLSENK.[N]	1xDeamidated [N9]	0.00217554	1	2	Psat6g206200.1.cds	0	1142.54
	High	[K].FEAFGLSENKNQYLR.[G]		1.28643e-06	1	447	Psat6g206200.1.cds	1	1815.9	5.73264e+07	7.00014e+07	5.91257e+07	6.43608e+07	6.13743e+07	5.29413e+07	5.81074e+07	6.22313e+07	6.90738e+07	7.61533e+07	6.03334e+07	6.4218e+07	5.84491e+07	6.13598e+07	5.70855e+07	5.49423e+07	6.25638e+07	7.14188e+07	5.49539e+07	8.61264e+07	6.1812e+07	7.01989e+07	5.62154e+07	7.32136e+07	6.3883e+07	6.67136e+07	6.72188e+07	7.42871e+07	7.06694e+07	4.04115e+07	9.83368e+07	3.30519e+07			1.4693e+06	5.68273e+07	1.46218e+08	2.42983e+08	3.16916e+08	4.58118e+08
	High	[K].FEAFGLSENKNQYLR.[G]	1xDeamidated [N/Q]	3.58215e-06	1	39	Psat6g206200.1.cds	1	1816.89	721055	901830	552983	401536	607088	710670	252065	1.47566e+06	652430	771352	210950	126833	476486	149851	647355	678349	102103	643945	586402	773958	139793	54829.5	2.01886e+06		595120	713644	626085	275404	2.52458e+06			585393				2.81001e+06			6.32311e+06	2.65628e+07
	High	[K].FLTLFENENGHIR.[RL]		2.63393e-06	3	3345	Psat6g206200.1.cds; Psat6g206160.1.cds	0	1589.81	8.66348e+08	6.89796e+08	8.02522e+08	9.42725e+08	1.00568e+09	9.60713e+08	8.05171e+08	8.68445e+08	1.01373e+09	1.13671e+09	9.30136e+08	8.28113e+08	9.24648e+08	7.58153e+08	1.03299e+09	8.85354e+08	9.67876e+08	1.05449e+09	8.31271e+08	1.09245e+09	8.96702e+08	9.27211e+08	1.16879e+09	1.03212e+09	1.0378e+09	6.58467e+08	9.02249e+08	9.5119e+08	1.01632e+09	2.71263e+08	1.29191e+09	7.08262e+08	3.37167e+07	4.20619e+08	2.02479e+09	2.25214e+09	2.23303e+09	3.87237e+08	314424
	High	[K].FLTLFENENGHIR.[RL]	1xDeamidated [N]	2.05931e-06	3	311	Psat6g206200.1.cds; Psat6g206160.1.cds	0	1590.79	4.38863e+08	8.83106e+08	3.71548e+08	4.17614e+08	5.02984e+08	4.81146e+08	3.31327e+08	4.53931e+08	4.94858e+08	5.28696e+08	4.61288e+08	4.4948e+08	4.93714e+08	5.03514e+08	5.41936e+08	4.59762e+08	4.90466e+08	4.68346e+08	3.55854e+08	5.64091e+08	4.14542e+08	5.08861e+08	4.4186e+08	5.97903e+08	6.19107e+08	8.34054e+08	4.28123e+08	5.69222e+08	5.52343e+08	1.27031e+08	1.1005e+09	4.69287e+08	1.26127e+07	1.94267e+08	1.21829e+09	1.5927e+09	1.8559e+09	6.91871e+08	6.62642e+06
	High	[K].FLTLFENENGHIR.[RL]	2xDeamidated [N7; N9]	1.35005e-05	3	36	Psat6g206200.1.cds; Psat6g206160.1.cds	0	1591.78	201989	656106	191542	140426	124963	207866	95073.9	41489.8	115011	100213	147356	104634	107981	137722	148766	107263	109812	162539	133828	131909	141791	214169	164198	265434	289480	398929	166806	104773	159238					2.38292e+06					1.56034e+06
	High	[K].FLTLFENENGHIRR.[L]		0.000246652	1	174	Psat6g206200.1.cds	1	1745.91	1.96875e+07	8.98801e+06	2.22446e+07	2.73006e+07	2.98026e+07	2.55892e+07	2.51107e+07	2.79752e+07	2.93307e+07	2.59799e+07	2.94721e+07	2.12556e+07	2.11033e+07	3.6383e+07	2.22777e+07	2.37269e+07	3.84209e+07	2.31436e+07	2.16917e+07	2.84472e+07	2.69543e+07	2.42659e+07	2.5925e+07	2.06467e+07	2.46825e+07	1.84694e+07	1.88834e+07	2.73558e+07	2.24886e+07		1.32408e+07	2.2328e+07	5.61343e+07	8.92035e+07	6.2611e+07	2.29733e+06
	High	[K].FLTLFENENGHIRR.[L]	1xDeamidated [N]	0.000232077	1	156	Psat6g206200.1.cds	1	1746.89	1.86283e+07	3.27733e+07	2.0285e+07	1.88629e+07	2.22493e+07	2.00386e+07	1.8821e+07	2.27854e+07	2.53592e+07	1.86944e+07	2.18871e+07	1.84919e+07	2.237e+07	2.11125e+07	1.91632e+07	1.96124e+07	2.26167e+07	2.27294e+07	1.86388e+07	2.56138e+07	2.07047e+07	2.05821e+07	2.01098e+07	2.1616e+07	2.40101e+07	3.37421e+07	1.78071e+07	2.36016e+07	2.42154e+07	8.47912e+06	1.8935e+07	1.34081e+07	3.07915e+07	5.00622e+07	3.96786e+07	2.11028e+07	3.0078e+06
	High	[K].FLTLFENENGHIRR.[L]	2xDeamidated [N7; N9]	0.00110941	1	2	Psat6g206200.1.cds	1	1747.88																																472221
	High	[K].GALMLPHYNSR.[A]		8.50133e-05	1	308	Psat6g206200.1.cds	0	1258.64	2.39328e+08	2.56236e+08	2.7017e+08	2.54932e+08	2.79489e+08	2.53479e+08	2.43173e+08	2.53345e+08	2.74067e+08	2.70694e+08	2.8178e+08	2.35887e+08	2.29758e+08	2.63514e+08	2.29499e+08	2.51171e+08	2.69336e+08	2.12325e+08	2.45102e+08	3.27586e+08	2.91291e+08	2.81166e+08	2.25438e+08	2.77236e+08	2.66135e+08	2.44142e+08	2.06108e+08	2.33941e+08	2.3965e+08	365152	1.27632e+06	1.97695e+08	5.83416e+08	5.05764e+08	4.60944e+07	567649
	High	[K].GALMLPHYNSR.[A]	1xDeamidated [N9]	0.000112066	1	89	Psat6g206200.1.cds	0	1259.62	7.85185e+06	1.64479e+07	8.18218e+06	6.98775e+06	1.00354e+07	9.23764e+06	8.52314e+06	8.18635e+06	1.11752e+07	1.09686e+07	9.81043e+06	8.20894e+06	8.27549e+06	8.42302e+06	9.84318e+06	8.25408e+06	1.02341e+07	8.78429e+06	8.39765e+06	1.4463e+07	1.11657e+07	1.02051e+07	7.92849e+06	9.50942e+06	1.0976e+07	1.65578e+07	8.23536e+06	1.04264e+07	1.10187e+07			9.4837e+06	2.77582e+07	1.70257e+07
	High	[K].GALMLPHYNSR.[A]	1xOxidation [M4]	0.000199816	1	96	Psat6g206200.1.cds	0	1274.63	8.77779e+06	7.30878e+06	9.33199e+06	8.87684e+06	9.48593e+06	7.21245e+06	7.49539e+06	8.21327e+06	1.09873e+07	1.00591e+07	9.82638e+06	8.54414e+06	6.70323e+06	6.80724e+06	8.04409e+06	6.44445e+06	9.85439e+06	8.3984e+06	7.698e+06	13311896	1.09361e+07	9.98148e+06	8.33693e+06	9.69821e+06	8.1193e+06	8.39375e+06	7.16685e+06	8.82776e+06	6.61362e+06		1.11247e+06	5.90888e+06	1.62955e+07	1.91372e+07	1.54577e+07
	High	[R].GDTIKIPAGTTSYLVNQDDEEDLR.[VL]		1.71271e-07	3	820	Psat6g206200.1.cds; Psat6g206160.1.cds	1	2650.28	1.12048e+08	9.46705e+07	1.22631e+08	1.62379e+08	1.30891e+08	1.46596e+08	1.32508e+08	1.26069e+08	1.26361e+08	1.32419e+08	1.05459e+08	1.00684e+08	1.45911e+08	1.62702e+08	1.50709e+08	1.40552e+08	1.2065e+08	1.31743e+08	1.13354e+08	9.3838e+07	1.12146e+08	1.0723e+08	9.20104e+07	1.13799e+08	1.05047e+08	1.03086e+08	1.69809e+08	1.47767e+08	1.62246e+08	8.79415e+07	2.28272e+07	8.26308e+06	2.2383e+08	3.22834e+08	4.39935e+08	1.62541e+08	2.98831e+06
	High	[R].GDTIKIPAGTTSYLVNQDDEEDLR.[VL]	1xDeamidated [N/Q]	8.28528e-07	3	36	Psat6g206200.1.cds; Psat6g206160.1.cds	1	2651.27
	High	[R].GDTIKIPAGTTSYLVNQDDEEDLRVVDFVIPVNRPGK.[F]		3.60156e-08	1	81	Psat6g206200.1.cds	2	4071.1	1.68397e+07	1.83662e+07	1.82522e+07	2.3675e+07	2.28491e+07	1.95109e+07	1.43197e+07	1.65059e+07	2.78648e+07	2.61613e+07	1.67538e+07	1.75042e+07	2.39863e+07	2.43199e+07	2.79881e+07	2.12916e+07	1.51969e+07	1.14091e+07	1.01205e+07	1.07561e+07	1.40681e+07	1.33771e+07	1.01772e+07	1.284e+07	8.79892e+06	2.36093e+07	1.90012e+07	2.10628e+07	2.79972e+07	5.72558e+07	1.62076e+08	3.97946e+07	3.60343e+07	9.08658e+07	1.43392e+08	7.17323e+06
	High	[R].GDTIKIPAGTTSYLVNQDDEEDLRVVDFVIPVNRPGK.[F]	1xDeamidated [N/Q]	5.87177e-05	1	11	Psat6g206200.1.cds	2	4072.09	1.94462e+06	2.32062e+06	1.73639e+06	1.98016e+06	2.28886e+06					1.15143e+06				1.90378e+06	1.26985e+06				984381	953922	730134	893360		1.10256e+06		1.96264e+06		844302	2.02389e+06							3.12722e+06
	High	[K].GNLELLGLK.[N]		0.00498446	3	485	Psat6g206200.1.cds; Psat6g206160.1.cds	0	956.578	1.38243e+08	1.84892e+08	1.81777e+08	1.85752e+08	1.67749e+08	1.17745e+08	1.20432e+08	1.0381e+08	1.78893e+08	2.4921e+08	1.32177e+08	1.28966e+08	1.09306e+08	1.23188e+08	2.18178e+08	1.40292e+08	1.57289e+08	1.74798e+08	8.39671e+07	2.13126e+08	1.37164e+08	1.43564e+08	1.77898e+08	2.61402e+08	2.07079e+08	1.14786e+08	1.6319e+08	1.20417e+08	1.23379e+08	58132.3	1.0877e+06	1.3839e+08	2.96244e+08	2.98483e+08	2.20278e+08
	High	[K].GNLELLGLK.[N]	1xDeamidated [N2]	0.00466013	3	2	Psat6g206200.1.cds; Psat6g206160.1.cds	0	957.562																																982885		1.23176e+06
	High	[K].GNLELLGLKNEQQER.[E]		1.15726e-07	3	1978	Psat6g206200.1.cds; Psat6g206160.1.cds	1	1740.92	2.91716e+08	3.21608e+08	3.02663e+08	3.54898e+08	3.15959e+08	3.13122e+08	2.77498e+08	2.95255e+08	3.62942e+08	4.31702e+08	2.84372e+08	2.93609e+08	3.25734e+08	4.93107e+08	3.99458e+08	2.98949e+08	4.15468e+08	3.27742e+08	2.6505e+08	4.40394e+08	2.9606e+08	3.03798e+08	2.81012e+08	3.33892e+08	3.29926e+08	3.51482e+08	3.26735e+08	4.99095e+08	5.24124e+08	1.34954e+09	1.48188e+09	6.10295e+07	1.16551e+06	2.67188e+06		8.35299e+06	8.025e+08	2.24319e+09	3.69922e+09	5.62162e+09
	High	[K].GNLELLGLKNEQQER.[E]	1xDeamidated [N/Q]	8.9289e-07	3	146	Psat6g206200.1.cds; Psat6g206160.1.cds	1	1741.91		1.81922e+06						1.72075e+06		4.24526e+06	1.60696e+06	1.34835e+06	1.74207e+06	3.41809e+06	2.34309e+06	1.81222e+06	6.90243e+06	4.46853e+06	5.36037e+06	6.7051e+06	1.57578e+06	1.69888e+06		6.34988e+06	4.96365e+06	5.31998e+06		73133.6	9.2888e+06	4.44172e+07	5.66643e+07	8.42775e+06					3.18805e+07	4.51771e+07	1.5943e+08	2.59647e+08
	High	[K].GNLELLGLKNEQQER.[E]	2xDeamidated [N/Q]	0.00039271	3	10	Psat6g206200.1.cds; Psat6g206160.1.cds	1	1742.89																																2.10959e+06
	High	[K].GNLELLGLKNEQQER.[E]	3xDeamidated [N2; N10; Q12]	0.0150318	3	4	Psat6g206200.1.cds; Psat6g206160.1.cds	1	1743.88																															4.62357e+06
	High	[K].GNLELLGLKNEQQEREDR.[K]		1.35593e-05	3	1045	Psat6g206200.1.cds; Psat6g206160.1.cds	2	2141.09	1.6959e+08	2.74638e+08	2.05406e+08	1.82129e+08	2.84448e+08	3.06846e+08	1.82744e+08	1.20771e+08	2.8212e+08	2.52904e+08	2.29801e+08	1.29371e+08	2.7814e+08	2.46324e+08	2.88729e+08	2.35645e+08	2.49807e+08	2.21801e+08	2.27272e+08	2.03809e+08	2.56014e+08	2.34302e+08	2.09218e+08	2.31325e+08	2.29949e+08	3.00473e+08	2.74331e+08	2.55229e+08	2.33759e+08	1.72867e+08	8.60527e+07	1.25594e+07	2.70939e+08	2.39368e+08	3.77794e+08	8.67469e+07	310500	2.06113e+08	1.07588e+09	2.16469e+09
	High	[K].GNLELLGLKNEQQEREDR.[K]	1xDeamidated [N/Q]	5.43528e-05	3	94	Psat6g206200.1.cds; Psat6g206160.1.cds	2	2142.08	922135	1.79174e+06	1.52154e+06	1.60334e+06	1.94075e+06	6.57443e+06	351813	504100	2.87405e+06	3.49e+06	5.08236e+06	1.00537e+06	1.23923e+06	1.09546e+06	1.76824e+06	965438	1.70205e+06	3.30879e+06	6.81855e+06	4.91029e+06	955169	6.52992e+06		2.07733e+06	2.45969e+06	1.00949e+07	1.22754e+06	4.25454e+06	4.529e+06	2.45194e+06			3.59854e+06	5.62479e+06	2.09452e+07	6.26333e+06	193877	844392	2.99294e+07	3.53521e+07
	High	[K].GNLELLGLKNEQQEREDR.[K]	2xDeamidated [N10; Q]	0.000326927	3	4	Psat6g206200.1.cds; Psat6g206160.1.cds	2	2143.06			222920				120328						222349	91478.6			150257			67923.1		136314	20272.7		914107	987783										189665
	High	[R].GRQEGEKEEK.[R]		0.000589138	3	215	Psat6g206200.1.cds; Psat6g206160.1.cds	2	1189.58	1.05472e+07	1.65129e+07	1.45059e+07	1.48447e+07	2.01942e+07	8.86997e+06	2.08065e+07	1.48923e+07	1.60033e+07	2.53347e+07	1.62707e+07	1.36697e+07	1.92432e+07	2.44502e+07	2.14344e+07	2.15135e+07	2.41938e+07	1.90411e+07	1.8713e+07	1.75402e+07	1.57372e+07	1.12532e+07	1.07702e+07	1.25464e+07	1.99971e+07	3.492e+07	1.86614e+07	2.76468e+07	2.41136e+07		182547	2.05137e+07	2.84794e+07	1.35002e+07	3.93965e+06	4.67336e+07	1.23056e+08	1.49242e+08
	High	[R].GRQEGEKEEK.[R]	1xDeamidated [Q3]	0.0136084	3	4	Psat6g206200.1.cds; Psat6g206160.1.cds	2	1190.56																																			376800
	High	[R].HGEWRPSYEK.[E]		5.82438e-05	3	154	Psat6g206200.1.cds; Psat6g206160.1.cds	0	1288.61	3.01122e+07	4.29248e+07	3.09004e+07	3.68294e+07	4.21275e+07	4.41123e+07	4.40649e+07	3.39448e+07	3.76789e+07	5.39366e+07	3.91513e+07	3.54263e+07	5.49945e+07	4.28312e+07	3.83675e+07	4.32112e+07	5.15657e+07	3.83512e+07	3.78386e+07	5.45618e+07	3.21425e+07	4.03069e+07	2.895e+07	3.33736e+07	3.87568e+07	4.84502e+07	4.2586e+07	4.28572e+07	4.74917e+07		1.72e+06	1.15245e+07	1.20533e+07	9.5886e+07	1.44806e+08	1.15225e+08	1.28009e+07
	High	[R].HQREGEEEER.[S]		0.000552575	3	152	Psat6g206200.1.cds; Psat6g206160.1.cds	1	1298.57	8.63601e+06	9.01901e+06	1.28231e+07	1.33334e+07	1.61094e+07	1.15568e+07	1.65953e+07	1.75783e+07	1.34617e+07	1.3187e+07	1.55595e+07	8.78905e+06	1.6743e+07	2.54224e+07	1.59943e+07	1.74368e+07	2.19511e+07	1.37187e+07	1.46976e+07	1.29774e+07	1.29773e+07	8.68709e+06	9.48441e+06	1.06231e+07	1.83763e+07	2.12971e+07	1.39909e+07	2.71635e+07	1.89648e+07			2.23957e+06	6.23025e+06	4.72814e+06	5.42669e+06		3.85209e+07	8.01769e+07	1.31251e+08
	High	[K].KEQKEVQPGR.[E]		0.000730611	3	77	Psat6g206200.1.cds; Psat6g206160.1.cds	2	1198.65	663082	191037	1.5381e+06	1.21782e+06	1.85205e+06	1.3393e+06	1.88069e+06	2.20502e+06	1.31615e+06	957143	1.38597e+06	659265	1.43425e+06	2.54193e+06	866315	1.74327e+06	2.55842e+06	759129	1.36415e+06	1.56629e+06	1.38733e+06	699255	1.19008e+06	719282	1.34056e+06	898619	954465	1.77412e+06	2.17223e+06				81129.1	2.43397e+06	5.44837e+06	4.14444e+06	278321
	High	[K].KEQKEVQPGR.[E]	1xDeamidated [Q3]	0.00374333	3	9	Psat6g206200.1.cds; Psat6g206160.1.cds	2	1199.64		16853.8	21959.1	13569.5			28697.1		37490.2			14316.7	20924.4	38298.2		37069.3	53046.5	29832.8	20407.2	35221.8	36472.3	16890.5	18375.4	20934.5	43265.5			93074.5	64020.1					229355	167158	122478
	High	[R].KERNNEVQR.[Y]	1xDeamidated [N4]	0.0928923	3	2	Psat6g206200.1.cds; Psat6g206160.1.cds	2	1173.6	57315.8	82063.1	74527.8	81230	112255	122667	79186.1	76758.5	92794.9	154633		64526.8	92982.2	128481	130441	138287	133219	126737	152104		134713	60361.1	61249.4	93153.6		185567	105848									363116
	High	[R].KRSPLSSVLDSFY.[-]		0.0797894	1	5	Psat6g206200.1.cds	2	1498.79	18845.7	31512.1	59415.5	63187.7	58833.1	33436.3	53913.7	75692.8	33725.1	44766.4	31925.1	23491.2	17297.4	49629.2	31250.3	52586.6	81892.5	35301.1	45651.5	161687	145503	35862.1	64451.7	27386	35936.2	81387.9	18799.1	52649.1	54382.2									479902	553848
	High	[K].KSLPSEFEPFNLR.[S]		4.60072e-06	1	53	Psat6g206200.1.cds	1	1563.82	4.05765e+06	4.98162e+06	2.30149e+07	1.5388e+07	2.02378e+07	5.63577e+06	1.14079e+07	8.57709e+06	1.11642e+07	2.33373e+07	1.33051e+07	3.17851e+06	4.23828e+06	1.04908e+07	1.9701e+07	9.15642e+06	1.72754e+07	8.17176e+06	2.55362e+06	1.49012e+07	7.96349e+06	3.72478e+06	1.70459e+07	1.98256e+07	1.56356e+07	8.89865e+06	1.21922e+07	7.53296e+06	8.56332e+06			9.53862e+06	9.40935e+06	1.85994e+07	2.65064e+07	2.33757e+07
	High	[K].KYPQLQDLDILVSCVEINK.[G]	1xCarbamidomethyl [C14]	7.66561e-10	1	536	Psat6g206200.1.cds	1	2275.2	1.7235e+08	1.81354e+08	2.04632e+08	2.3012e+08	2.33448e+08	1.99437e+08	1.76269e+08	1.9398e+08	1.97395e+08	1.97581e+08	1.86211e+08	1.77068e+08	2.11693e+08	2.33126e+08	1.93044e+08	1.87125e+08	1.3915e+08	1.43795e+08	1.32972e+08	9.4391e+07	1.4329e+08	1.84687e+08	1.77149e+08	1.63308e+08	8.46014e+07	2.11985e+08	2.33888e+08	1.35223e+08	2.06827e+08	8.54641e+08	1.37161e+08	8.1534e+07	2.2889e+08	1.29771e+08	2.38814e+07	4.08049e+06
	High	[K].KYPQLQDLDILVSCVEINK.[G]	1xCarbamidomethyl [C14]; 1xDeamidated [Q]	0.000276145	1	10	Psat6g206200.1.cds	1	2276.18	2.74238e+06	923549	219480			1.20829e+06	1.77912e+06	1.14207e+06	262976	288887	1.28262e+06	877816	1.48162e+06	714373		4.52163e+06	1.10298e+06	771099		191901		1.91948e+06		346113	831620	383523		332505	1.88875e+06
	High	[K].LFEITPEK.[K]		0.00194295	3	1801	Psat6g206200.1.cds; Psat6g206160.1.cds	0	976.535	8.80852e+08	8.84453e+08	7.01525e+08	8.1216e+08	7.83959e+08	8.15839e+08	6.83209e+08	8.38464e+08	8.92441e+08	8.66844e+08	8.17714e+08	8.41647e+08	7.52957e+08	7.88826e+08	7.95124e+08	7.53706e+08	7.84596e+08	8.48889e+08	7.33187e+08	8.42859e+08	8.25549e+08	9.08561e+08	8.27407e+08	1.00533e+09	9.52983e+08	7.2981e+08	7.56835e+08	6.47171e+08	6.67327e+08		1.05134e+07	1.492e+06		3.48931e+07	9.65568e+08	1.87684e+09	2.29221e+09	2.18034e+09	1.57937e+08
	High	[K].LFEITPEKK.[Y]		0.00211464	3	729	Psat6g206200.1.cds; Psat6g206160.1.cds	1	1104.63	5.45461e+08	6.06571e+08	5.30327e+08	4.90241e+08	4.93155e+08	5.2465e+08	4.45256e+08	4.66625e+08	5.39844e+08	5.82417e+08	5.26787e+08	4.97445e+08	4.85579e+08	5.19717e+08	5.47919e+08	4.68993e+08	5.33763e+08	4.63627e+08	4.51137e+08	6.56361e+08	5.16773e+08	5.83318e+08	5.19116e+08	6.26332e+08	5.73318e+08	5.56585e+08	4.74441e+08	4.83009e+08	4.24143e+08	375495	7.17468e+06	3.0325e+08	2.43451e+08	4.3446e+08	1.20142e+09	1.03284e+09	4.59525e+08
	High	[K].LFEITPEKKYPQLQDLDILVSCVEINK.[G]	1xCarbamidomethyl [C22]	0.000245881	1	13	Psat6g206200.1.cds	2	3232.72			6.08536e+06	4.29204e+06	2.03703e+06	2.80736e+06	2.62295e+06	5.71706e+06						4.50234e+06		2.06624e+06	4.61333e+06		2.31356e+06		4.02607e+06		2.53059e+06		1.74848e+06			722293	1.59833e+06			5.98278e+06	3.01723e+06	1.49636e+07	1.68784e+07
	High	[K].LFEITPEKKYPQLQDLDILVSCVEINK.[G]	1xCarbamidomethyl [C22]; 1xDeamidated [Q14]	0.000570473	1	4	Psat6g206200.1.cds	2	3233.7
	High	[K].IPAGTTSYLVNQDDEEDLR.[VL]		2.19412e-10	3	2082	Psat6g206200.1.cds; Psat6g206160.1.cds	0	2136.01	6.62292e+07	8.22481e+07	5.876e+07	7.56013e+07	7.66695e+07	7.47974e+07	5.91323e+07	5.70613e+07	9.49355e+07	1.04085e+08	5.70968e+07	7.00717e+07	8.84164e+07	5.85288e+07	9.94656e+07	7.44929e+07	5.80107e+07	9.99562e+07	6.30241e+07	4.85552e+07	7.55069e+07	8.7257e+07	4.68825e+07	7.50806e+07	6.63115e+07	7.50521e+07	1.0597e+08	6.70664e+07	6.44819e+07	2.40405e+08	1.7477e+08	2.90622e+07	13134		273338	439173	6.45726e+07	2.8725e+08	5.74226e+08	5.52758e+08
	High	[K].IPAGTTSYLVNQDDEEDLR.[VL]	1xDeamidated [N/Q]	9.51224e-10	3	30	Psat6g206200.1.cds; Psat6g206160.1.cds	0	2136.99		340343	151338	1.32939e+07	308573	60571.6	337419	137879	57121.6	186156		326407	1.48514e+07			57180.4	328692	2.91932e+07	289606	128564		70821.3	71631.7		55603.4	108804		449326				864289				1.82863e+06	222775
	High	[K].IPAGTTSYLVNQDDEEDLRVVDFVIPVNRPGK.[F]		1.56798e-06	1	143	Psat6g206200.1.cds	1	3556.83	4.20419e+07	9.11607e+07	4.64275e+07	5.43457e+07	5.66734e+07	5.04914e+07	4.82321e+07	3.71084e+07	6.23751e+07	6.97155e+07	4.37259e+07	5.35032e+07	5.33796e+07	3.85264e+07	5.88506e+07	4.84215e+07	4.11829e+07	5.76113e+07	5.35608e+07	4.24445e+07	5.26888e+07	6.40494e+07	3.68412e+07	5.5642e+07	3.74321e+07	6.73131e+07	6.80207e+07	5.03246e+07	6.29428e+07	3.9502e+07				2.23378e+07	1.1813e+08	1.36141e+08	7.49247e+07	4.43269e+07	4.89161e+06
	High	[K].IPAGTTSYLVNQDDEEDLRVVDFVIPVNRPGK.[F]	1xDeamidated [N/Q]	3.53527e-06	1	22	Psat6g206200.1.cds	1	3557.81		1.73583e+06	1.31662e+06		3.2892e+06	2.42859e+06	1.03137e+06	2.11154e+06		2.34314e+06	928988		444156	2.52321e+06	3.80232e+06	2.13671e+06	1.22917e+06	2.32666e+06	1.40325e+06	956531	1.7718e+06	3.28275e+06	792096	1.5943e+06	1.02494e+06	1.37411e+06	669224	2.21962e+06	1.38746e+06		1.45957e+07		501824			6.41752e+06			4.97129e+06
	High	[K].IPAGTTSYLVNQDDEEDLRVVDFVIPVNRPGKFEAFGLSENK.[N]		4.48101e-05	1	290	Psat6g206200.1.cds	2	4679.36	4.46492e+07	7.22899e+07	3.89996e+07	4.66732e+07	4.70967e+07	3.32259e+07	3.5759e+07	3.19903e+07	4.78323e+07	4.78902e+07	3.46029e+07	5.09455e+07	3.87423e+07	3.68444e+07	5.07178e+07	3.97316e+07	3.40015e+07	4.45545e+07	3.64249e+07	2.80828e+07	4.23012e+07	5.66365e+07	3.28408e+07	5.64048e+07	2.71756e+07	5.95888e+07	4.72324e+07	3.96255e+07	3.8091e+07	1.27156e+07	3.54775e+06	1.59786e+07			7.84907e+07	1.21936e+08	1.29895e+08	6.9506e+07
	High	[K].IPAGTTSYLVNQDDEEDLRVVDFVIPVNRPGKFEAFGLSENK.[N]	1xDeamidated [N/Q]	0.000243966	1	212	Psat6g206200.1.cds	2	4680.35	834413	1.17566e+07	881841	996087	492870	217788	1.5912e+06	1.00451e+06	266991	695887	1.19078e+06	1.65213e+06	1.71116e+06	939369	724798	6.08647e+06	950799	1.04528e+06	1.1334e+06	866337	566881	1.408e+06	1.54252e+06	416711	759060	1.3472e+06	5.57609e+06	1.72485e+06	5.72791e+06							6.15106e+06	1.38827e+06	824697
	High	[K].NEQQEREDR.[K]		0.0102703	3	128	Psat6g206200.1.cds; Psat6g206160.1.cds	1	1203.53	3.95371e+06	8.41877e+06	3.91547e+06	5.81013e+06	5.53641e+06	3.1923e+06	5.98794e+06	4.82533e+06	6.14199e+06	9.21665e+06	4.91663e+06	5.18438e+06	6.45082e+06	6.01929e+06	9.74207e+06	6.37267e+06	6.61567e+06	6.93527e+06	6.4393e+06	4.88634e+06	4.36664e+06	4.89648e+06	4.29799e+06	6.24328e+06	7.67755e+06	9.94335e+06	6.70826e+06	8.85074e+06	6.21468e+06				3.22239e+06	3.03724e+06	1.98296e+07	1.75371e+07	1.37505e+07
	High	[K].NEQQEREDR.[K]	1xDeamidated [N/Q]	0.0622653	3	7	Psat6g206200.1.cds; Psat6g206160.1.cds	1	1204.52	22611.4					19310.4															48140.3	19516		22028.2				92041.5									429975	548477
	High	[K].NEQQEREDRK.[E]		0.0928923	3	23	Psat6g206200.1.cds; Psat6g206160.1.cds	2	1331.63	2.80824e+06	3.76883e+06	2.69537e+06	3.54694e+06	3.72876e+06	3.18318e+06	4.09655e+06	3.61704e+06	4.07341e+06	6.15154e+06	3.71297e+06	3.81729e+06	4.45599e+06	5.64093e+06	5.61918e+06	4.20573e+06	4.37937e+06	4.75816e+06	4.08612e+06	3.59923e+06	3.24187e+06	3.13023e+06	2.74226e+06	3.96183e+06	5.3127e+06	6.73441e+06	5.20989e+06	6.49472e+06	4.74809e+06					5.39882e+06	1.10048e+07	1.7475e+07	1.49284e+07
	High	[R].NFLSGSDDNVISQIENPVK.[E]		1.31199e-09	2	1625	Psat6g206200.1.cds; Psat6g206160.1.cds	0	2076.02	3.2294e+08	3.16619e+08	2.54448e+08	3.12825e+08	2.72081e+08	2.57346e+08	2.49895e+08	2.91984e+08	2.73251e+08	2.56172e+08	2.79824e+08	3.41371e+08	3.15118e+08	1.58645e+08	2.39318e+08	2.85912e+08	1.83111e+08	3.27684e+08	2.6234e+08	1.49147e+08	2.59412e+08	3.21081e+08	2.93032e+08	3.22362e+08	2.6931e+08	2.16845e+08	3.28991e+08	1.63748e+08	1.71022e+08	6.5595e+09	1.49126e+09	6.72185e+07	1.03594e+08	3.20421e+08	5.44685e+08	3.50634e+08	4.16498e+07		864289
	High	[R].NFLSGSDDNVISQIENPVK.[E]	1xDeamidated [N/Q]	1.04341e-09	2	158	Psat6g206200.1.cds; Psat6g206160.1.cds	0	2077.01	8.62547e+06	8.35046e+06	7.0987e+06	5.21237e+06	5.58935e+06	6.13473e+06	3.16983e+06	1.26024e+07	9.83402e+06	8.57072e+06	9.81245e+06	6.8458e+06	9.67822e+06	6.01501e+06	9.86944e+06	1.04348e+07	8.60657e+06	7.33281e+06	1.18117e+07	1.43428e+07	9.37946e+06	7.21147e+06	4.34055e+06	1.21604e+07	9.84779e+06	9.45232e+06	1.27193e+07	1.61078e+07	1.34793e+07	1.89644e+08	1.10316e+08	8.53702e+06	1.03782e+07	2.02129e+07	2.85495e+07	1.17483e+07	6.67482e+06	6.43667e+06
	High	[R].NFLSGSDDNVISQIENPVK.[E]	2xDeamidated [N/Q]	1.78122e-06	2	4	Psat6g206200.1.cds; Psat6g206160.1.cds	0	2077.99	33337.3	39132.1	41471	123295		59304.3	69181.4	43554.3		114322	115295	326873	69629.1		69544.3		124844		32874.3	112724	66530.6		97176.4	31950.8	43279.1	66941	188672									317660
	High	[R].NFLSGSDDNVISQIENPVK.[E]	3xDeamidated [N9; N/Q]	0.0132213	2	6	Psat6g206200.1.cds; Psat6g206160.1.cds	0	2078.98	595243		469473		291110									222976	350260			675154	519693		555363		362181			447733			230671
	High	[R].NFLSGSDDNVISQIENPVKELTFPGSSQEVNR.[L]		8.35853e-07	1	92	Psat6g206200.1.cds	1	3520.72	5.19991e+07	4.11443e+07	5.42868e+07	6.6339e+07	4.86708e+07	6.09248e+07	6.20218e+07	8.36722e+07	4.30979e+07	3.39403e+07	4.56736e+07	4.97056e+07	5.66024e+07	4.97917e+07	3.18079e+07	6.22405e+07	3.44656e+07	4.15413e+07	4.50962e+07	2.67461e+07	3.81635e+07	4.14104e+07	5.339e+07	5.05117e+07	4.89869e+07	4.56388e+07	4.47234e+07	2.67886e+07	2.67775e+07		9.18915e+07	1.87212e+08	4.20472e+07		5.1578e+06	4.27907e+06
	High	[R].NFLSGSDDNVISQIENPVKELTFPGSSQEVNR.[L]	1xDeamidated [N/Q]	8.18334e-05	1	6	Psat6g206200.1.cds	1	3521.7																															2.57471e+06	1.58742e+06
	High	[K].NILEASLNTK.[Y]		0.000991	1	267	Psat6g206200.1.cds	0	1102.61	1.16543e+08	1.34955e+08	1.0168e+08	1.27939e+08	1.06956e+08	8.84981e+07	1.21265e+08	1.06075e+08	1.0252e+08	1.14913e+08	1.07216e+08	1.40567e+08	1.11657e+08	1.09023e+08	8.4918e+07	1.17211e+08	1.09558e+08	1.08898e+08	9.933e+07	1.60914e+08	1.14703e+08	1.60559e+08	1.20792e+08	1.41063e+08	1.21594e+08	9.66593e+07	1.04558e+08	1.25621e+08	1.2179e+08				4.54544e+07	1.73355e+08	2.84208e+08	1.92788e+08	2.41911e+08
	High	[K].NILEASLNTK.[Y]	1xDeamidated [N]	0.00351402	1	15	Psat6g206200.1.cds	0	1103.59				140830				265691										383098	344009	825951			356065	482451	1.03707e+06			766412	644451					3.06116e+06	3.75272e+06	2.16236e+06	1.40786e+06
	High	[K].NILEASLNTKYETIEK.[V]		1.2027e-08	1	1801	Psat6g206200.1.cds	1	1865.99	1.79747e+08	1.44866e+08	1.69257e+08	1.83239e+08	1.57457e+08	1.44566e+08	1.75315e+08	2.10639e+08	1.56282e+08	1.28578e+08	1.61306e+08	1.74539e+08	1.63138e+08	1.47648e+08	1.22385e+08	1.61838e+08	1.53685e+08	1.83551e+08	1.5434e+08	1.7002e+08	1.67714e+08	1.67494e+08	1.96618e+08	1.78756e+08	1.4123e+08	1.44195e+08	1.49847e+08	1.6289e+08	1.3732e+08	2.35192e+06	6.22918e+06	3.22193e+07	8.42311e+07	7.38975e+07	7.51119e+06	3.811e+07	2.62791e+08	4.57493e+08	6.38147e+08	6.51123e+08
	High	[K].NILEASLNTKYETIEK.[V]	1xDeamidated [N]	7.00927e-07	1	18	Psat6g206200.1.cds	1	1866.97															183949													238473			2.38587e+06	1.60145e+06				378307
	High	[K].NILEASLNTKYETIEK.[V]	2xDeamidated [N1; N8]	0.0120689	1	2	Psat6g206200.1.cds	1	1867.95																																					250409			1.7654e+06
	High	[R].NNEVQRYEAR.[L]		0.00961923	3	35	Psat6g206200.1.cds; Psat6g206160.1.cds	1	1278.62	239196	112844	608086	367141	725656	628246	664332	1.53436e+06	354340	171515	955721	190186	531008	1.35765e+06	197926	527114	925914	221633	356544	423057	378739	163611	664848	236557	598481	529165	301378	529415	698260								745378	3.14351e+06	5.12663e+06	8.52333e+06
	High	[R].NNEVQRYEAR.[L]	1xDeamidated [N/Q]	0.005951	3	18	Psat6g206200.1.cds; Psat6g206160.1.cds	1	1279.6								263797						122631			131014						280540	213666					148688									466228	2.2709e+06	651465
	High	[R].NPFLFK.[S]		0.105496	3	395	Psat6g206200.1.cds; Psat6g206160.1.cds	0	765.429	7.0161e+06	5.97676e+06	5.86349e+06	5.60276e+06	1.38576e+07	1.38865e+07	4.92732e+06	7.04452e+06	1.44324e+07	1.40521e+07	1.55207e+07	7.04829e+06	6.09731e+06	1.1394e+07	1.06131e+07	6.15341e+06	1.20938e+07	1.76112e+07	1.33932e+07	1.54529e+07	1.16187e+07	1.52419e+07	1.04993e+07	2.0629e+07	1.79277e+07	1.30789e+07	9.53221e+06	1.00697e+07	9.3001e+06						83270.1	1.00648e+06	2.06988e+06	1.95665e+07	8.98024e+07
	High	[R].NSYNLER.[G]		0.00737398	3	891	Psat6g206200.1.cds; Psat6g206160.1.cds	0	895.427	4.46671e+08	4.85447e+08	3.76723e+08	3.86911e+08	3.29881e+08	3.52469e+08	3.3242e+08	3.91599e+08	3.55261e+08	3.56261e+08	3.88489e+08	4.36514e+08	3.43666e+08	3.19682e+08	3.1372e+08	4.00781e+08	2.84243e+08	4.35631e+08	3.24162e+08	4.35833e+08	3.5049e+08	4.4266e+08	4.01766e+08	4.67718e+08	4.06809e+08	3.26958e+08	3.49455e+08	3.69734e+08	3.80969e+08				33972.5	8.75523e+07	7.13534e+08	7.65421e+08	9.83134e+08	8.80008e+08
	High	[R].NSYNLER.[G]	1xDeamidated [N]	0.027307	3	59	Psat6g206200.1.cds; Psat6g206160.1.cds	0	896.411	1.7221e+06	3.4218e+06	1.54533e+06	1.48164e+06	1.26889e+06	1.53139e+06	1.83104e+06	1.36914e+06	1.57408e+06	2.33064e+06	1.61145e+06	1.45117e+06	1.90079e+06	1.69641e+06	1.69425e+06	1.80242e+06	1.8557e+06	1.48014e+06	1.70073e+06	1.47174e+07	1.81748e+06	1.84927e+06	1.36221e+06	1.87751e+06	3.05596e+06	2.52893e+06	1.54239e+06	1.36197e+06	1.60089e+06				3.36184e+06	3.27448e+07	3.95538e+07	301126		805283	6.45793e+06	2.35565e+06
	High	[R].NSYNLERGDTIK.[IL]		6.18821e-05	3	87	Psat6g206200.1.cds; Psat6g206160.1.cds	1	1409.7	4.45907e+06	2.83816e+06	6.67037e+06	6.23788e+06	7.44743e+06	7.41888e+06	5.3532e+06	8.38343e+06	4.58356e+06	3.59396e+06	7.12552e+06	3.24522e+06	5.4835e+06	8.17398e+06	3.4914e+06	5.8399e+06	8.54242e+06	3.47481e+06	4.65495e+06	5.68283e+06	6.58052e+06	4.04406e+06	5.54231e+06	3.78383e+06	6.25235e+06	5.45673e+06	4.26223e+06	7.76581e+06	6.4214e+06			5.08026e+06	5.88758e+06	3.47435e+06	5.3987e+06	1.12327e+07	1.41722e+07
	High	[R].QEGEKEEK.[R]		0.0415	3	26	Psat6g206200.1.cds; Psat6g206160.1.cds	1	976.458	653505	954367	567831	765039	858982	273932	871447	651805	671831	1.12064e+06	670694	726876	758329	753029	1.0475e+06	955352	853428	804320	858593	644758	645537	601487	569680	692504	941351	1.48369e+06	766843	766866	682833				1.77476e+06
	High	[R].QEGEKEEKR.[H]		0.000942047	3	107	Psat6g206200.1.cds; Psat6g206160.1.cds	2	1132.56	5.75147e+06	8.63444e+06	7.40407e+06	8.38108e+06	9.9538e+06	5.34729e+06	9.26327e+06	8.72242e+06	7.67081e+06	1.06645e+07	7.08322e+06	6.31958e+06	9.48654e+06	5.26341e+06	1.01463e+07	1.06272e+07	8.67707e+06	7.20792e+06	7.9631e+06	3.54302e+06	6.25377e+06	5.49471e+06	5.8113e+06	6.64874e+06	9.45996e+06	1.41501e+07	9.04987e+06	1.02862e+07	7.42213e+06			2.70574e+06	4.67578e+06	2.23146e+06	6.82628e+06	1.64378e+07	1.63779e+07	1.4884e+07	1.97141e+07
	High	[K].QSHFASAEPEQK.[E]		0.000210871	1	39	Psat6g206200.1.cds	0	1358.63	1.74697e+06	2.08665e+06	1.97536e+06	2.86658e+06	2.13502e+06	1.94165e+06	2.22016e+06	2.68694e+06	2.00992e+06	2.80639e+06	2.08369e+06	2.20748e+06	2.18284e+06	2.5926e+06	2.66081e+06	2.59881e+06	2.1452e+06	2.21388e+06	2.08137e+06	2.59149e+06	1.98935e+06	2.44047e+06	1.43429e+06	1.79708e+06	1.64664e+06	2.02152e+06	2.81284e+06	1.06791e+06	2.41314e+06									4.29576e+06	1.74497e+07	2.35884e+07
	High	[K].QSHFASAEPEQKEEESQR.[K]		5.03357e-08	1	524	Psat6g206200.1.cds	1	2116.95	9.85695e+07	1.2966e+08	1.91995e+08	1.65788e+08	1.71229e+08	1.47493e+08	1.72987e+08	1.61816e+08	1.63924e+08	1.72976e+08	1.4723e+08	1.10231e+08	1.69256e+08	2.13563e+08	1.60627e+08	1.82027e+08	1.96998e+08	1.38255e+08	1.34078e+08	1.42032e+08	1.50078e+08	1.17162e+08	9.67422e+07	9.57732e+07	1.22081e+08	2.10687e+08	1.79871e+08	1.67675e+08	1.78343e+08	432006	1.49609e+06	1.01225e+07	9.96856e+07	2.04295e+08	2.22518e+08	2.74351e+08	3.42929e+08	1.86104e+08	6.12492e+07
	High	[K].QSHFASAEPEQKEEESQR.[K]	1xDeamidated [Q]	1.48754e-07	1	125	Psat6g206200.1.cds	1	2117.94	218349	275294	900713	553318	1.07854e+06	499218	976062	1.94188e+06	1.50476e+06	2.17094e+06	1.63167e+06	510245	1.12024e+06	923135	1.06293e+06	582489	2.58731e+06	2.79986e+06	3.38622e+06	4.8665e+06	2.10041e+06	1.97421e+06	1.49024e+06	1.34358e+06	3.17406e+06	2.50427e+06	1.86567e+06	3.41778e+06	3.34535e+06			465130	2.94237e+06	5.27552e+06	1.82104e+06	2.59876e+06	1.35323e+07	2.02391e+07	1.44465e+07	5.5135e+06
	High	[K].QSHFASAEPEQKEEESQR.[K]	2xDeamidated [Q]	0.000593927	1	4	Psat6g206200.1.cds	1	2118.92				80149.1			113269	55835.9				77027.8				144768		120636			72440.2		85446.8		106104															393549
	High	[K].QSHFASAEPEQKEEESQR.[K]	3xDeamidated [Q1; Q11; Q17]	0.0163429	1	5	Psat6g206200.1.cds	1	2119.91	163624	133645	153045	277009	161586	167533		201233	262028	158992	164909	157983	193513	192239	279991	82546.4	289664	171644	78136.9	85610.8	154445	251888	125193	173078	235679	136168	28897	102199								536506
	High	[K].QSHFASAEPEQKEEESQRK.[R]		3.95465e-07	1	136	Psat6g206200.1.cds	2	2245.05	4.60793e+06	6.94274e+06	1.26738e+07	1.28079e+07	1.83569e+07	6.81117e+06	1.59567e+07	1.28377e+07	1.25255e+07	1.14778e+07	1.12188e+07	6.9336e+06	7.70028e+06	1.09755e+07	9.39248e+06	1.53763e+07	1.7692e+07	7.1523e+06	1.32869e+07	1.25265e+07	1.10882e+07	7.30759e+06	9.1215e+06	5.2621e+06	8.00416e+06	2.19113e+07	8.74085e+06	7.99962e+06	9.75313e+06		1.45363e+06	1.42406e+06	1.1289e+07	1.62382e+07	2.96053e+07	1.40066e+07	1.57405e+07	1.35097e+07
	High	[K].QSHFASAEPEQKEEESQRK.[R]	1xDeamidated [Q]	0.000266634	1	8	Psat6g206200.1.cds	2	2246.03		297343									404675	171403		85835.1	349129							164359			290947			462376					175714	31253.5	94832.1
	High	[R].REDPEER.[A]		0.0155772	3	206	Psat6g206200.1.cds; Psat6g206160.1.cds	1	930.428	5.72632e+07	6.65076e+07	6.32821e+07	7.4871e+07	1.04037e+08	4.8573e+07	9.07529e+07	7.77603e+07	9.11355e+07	1.05159e+08	8.87726e+07	6.40959e+07	7.78377e+07	1.03138e+08	9.85033e+07	9.22269e+07	1.26281e+08	7.42713e+07	9.06468e+07	1.36574e+08	8.98246e+07	7.35757e+07	5.93583e+07	7.64998e+07	1.09816e+08	1.14889e+08	7.08842e+07	1.21811e+08	9.99412e+07			6.18322e+07	3.81771e+07	1.28936e+06	2.81417e+07	1.92043e+08	3.93044e+08	4.61742e+08
	High	[K].RHGEWRPSYEK.[E]		5.22514e-06	3	126	Psat6g206200.1.cds; Psat6g206160.1.cds	1	1444.71	1.69407e+07	2.03854e+07	2.34333e+07	2.65795e+07	3.20193e+07	2.58542e+07	2.20827e+07	2.29927e+07	2.89866e+07	3.37006e+07	2.32371e+07	1.75335e+07	2.70954e+07	2.61916e+07	2.70353e+07	2.84981e+07	2.8724e+07	2.33967e+07	2.43399e+07	2.21191e+07	2.28169e+07	2.74314e+07	1.71529e+07	1.92431e+07	2.13293e+07	2.65827e+07	2.79021e+07	2.14272e+07	2.65091e+07			4.82903e+07	4.50881e+07	4.42077e+07	1.55205e+07	1.19934e+07	1.26142e+07	1.95753e+06
	High	[K].RTQQGEERDAIIK.[V]		0.00882392	1	18	Psat6g206200.1.cds	2	1543.82	440040	786917	1.06506e+06	728835	1.06701e+06	949153	898659	1.00776e+06	967361	969436	1.02344e+06	438981	1.03648e+06	1.8659e+06	790501	992913	1.71713e+06	772638	764744	919619	880405	610458	667559	633382	892380	1.70253e+06	613422	992354	1.17088e+06										9.3131e+06
	High	[R].SHKPEYSNK.[F]		0.000326927	3	811	Psat6g206200.1.cds; Psat6g206160.1.cds	0	1089.53	2.43648e+08	2.98837e+08	3.1161e+08	3.25515e+08	3.51353e+08	3.18031e+08	3.53869e+08	3.54258e+08	3.48562e+08	3.52834e+08	3.18823e+08	2.50673e+08	3.76673e+08	4.31887e+08	3.79623e+08	3.72169e+08	3.9019e+08	3.03263e+08	2.88273e+08	3.24963e+08	3.09646e+08	2.76762e+08	2.2302e+08	2.79912e+08	3.75444e+08	3.85693e+08	3.41861e+08	3.6559e+08	3.70784e+08	345589	65308.9	1.08165e+08	7.34141e+08	7.54652e+08	1.43898e+08	6.70014e+07	6.17784e+07
	High	[R].SHKPEYSNK.[F]	1xDeamidated [N8]	0.00536252	3	5	Psat6g206200.1.cds; Psat6g206160.1.cds	0	1090.52																																		4.54516e+06	2.26916e+06			711580
	High	[R].SHKPEYSNKFGK.[L]		2.42296e-06	3	82	Psat6g206200.1.cds; Psat6g206160.1.cds	1	1421.72	3.93418e+06	1.52139e+06	1.04819e+07	8.03419e+06	1.48828e+07	1.22287e+07	1.2103e+07	1.80429e+07	7.54326e+06	3.84513e+06	1.46072e+07	3.27572e+06	1.10485e+07	2.27473e+07	4.83529e+06	1.03015e+07	1.79283e+07	5.24456e+06	6.80965e+06	7.16531e+06	9.28932e+06	3.52685e+06	7.81815e+06	4.26238e+06	8.87521e+06	1.14296e+07	5.40395e+06	1.21738e+07	1.46121e+07			8.25571e+06	2.14534e+07	2.18863e+07	5.37862e+06	4.05997e+06	6.62213e+06	1.1461e+07
	High	[R].SHKPEYSNKFGK.[L]	1xDeamidated [N8]	1.18484e-05	3	113	Psat6g206200.1.cds; Psat6g206160.1.cds	1	1422.7	2.00353e+06	4.55401e+06	2.57966e+06	2.5208e+06	3.48796e+06	3.87598e+06	3.11549e+06	2.80875e+06	3.35126e+06	2.64486e+06	2.6713e+06	1.73655e+06	3.3142e+06	5.36414e+06	3.09029e+06	3.3082e+06	4.14439e+06	1.92538e+06	2.37433e+06	3.46705e+06	2.61e+06	2.13599e+06	2.06843e+06	2.47118e+06	2.60517e+06	8.27158e+06	2.5762e+06	4.64746e+06	4.93567e+06			2.98419e+06	9.38797e+06	6.11426e+06	1.36282e+06	1.5502e+06	2.92808e+06	5.31545e+06	1.80285e+06	2.49934e+06
	High	[K].SLPSEFEPFNLR.[S]		0.000181912	1	309	Psat6g206200.1.cds	0	1435.72	3.03128e+07	4.79135e+07	1.58094e+08	1.14446e+08	1.21715e+08	3.79311e+07	7.05264e+07	7.077e+07	7.68405e+07	1.88513e+08	8.04653e+07	3.14155e+07	3.45321e+07	7.02429e+07	1.02094e+08	5.97048e+07	9.98957e+07	6.02256e+07	2.2274e+07	7.66147e+07	6.30417e+07	4.03745e+07	1.20434e+08	1.5374e+08	1.29438e+08	4.34945e+07	9.41399e+07	4.50353e+07	7.0252e+07		2.85279e+06	1.06275e+08	1.41916e+08	1.3369e+08	1.93093e+07	1.28113e+07		6.94761e+06
	High	[K].SLPSEFEPFNLR.[S]	1xDeamidated [N10]	0.00195863	1	3	Psat6g206200.1.cds	0	1436.71		568549	281571	327677	374774	389844		294617	191605	488342				162486	352022	376794	358168					322826	351755	253049	352751		359395						291659
	High	[K].SNKFLTLFENENGHIR.[RL]		6.54889e-09	3	211	Psat6g206200.1.cds; Psat6g206160.1.cds	1	1918.98	6.01244e+07	1.56803e+07	8.11463e+07	8.36831e+07	9.03526e+07	9.92859e+07	7.8167e+07	1.12332e+08	8.49886e+07	5.31857e+07	1.01358e+08	4.53581e+07	9.87131e+07	1.15316e+08	6.01588e+07	7.47061e+07	1.17627e+08	6.47021e+07	5.99098e+07	7.90811e+07	7.86527e+07	5.9511e+07	7.69386e+07	5.72622e+07	7.85558e+07	3.99026e+07	7.49386e+07	9.52762e+07	7.69825e+07	6.82205e+07	5.77263e+07	2.40486e+06	447607	3.20816e+07	2.57155e+08	2.56788e+08	1.45856e+08	4.13494e+06
	High	[K].SNKFLTLFENENGHIR.[RL]	1xDeamidated [N]	1.33094e-08	3	131	Psat6g206200.1.cds; Psat6g206160.1.cds	1	1919.96	3.44231e+06	8.14303e+06	1.60315e+07	1.17406e+07	8.89344e+06	2.24481e+07	6.8708e+06	6.4311e+06	3.87522e+06	1.25269e+06	9.539e+06	1.84484e+07	1.64867e+07	2.69777e+07	3.22625e+06	7.53388e+06	2.11533e+07	9.71922e+06	9.57712e+06	5.29774e+06	7.33482e+06	1.3455e+07	6.08563e+06	9.95316e+06	1.49605e+07	7.36626e+06	1.47232e+07	8.13098e+06	1.7726e+07	2.67983e+06	4.95942e+06	6.52094e+06		2.52867e+06	2.63974e+07	4.86504e+07	7.62569e+06	5.34411e+06
	High	[K].SNKFLTLFENENGHIR.[RL]	2xDeamidated [N12; N]	1.2978e-06	3	3	Psat6g206200.1.cds; Psat6g206160.1.cds	1	1920.95
	High	[K].SNKFLTLFENENGHIRR.[L]		0.000450248	1	48	Psat6g206200.1.cds	2	2075.08	5.09488e+07	2.48841e+07	7.88761e+07	7.92092e+07	8.67712e+07	8.13573e+07	7.24863e+07	1.12684e+08	6.14185e+07	3.85129e+07	8.84494e+07	4.61553e+07	8.01233e+07	1.13027e+08	5.17945e+07	8.10131e+07	9.70298e+07	5.23541e+07	5.38621e+07	7.40989e+07	6.90579e+07	4.77933e+07	7.81097e+07	4.97484e+07	6.20273e+07	5.78524e+07	6.4869e+07	8.75942e+07	8.89746e+07				318767	2.77683e+06	1.6842e+08	1.68983e+08	2.35242e+08	3.15893e+06
	High	[K].SNKFLTLFENENGHIRR.[L]	1xDeamidated [N12]	0.000190642	1	47	Psat6g206200.1.cds	2	2076.06	666677	512152	1.01896e+06	544507	1.14614e+06	980810	834323	1.69084e+06	955796	878373	1.15299e+06	346359	1.40016e+06	1.80816e+06		996129	1.7488e+06	781498	575050	1.04594e+06	710409	534635	657340	669301	565817	1.0952e+06	838087	1.35889e+06	1.30224e+06				528771	1.68204e+06	3.10999e+06	5.01996e+06	2.25184e+06
	High	[R].TQQGEER.[D]		0.0469123	1	37	Psat6g206200.1.cds	0	847.39	2.8144e+06	2.98219e+06	2.36769e+06	2.50531e+06	3.09019e+06	1.05763e+06	3.4866e+06	2.75965e+06	2.3296e+06	3.30647e+06	2.52438e+06	3.06751e+06	2.321e+06	2.34437e+06	2.7091e+06	2.72603e+06	2.9561e+06	3.22524e+06	3.27624e+06	1.90783e+06	2.3954e+06	2.35033e+06	2.69193e+06	3.40162e+06	3.26484e+06	3.95116e+06	2.62327e+06	3.09348e+06	2.22885e+06				2.86563e+06	4.04924e+06	4.75592e+06	5.20159e+06
	High	[R].TQQGEERDAIIK.[V]		5.28208e-05	1	136	Psat6g206200.1.cds	1	1387.72	4.90632e+07	6.30925e+07	7.54511e+07	6.02498e+07	8.16927e+07	6.93696e+07	7.2963e+07	7.76407e+07	7.17121e+07	6.5478e+07	7.83132e+07	5.40803e+07	6.49827e+07	8.43524e+07	5.80056e+07	6.34737e+07	8.65958e+07	5.38307e+07	6.66611e+07	7.35375e+07	6.58762e+07	5.05213e+07	6.11484e+07	5.08406e+07	6.19943e+07	8.72422e+07	5.74782e+07	6.23703e+07	7.01423e+07		192532	2.18151e+06	1.831e+07	2.29068e+07	9.05882e+06	1.73885e+08	2.7796e+08	3.69967e+08
	High	[R].TQQGEERDAIIK.[V]	1xDeamidated [Q]	0.000359257	1	27	Psat6g206200.1.cds	1	1388.7							967334	307482	364468	79754.1	258021	119260					892142	543131	360260	2.08454e+06	526375	263603	658207	288732	506832	406596	272556	1.7849e+06	1.97372e+06				441390		407830	2.46039e+06	4.9792e+06	1.52663e+07	9.56155e+06
	High	[K].VLLEEQEK.[KE]		0.00278947	3	249	Psat6g206200.1.cds; Psat6g206160.1.cds	0	987.536	6.18057e+07	6.38143e+07	4.87336e+07	6.13492e+07	4.36515e+07	4.87858e+07	5.29368e+07	5.47467e+07	4.00081e+07	5.03684e+07	4.34188e+07	5.65723e+07	4.4204e+07	3.20782e+07	4.09272e+07	4.87446e+07	3.90402e+07	5.56774e+07	4.6073e+07	5.523e+07	5.28051e+07	4.9196e+07	5.86395e+07	5.10024e+07	4.20945e+07	3.97085e+07	4.36578e+07	4.19606e+07	3.77009e+07	2.80922e+06	2.26595e+08	1.55385e+08	7.41882e+07	2.60054e+07
	High	[K].VLLEEQEK.[KE]	1xDeamidated [Q6]	0.011668	3	32	Psat6g206200.1.cds; Psat6g206160.1.cds	0	988.52	259994		238959	296117	341104	155655	565650	456693	535644	954431	569685	373233	280692	290614	304233	168651	1.44444e+06	1.16455e+06	851517	2609992	999069	793840	710013	877042	1.18311e+06	748681	429786	1.6644e+06	1.68454e+06		3.91801e+06	4.23258e+06	3.37387e+06	3.52227e+06
	High	[K].VLLEEQEKKPQQLR.[D]		1.22567e-06	1	250	Psat6g206200.1.cds	1	1737.99	1.80818e+08	1.97482e+08	2.40352e+08	2.53421e+08	2.61881e+08	2.3879e+08	2.33901e+08	2.34444e+08	2.66145e+08	2.21978e+08	2.36612e+08	1.78474e+08	2.04112e+08	2.2733e+08	2.10115e+08	2.13328e+08	2.77158e+08	2.13458e+08	2.39574e+08	2.27974e+08	2.70723e+08	2.16437e+08	2.05179e+08	2.01155e+08	2.03482e+08	2.46623e+08	1.91821e+08	2.13032e+08	1.93176e+08	3.51123e+07	6.25811e+07	3.57881e+06	78907.9	7.14844e+07	4.199e+08	6.1054e+08	5.64539e+08	3.07833e+08	1.0126e+06
	High	[K].VLLEEQEKKPQQLR.[D]	1xDeamidated [Q]	1.71966e-06	1	135	Psat6g206200.1.cds	1	1738.97	119117	617359	206448	201325	283128	180495	2.37829e+06	3.08902e+06	579329	3.88931e+06	2.10299e+06	1.23666e+06	231039	2.00449e+06	285582	658956	7.93356e+06	5.23441e+06	5.06379e+06	1.3382e+07	4.28297e+06	3.77142e+06	2.00619e+06	2.69524e+06	4.95254e+06	2.34447e+06	922119	8.03489e+06	1.14033e+07	1.71963e+06	3.51653e+06	1.55109e+06		2.47631e+06	9.18033e+06	2.78309e+07	1.94649e+06	5.86594e+06	9.73332e+06
	High	[K].VLLEEQEKKPQQLR.[D]	2xDeamidated [Q6; Q]	0.000674701	1	3	Psat6g206200.1.cds	1	1739.95
	High	[K].VLLEEQEKKPQQLRDR.[K]		0.00066633	1	43	Psat6g206200.1.cds	2	2009.11	713729	235148	2.10486e+06	1.03101e+06	1.1369e+06	1.06431e+06	2.17141e+06	1.73633e+06	969862	1.04462e+06	1.35607e+06	712894	793020	1.67891e+06	821941	1.40489e+06	1.56053e+06		714796	1.77879e+06	773171	346947	1.19528e+06	704862	410349	1.09101e+06	1.18476e+06	1.24674e+06	1.52308e+06				2.75606e+06	3.77177e+06	4.69975e+06	1.99189e+06
	High	[R].VVDFVIPVNRPGK.[F]		0.000114796	1	77	Psat6g206200.1.cds	0	1439.84	4.65103e+06	6.87197e+06	4.11696e+06	4.74363e+06	4.48077e+06	4.57007e+06	3.78576e+06	3.06706e+06	5.97134e+06	7.90888e+06	3.81786e+06	5.18709e+06	3.57187e+06	3.54475e+06	6.54545e+06	4.68278e+06	4.25419e+06	6.26139e+06	5.02169e+06	7.65979e+06	5.37369e+06	6.41289e+06	4.00444e+06	5.21551e+06	5.37709e+06	4.26637e+06	4.22974e+06	6.07797e+06	5.9248e+06	268800	2.79166e+06	3.76355e+06	1.74752e+06	4.67113e+06	1.46395e+07	9.82272e+06	1.7984e+06
	High	[R].VVDFVIPVNRPGKFEAFGLSENK.[N]		0.000203302	1	138	Psat6g206200.1.cds	1	2562.37	1.21335e+07	1.35601e+07	9.74617e+06	1.10471e+07	1.47157e+07	1.24436e+07	1.09499e+07	7.69974e+06	1.4995e+07	1.43435e+07	8.92711e+06	9.94085e+06	1.17193e+07	1.05084e+07	1.77158e+07	1.06683e+07	1.32659e+07	1.40479e+07	1.06903e+07	14871244	1.10406e+07	1.20692e+07	8.39481e+06	1.20874e+07	7.88991e+06	1.06138e+07	1.44488e+07	1.6541e+07	1.75451e+07	2.09789e+06			4.83378e+06	6.12742e+06	1.09481e+07	2.04477e+07	2.6853e+07	3.9693e+07	4.22561e+07
	High	[R].VVDFVIPVNRPGKFEAFGLSENKNQYLR.[G]		0.000208623	1	98	Psat6g206200.1.cds	2	3236.72	9.03929e+06	9.63193e+06	1.40578e+07	1.61497e+07	1.74522e+07	1.44101e+07	1.57688e+07	1.22867e+07	1.72571e+07	1.42214e+07	1.39768e+07	1.09259e+07	1.60132e+07	1.75277e+07	1.49263e+07	1.46557e+07	1.83396e+07	1.29764e+07	1.19793e+07	1.00492e+07	1.28018e+07	1.33969e+07	1.11931e+07	1.33983e+07	9.10601e+06	1.44927e+07	1.68902e+07	1.74727e+07	1.84134e+07	538913		1.57981e+07	1.89251e+07	2.44376e+07	2.4088e+07	1.74891e+07	5.65339e+06
	High	[R].VVDFVIPVNRPGKFEAFGLSENKNQYLR.[G]	1xDeamidated [N/Q]	0.000733695	1	15	Psat6g206200.1.cds	2	3237.71	6.20657e+06			11338.2	131120		146792	359114	95751.1	22025.7	90883.5	16727.2	128865	103128	154423	95951.8	22181.6	146249	18968	8.03813e+06	79877.6	16589.2	253665	13938.2	91300.3	12186.8	134509	166750	22743.7										141645
	High	[R].WEREEDEEQVEEEWR.[G]		0.00249094	1	9	Psat6g206200.1.cds	1	2077.87
	High	[K].YPQLQDLDILVSCVEINK.[G]	1xCarbamidomethyl [C13]	2.20629e-09	1	191	Psat6g206200.1.cds	0	2147.11	2.47764e+07	3.1499e+07	2.49108e+07	2.95014e+07	2.14954e+07	1.83172e+07	2.69675e+07	3.60649e+07	1.84853e+07	1.68602e+07	2.11225e+07	4.32626e+07	2.75087e+07	1.49458e+07	1.21653e+07	2.30653e+07	1.11841e+07	1.91515e+07	1.73426e+07	6.00578e+06	1.58854e+07	2.4247e+07	3.43333e+07	2.56489e+07	1.17781e+07	2.0455e+07	2.72442e+07	9.90357e+06	8.86494e+06	2.77878e+08	1.40413e+08	3.48724e+06	1.13926e+07	5.74565e+07	4.93253e+07	22910.1			21425.9
High	Psat6g138040.1.cds	MITITMARHFLSSFSLCFLLFTTACLAHHSESDRFNQCQLDSINALEPDHRVESEAGLTETWNPNHPELKCAGVSLIRRTIDPNGLHLPSYSPSPQLIFIIQGKGVLGLAVPGCPETYEEPRSQSRRQQQQRDSHQKIRRFSKGDVIAIPPGIPYWTYNHGHEPLVAITLLDTSNTLNQLDSTPRVFYLGGNPEIEFPETQQKQHEPRQQRYSFLVGRRGGQQQEEESEEQNEGNSVLSGFNVEFLAHSLNTKEDTAKRLRSPQDERGQIVKVEDGLHIISPELQEEEEQSHSQRKEEEEEEQEQRHRKHSKKEDEDEDEEEEEEREQRHRKHSEKEEEDEDEPRSYETRRKWKKHTAEKKRESHGQGEEEEELEKEEEEEEEIQRQHSKGRKNGLEET…	1476.45	86	62	18319	42	65.5	34
	Confidence	Annotated Sequence	Modifications	Qvality PEP	# Proteins	# PSMs	Master Protein Accessions	# Missed Cleavages	Theo. MH+ [Da]	Abundances (Normalized): F1: Sample	Abundances (Normalized): F2: Sample	Abundances (Normalized): F3: Sample	Abundances (Normalized): F4: Sample	Abundances (Normalized): F5: Sample	Abundances (Normalized): F6: Sample	Abundances (Normalized): F7: Sample	Abundances (Normalized): F8: Sample	Abundances (Normalized): F9: Sample	Abundances (Normalized): F10: Sample	Abundances (Normalized): F11: Sample	Abundances (Normalized): F12: Sample	Abundances (Normalized): F13: Sample	Abundances (Normalized): F14: Sample	Abundances (Normalized): F15: Sample	Abundances (Normalized): F16: Sample	Abundances (Normalized): F17: Sample	Abundances (Normalized): F18: Sample	Abundances (Normalized): F19: Sample	Abundances (Normalized): F20: Sample	Abundances (Normalized): F21: Sample	Abundances (Normalized): F22: Sample	Abundances (Normalized): F23: Sample	Abundances (Normalized): F24: Sample	Abundances (Normalized): F25: Sample	Abundances (Normalized): F26: Sample	Abundances (Normalized): F27: Sample	Abundances (Normalized): F28: Sample	Abundances (Normalized): F29: Sample	Abundances (Normalized): F30: Sample	Abundances (Normalized): F31: Sample	Abundances (Normalized): F32: Sample	Abundances (Normalized): F33: Sample	Abundances (Normalized): F34: Sample	Abundances (Normalized): F35: Sample	Abundances (Normalized): F36: Sample	Abundances (Normalized): F37: Sample	Abundances (Normalized): F38: Sample	Abundances (Normalized): F39: Sample	Abundances (Normalized): F40: Sample
	High	[R].AAVSHVNQVFR.[A]		2.20805e-05	1	357	Psat6g138040.1.cds	0	1227.66	1.82357e+08	2.58706e+08	3.15777e+08	3.3057e+08	3.79912e+08	2.35682e+08	3.6964e+08	2.65823e+08	2.22865e+08	3.60119e+08	3.13707e+08	2.22163e+08	1.92309e+08	2.21361e+08	1.36448e+08	2.73625e+08	3.83516e+08	1.8039e+08	3.51882e+08	5.0238e+08	3.01019e+08	2.57481e+08	3.61668e+08	1.97208e+08	2.07136e+08	2.68833e+08	1.63024e+08	2.32476e+08	1.86453e+08	367851	2.01993e+07	5.25157e+08	5.31874e+08	4.68543e+08	2.86941e+08	5.73181e+06
	High	[R].AAVSHVNQVFR.[A]	1xDeamidated [N/Q]	0.000173361	1	122	Psat6g138040.1.cds	0	1228.64	2.29574e+06	3.40031e+06	2.9679e+06	2.87625e+06	3.1852e+06	2.13765e+06	4.41135e+06	3.44338e+06	2.63924e+06	5.34108e+06	3.74119e+06	2.24063e+06	2.10337e+06	3.03092e+06	1.29155e+06	3.02721e+06	4.98067e+06	1.5809e+06	4.65901e+06	7464637	4.27612e+06	3.89407e+06	4.39338e+06	2.82632e+06	3.77714e+06	4.06315e+06	1.66176e+06	4.24246e+06	4.44783e+06			2.86e+06	2.17577e+06	9.17706e+06	1.42053e+07	9.88674e+06	8.18742e+06
	High	[R].ATPGEVLANAFGLR.[HK]		9.77832e-06	2	1361	Psat6g138040.1.cds; Psat6g125840.1.cds	0	1415.76	4.24849e+08	6.05374e+08	6.69074e+08	7.78412e+08	7.88363e+08	5.11169e+08	8.54621e+08	7.51715e+08	5.41008e+08	8.53124e+08	7.53028e+08	5.90902e+08	4.04932e+08	6.11691e+08	2.97452e+08	6.4794e+08	8.8955e+08	4.90873e+08	9.58669e+08	1.18457e+09	6.76496e+08	7.59595e+08	9.32922e+08	5.47299e+08	6.17634e+08	6.36807e+08	3.89749e+08	6.78262e+08	6.2818e+08	2.11748e+06	4.81502e+07	6.20687e+08	1.01969e+09	5.69218e+08	2.05871e+06	530645	1.62141e+07	2.09101e+08	7.31733e+08	1.7439e+09
	High	[R].ATPGEVLANAFGLR.[HK]	1xDeamidated [N9]	9.65093e-06	2	130	Psat6g138040.1.cds; Psat6g125840.1.cds	0	1416.75	3.11578e+06	1.01816e+07	5.33015e+06	5.17504e+06	6.12166e+06	5.30845e+06	5.52688e+06	4.31578e+06	3.59882e+06	6.59338e+06	6.31537e+06	4.03166e+06	4.01143e+06	4.14407e+06	2.33632e+06	5.39736e+06	7.1322e+06	3.97842e+06	6.53331e+06	8.12126e+06	5.05229e+06	6.18984e+06	6.72463e+06	4.67848e+06	6.822e+06	9.94954e+06	3.54329e+06	3.94659e+06	4.41076e+06	2.77618e+06	3.0263e+07	2.07968e+07	7.22804e+06	698704	1.87273e+06	1.43375e+06	1.76493e+06	5.80596e+06	4.73681e+06	5.93722e+06
	High	[K].CAGVSLIR.[R]	1xCarbamidomethyl [C1]	0.00066633	4	1404	Psat6g055080.1.cds; Psat6g138040.1.cds; Psat6g054960.1.cds; Psat6g125840.1.cds	0	875.477	4.8215e+06	7.46864e+06	3.57261e+06	6.10627e+06	4.51659e+06	2.76031e+06	8.73266e+06	9.66002e+06	4.4535e+06	1.09222e+07	8.23532e+06	8.7799e+06	5.25751e+06	4.07178e+06	5.86586e+06	8.52103e+06	3.6671e+06	3.70726e+06	5.74021e+06	7.48938e+06	4.93161e+06	4.91637e+06	5.53616e+06	3.81691e+06	5.15477e+06	6.7949e+06	3.77024e+06	3.15819e+06	2.75984e+06	934305	1.35073e+06								3.58999e+07	4.63237e+09
	High	[K].CAGVSLIRR.[T]	1xCarbamidomethyl [C1]	0.00128565	4	86	Psat6g055080.1.cds; Psat6g138040.1.cds; Psat6g054960.1.cds; Psat6g125840.1.cds	1	1031.58	9.20322e+06	1.86872e+06	2.17525e+07	2.21028e+07	1.95766e+07	1.32587e+07	1.69743e+07	2.35662e+07	9.52401e+06	8.34923e+06	2.21358e+07	9.21192e+06	9.42631e+06	1.7812e+07	5.53237e+06	1.75355e+07	2.20677e+07	6.20192e+06	1.59034e+07	26297574	1.40169e+07	9.23198e+06	2.38956e+07	7.89039e+06	8.51816e+06	5.47427e+06	7.38295e+06	1.07915e+07	1.07515e+07			5.19339e+06	6.53326e+06	9.11711e+06	2.21799e+07	1.98135e+07	1.84384e+07
	High	[K].EDEDEDEEEEEER.[E]		0.00291089	1	4	Psat6g138040.1.cds	0	1681.58		15941.3	21909.9	25246.2	32287.1	6366.97	32011.4	24046.9	19691.2	40382.9	14148.3	10403.3	28631.7	23590.2	17324	22081.3	31639.9	17235	40725.8	24850.2	21871.8	20223.7		10193.6	10699.8	13203.3	21326.6	19010.4	19201.7			44881.8	49869
	High	[K].EDEDEDEEEEEEREQR.[H]		8.53824e-06	1	52	Psat6g138040.1.cds	1	2094.79	496444	818935	1.26436e+06	1.90676e+06	1.62826e+06	644025	1.33861e+06	1.50619e+06	1.17073e+06	1.84049e+06	1.12393e+06	633620	1.08672e+06	1.46412e+06	702696	1.13088e+06	1.66531e+06	1.15082e+06	1.49661e+06	1.52813e+06	1.26311e+06	865294	975945	907329	562074	1.18102e+06	1.21184e+06	1.26924e+06	1.18099e+06			2.56793e+06	2.95383e+06	2.63909e+06	2.11622e+06
	High	[K].EEEEEEQEQR.[H]		0.000360305	1	48	Psat6g138040.1.cds	0	1334.53	130830	111905	330957	470463	450496	138747	443066	390049	365002	499734	258083	158113	191259	498048	160738	328428	627460	270634	398397	737899	424756	257548	300880	185343	174354	182600	259891	303442	401332				492053	1.04887e+06	1.02332e+06	430342		124836	345058
	High	[R].ENIARPSR.[GA]		0.0145096	2	56	Psat6g138040.1.cds; Psat6g125840.1.cds	0	942.512	3.83714e+06	7.69537e+06	6.98887e+06	8.54684e+06	9.6176e+06	6.83925e+06	9.91229e+06	6.40161e+06	7.13065e+06	9.71762e+06	8.22426e+06	4.69896e+06	4.7091e+06	6.02096e+06	5.45734e+06	8.08059e+06	1.16244e+07	4.48846e+06	1.16057e+07	1.08873e+07	9.51643e+06	6.47196e+06	7.26593e+06	4.94458e+06	6.11113e+06	8.49689e+06	3.97822e+06	5.81144e+06	5.39297e+06		8.73303e+06	1.82674e+07	7.12849e+06	1.4837e+06		1.02248e+07
	High	[R].ENIARPSRGDLYNSGAGR.[I]		0.000365654	1	21	Psat6g138040.1.cds	1	1932.96			366138	555670	493710		730319	711869			610265	138332	327899	685388		506893	361462		405608	390507	264673	228861	357834				194818	269766								1.26172e+06	2.36228e+06	2.17104e+06
	High	[R].ESHGQGEEEEELEKEEEEEEEIQR.[Q]		1.41096e-07	1	431	Psat6g138040.1.cds	1	2930.23	5.33215e+07	1.17956e+08	2.04517e+08	2.39392e+08	2.46422e+08	1.4155e+08	2.67741e+08	2.24876e+08	1.88471e+08	2.16513e+08	1.81081e+08	1.07587e+08	1.36147e+08	1.55414e+08	7.89557e+07	2.16674e+08	2.26309e+08	1.14289e+08	2.395e+08	1.56787e+08	2.07075e+08	1.39392e+08	1.43962e+08	9.36586e+07	6.26771e+07	2.06887e+08	1.30624e+08	8.20397e+07	9.01288e+07	3.00936e+07	1.31726e+08	3.37704e+08	3.30487e+08	2.10375e+08	1.27671e+08	5.53387e+07	3.07294e+06	3.11867e+06	900819
	High	[R].ESHGQGEEEEELEKEEEEEEEIQR.[Q]	1xDeamidated [Q]	1.2096e-06	1	60	Psat6g138040.1.cds	1	2931.21	130676	104757	910787	692164	1.31464e+06	483154	1.0257e+06	2.35592e+06	713526	2.69997e+06	961063	377238	1.21564e+06	424408	741200	689499	3.75953e+06	899608	891231	4.54524e+06	812180	1.0178e+06	256667	598899	535241	3.35755e+06	352810	998404	877367	2.34616e+06	2.8193e+06	5.38903e+06	8.12381e+06	1.16637e+07	1.00151e+07	670650
	High	[R].ESHGQGEEEEELEKEEEEEEEIQR.[Q]	2xDeamidated [Q5; Q23]	0.0079765	1	1	Psat6g138040.1.cds	1	2932.2																																			390179
	High	[R].FNQCQLDSINALEPDHR.[V]	1xCarbamidomethyl [C4]	2.67513e-10	2	46	Psat6g138040.1.cds; Psat6g125840.1.cds	0	2056.95	1.06895e+06	1.36896e+06	1.42738e+06	1.75548e+06	1.82105e+06	1.13309e+06	1.45544e+06	1.2523e+06	1.80532e+06	2.67677e+06	1.39199e+06	1.31052e+06	985220	1.2735e+06	1.24398e+06	1.51977e+06	1.79429e+06	1.24105e+06	2.13694e+06	2.67588e+06	1.62886e+06	2.11799e+06	1.40398e+06	1.10928e+06	764857	903252	1.31637e+06	1.21201e+06	1.12915e+06	1.71994e+06	2.10672e+06		2.9766e+06	4.10985e+06
	High	[R].FNQCQLDSINALEPDHRVESEAGLTETWNPNHPELK.[C]	1xCarbamidomethyl [C4]	4.73711e-07	2	132	Psat6g138040.1.cds; Psat6g125840.1.cds	1	4188.97	1.54943e+07	2.00133e+07	2.61385e+07	3.05189e+07	1.56828e+07	1.99752e+07	2.30211e+07	2.1939e+07	1.69607e+07	2.90703e+07	2.21106e+07	1.72108e+07	1.40048e+07	1.76335e+07	1.34599e+07	1.98727e+07	1.94356e+07	1.41196e+07	1.82443e+07	1.05207e+07	2.11118e+07	2.64618e+07	2.07295e+07	1.78627e+07	1.16336e+07	2.1118e+07	2.54138e+07	1.16602e+07	1.58012e+07	1.10138e+07	7.67884e+07	4.31768e+07	2.31568e+07	7.4552e+07	7.40671e+07	2.41455e+07
	High	[R].FNQCQLDSINALEPDHRVESEAGLTETWNPNHPELK.[C]	1xCarbamidomethyl [C4]; 1xDeamidated [N/Q]	2.05846e-08	2	48	Psat6g138040.1.cds; Psat6g125840.1.cds	1	4189.95				937172	1.17065e+07	383964			348046		571852		7.37526e+06	224062	208564		441778	328468	1.00305e+07	7.26794e+06	831981		511292	212330	347783	303731	841932	336686	621774	1.6743e+07	3.64096e+06		1.84291e+06	3.43298e+06	996446	2.17526e+06
	High	[R].FNQCQLDSINALEPDHRVESEAGLTETWNPNHPELK.[C]	1xCarbamidomethyl [C4]; 2xDeamidated [N2; N10]	0.000460136	2	1	Psat6g138040.1.cds; Psat6g125840.1.cds	1	4190.94				339864			857921				674379					299098					398798				220754								1.25578e+06
	High	[R].FSKGDVIAIPPGIPYWTYNHGHEPLVAITLLDTSNTLNQLDSTPR.[V]		5.4575e-05	1	81	Psat6g138040.1.cds	1	4961.55	4.17556e+07	1.0996e+07	2.44346e+07	6.04161e+07	3.77131e+07	2.21902e+07	5.13377e+07	6.70461e+07	2.56781e+07	3.1225e+07	5.12071e+07	4.02006e+07	2.41802e+07	1.07836e+07	246187	2.05834e+07	3.18479e+07	1.61302e+07	4.02236e+07	2.36731e+07	3.82274e+07	4.42228e+07	9.35085e+07	3.14836e+07	3.08938e+07	311396	1.52069e+07	1.4163e+07	1.04243e+07	7.93177e+06	3.49939e+06	3.34345e+07	1.82914e+07	2.61723e+07
	High	[R].FSKGDVIAIPPGIPYWTYNHGHEPLVAITLLDTSNTLNQLDSTPR.[V]	1xDeamidated [N/Q]	0.000220079	1	59	Psat6g138040.1.cds	1	4962.53	3.62694e+06	7.89127e+06	3.06155e+07	3.16075e+06	1.30148e+06	1.00716e+06	3.30272e+06	2.62151e+06	1.14564e+06	914437	896337	1.90648e+07	1.41183e+07	6.44236e+06	8.84296e+06	1.2989e+07	1.1567e+06	1.17664e+07	1.68267e+06	412065	823114	804183	3.38882e+06	2.1019e+06	144234	1.79596e+07	7.20349e+06	822697	5.89498e+06		8.5323e+06	410038	5.77544e+06	319421
	High	[R].FSKGDVIAIPPGIPYWTYNHGHEPLVAITLLDTSNTLNQLDSTPR.[V]	2xDeamidated [N19; N35]	0.0531489	1	1	Psat6g138040.1.cds	1	4963.52
	High	[R].GDLYNSGAGR.[I]		0.00107762	1	125	Psat6g138040.1.cds	0	1009.47	4.96922e+07	6.91327e+07	7.92307e+07	1.07494e+08	1.09396e+08	5.90755e+07	1.23451e+08	1.02086e+08	7.3083e+07	1.26466e+08	1.0249e+08	7.67634e+07	6.29337e+07	8.55801e+07	4.36266e+07	9.13672e+07	1.22293e+08	6.42106e+07	1.16217e+08	1.43031e+08	9.40318e+07	8.1686e+07	1.00858e+08	5.88692e+07	7.51273e+07	8.93827e+07	5.66874e+07	7.58149e+07	8.14467e+07				7.52554e+07	1.63954e+08	2.02897e+08	1.25528e+08	1.15367e+07
	High	[R].GDLYNSGAGR.[I]	1xDeamidated [N5]	0.00336082	1	19	Psat6g138040.1.cds	0	1010.45	794053	1.99315e+06	664091	609668	518396	1.00416e+06	1.84955e+06	1.6064e+06	451113	1.29479e+06	1.03528e+06	1.34589e+06	416632	339545	486383	1.12582e+06	1.61787e+06	469223	1.11918e+06	2.80794e+06	661068	1.22938e+06	2.14136e+06	1.27223e+06	1.14477e+06	1.62511e+06	706646	1.16099e+06	1.43711e+06				952828	1.69145e+06	1.39896e+06	1.05009e+06
	High	[K].GDVIAIPPGIPYWTYNHGHEPLVAITLLDTSNTLNQLDSTPR.[V]		7.72355e-05	1	1043	Psat6g138040.1.cds	0	4599.35	2.49369e+08	2.43313e+08	2.71739e+08	4.0188e+08	2.57403e+08	1.43753e+08	3.67652e+08	3.26387e+08	2.10075e+08	2.78024e+08	3.01112e+08	3.64638e+08	2.35413e+08	1.37704e+08	1.16655e+08	2.3913e+08	2.08258e+08	1.83586e+08	3.06139e+08	1.73069e+08	2.39107e+08	3.14013e+08	5.61151e+08	2.49899e+08	1.52575e+08	2.22656e+08	2.21928e+08	1.0958e+08	1.12138e+08	4.80795e+08	1.55126e+08	1.80867e+08	1.95004e+08	1.60356e+08
	High	[K].GDVIAIPPGIPYWTYNHGHEPLVAITLLDTSNTLNQLDSTPR.[V]	1xDeamidated [N/Q]	0.000353122	1	177	Psat6g138040.1.cds	0	4600.34	7.53456e+06	1.2007e+07	1.04447e+07	7.15897e+06	2.43151e+06	4.16723e+06	5.18754e+06	1.11633e+07	5.69629e+06	6.58566e+06	8.71825e+06	1.47603e+07	7.1501e+06	4.85909e+06	3.027e+06	7.35856e+06	3.672e+06	5.91959e+06	5.44783e+06	5.67879e+06	1.99102e+06	9.77422e+06	8.9534e+06	5.60624e+06	4.62389e+06	5.94435e+06	1.07557e+07	2.33702e+06	2.50724e+06	1.63488e+07	4.14896e+06	4.55692e+06	4.217e+06	7.11317e+06
	High	[K].GDVIAIPPGIPYWTYNHGHEPLVAITLLDTSNTLNQLDSTPR.[V]	2xDeamidated [N/Q]	0.000472115	1	33	Psat6g138040.1.cds	0	4601.32																														1.51636e+07	1.80743e+06
	High	[R].GGQQQEEESEEQNEGNSVLSGFNVEFLAHSLNTK.[E]		5.25979e-12	1	51	Psat6g138040.1.cds	0	3735.7	1.07894e+07	1.89344e+07	1.90095e+07	3.26336e+07	2.58205e+07	1.27663e+07	2.48927e+07	1.29245e+07	1.23654e+07	2.54714e+07	1.46082e+07	1.3953e+07	1.31836e+07	1.91278e+07	1.68917e+07	1.73612e+07	1.67248e+07	1.19872e+07	1.26504e+07	9994898	1.18325e+07	1.59185e+07	1.78883e+07	1.51111e+07	1.00231e+07	1.6403e+07	1.89779e+07	9.59034e+06	1.50672e+07	1.1975e+07	6.93584e+07	7.25946e+07	1.89559e+07
	High	[R].GGQQQEEESEEQNEGNSVLSGFNVEFLAHSLNTK.[E]	1xDeamidated [N]	4.81667e-08	1	4	Psat6g138040.1.cds	0	3736.68
	High	[R].GGQQQEEESEEQNEGNSVLSGFNVEFLAHSLNTKEDTAK.[R]		8.92408e-08	1	86	Psat6g138040.1.cds	1	4279.95	975438	1.19227e+06	2.39313e+06	2.98163e+06	2.99147e+06	1.53839e+06	3.04958e+06	1.75725e+06	1.68714e+06	767729	1.56816e+06	738828	1.47132e+06	1.06314e+06	1.26363e+06	2.43178e+06	2.8492e+06	1.24551e+06	799838	2.19594e+06	1.54228e+06	673180	1.55175e+06	839927	682952	1.43422e+06	1.51474e+06	1.95382e+06	114632	4.4622e+07	1.17603e+08	4.11078e+07	1.38104e+06	4.36075e+06	3.14829e+06	492174	840184
	High	[R].GGQQQEEESEEQNEGNSVLSGFNVEFLAHSLNTKEDTAK.[R]	1xDeamidated [N/Q]	1.97943e-06	1	25	Psat6g138040.1.cds	1	4280.93	93202.2	104034	49897.3	307816	252018	331081	222836	30445.7	249042	1.91131e+06	195074	218426	289062	1.38696e+06	211513	66466.3	382571	243532	1.39828e+06		148641	1.10581e+06	303250	259527	148871	251472	189152	439301	1.76283e+06				2.52629e+06		675881	1.20643e+06
	High	[R].GGQQQEEESEEQNEGNSVLSGFNVEFLAHSLNTKEDTAKR.[L]		6.53261e-07	1	83	Psat6g138040.1.cds	2	4436.05	3.54068e+06	968288	1.1295e+07	1.06102e+07	1.06107e+07	2.55268e+06	1.60053e+07	1.19028e+07	1.88314e+06	1.11568e+07	3.50951e+06	3.90644e+06	3.63608e+06	1.24075e+07	4.22842e+06	9.20416e+06	1.28923e+07	4.15134e+06	3.12643e+06	1.03422e+07	2.79667e+06	4.10131e+06	7.45585e+06	4.34765e+06	3.23113e+06	6.54596e+06	4.50066e+06	9.2799e+06	1.00788e+07	1.73117e+06	1.29043e+07	1.82594e+07	2.42572e+07	1.5209e+07	2.88367e+06	363067
	High	[R].GGQQQEEESEEQNEGNSVLSGFNVEFLAHSLNTKEDTAKR.[L]	1xDeamidated [N/Q]	3.91998e-07	1	43	Psat6g138040.1.cds	2	4437.03	960742	476686	1.17467e+06	2.35704e+06	808995	5.27017e+06	1.462e+06	937429	4.29131e+06	1.22672e+06	7.66538e+06	1.21667e+06	7.90329e+06	2.18401e+06	487417	1.78167e+06	3.74679e+06	695635	5.23196e+06	1.1763e+06	5.76648e+06	1.37452e+06	1.05608e+06	765390	789792	767466	1.14739e+06	2.05492e+06	1.33557e+06			4.87299e+06	4.05364e+06		657111	768621
	High	[R].GPLVQPQSQ.[-]		0.00619515	1	89	Psat6g138040.1.cds	0	953.505	1.71895e+07	2.57768e+07	3.46487e+07	4.12217e+07	3.50384e+07	2.56264e+07	4.19936e+07	3.15056e+07	2.31527e+07	4.27678e+07	3.03393e+07	2.14307e+07	2.22288e+07	2.92724e+07	1.3961e+07	3.19195e+07	4.4648e+07	2.50741e+07	3.22942e+07	38993124	2.95054e+07	2.62194e+07	3.47714e+07	2.18363e+07	2.44903e+07	2.41754e+07	1.98515e+07	2.26642e+07	2.40895e+07			6.12041e+06	5.48663e+07	6.61856e+07	1.77069e+07
	High	[R].GPLVQPQSQ.[-]	1xDeamidated [Q]	0.0160504	1	23	Psat6g138040.1.cds	0	954.489	95854.6	268471	461678	353208	241885	81982.6	930703	817180	779049	1.68093e+06	910445	248553	290912	253513	119660	389548	2.3354e+06	936346	1.44322e+06	2.08009e+06	1.29431e+06	893387	946322	713037	1.44058e+06	461073	454180	1.01769e+06	1.37052e+06			323844	4.7268e+06	1.94765e+06	1.95615e+06
	High	[R].GQIVKVEDGLHIISPELQEEEEQSHSQR.[K]		1.02971e-09	1	115	Psat6g138040.1.cds	1	3214.6	4.92385e+06	6.28455e+06	1.97725e+07	1.94366e+07	1.85025e+07	1.41224e+07	2.26522e+07	1.77465e+07	1.40415e+07	1.15643e+07	1.66633e+07	5.6863e+06	1.40203e+07	1.51882e+07	7.4167e+06	1.65033e+07	2.37545e+07	8.52788e+06	1.68675e+07	1.05171e+07	1.51576e+07	9.94331e+06	1.32938e+07	7.00635e+06	6.90902e+06	1.59094e+07	1.12326e+07	7.9113e+06	8.53306e+06		8.12155e+06	7.30235e+07	2.6964e+07	207491	775518			849389
	High	[R].GQIVKVEDGLHIISPELQEEEEQSHSQR.[K]	1xDeamidated [Q]	4.89227e-06	1	16	Psat6g138040.1.cds	1	3215.58	104392		184975			149950	177174	191756	216020			94121	207013			169049	195139		667447			146051	195624	112744									2.31603e+06
	High	[R].GQIVKVEDGLHIISPELQEEEEQSHSQR.[K]	3xDeamidated [Q2; Q18; Q23]	0.000218984	1	2	Psat6g138040.1.cds	1	3217.55																												92178
	High	[K].GQLVVVPQNFVVAQQAGNEEGFEYVVFK.[T]		5.77995e-06	1	235	Psat6g138040.1.cds	0	3095.58	2.63412e+07	2.38871e+07	3.17997e+07	3.0272e+07	2.80862e+07	1.36798e+07	2.87379e+07	3.14965e+07	1.43115e+07	1.83065e+07	2.06252e+06	3.13378e+07	2.2351e+07	1.19741e+07	4.07166e+06	2.45724e+07	7.14545e+06	1.51683e+07	2.03661e+07	5.66409e+06	9.12962e+06	2.0152e+07	4.41421e+07	1.13806e+06	536096	1.97197e+07	1.98202e+07	546029	237052	4.18049e+07		4.75983e+06	1.23682e+07	1.35454e+07
	High	[K].GVLGLAVPGCPETYEEPR.[S]	1xCarbamidomethyl [C10]	1.32657e-07	2	869	Psat6g138040.1.cds; Psat6g125840.1.cds	0	1943.95	7.13432e+07	8.68833e+07	9.86509e+07	1.08713e+08	1.14872e+08	6.11605e+07	9.99522e+07	9.76939e+07	7.20014e+07	1.13044e+08	9.21397e+07	8.40189e+07	6.03835e+07	7.21072e+07	5.2686e+07	8.08138e+07	1.14106e+08	7.24246e+07	1.13525e+08	1.5449e+08	8.33747e+07	1.04446e+08	1.23051e+08	7.00075e+07	5.53906e+07	8.08319e+07	6.33846e+07	6.82184e+07	6.76967e+07	2.15025e+09	3.31295e+09	9.34434e+08	4.67865e+06	4.18396e+07	2.25331e+08	1.93702e+08	1.83481e+08	5.27435e+07	334738
	High	[K].HSEKEEEDEDEPR.[S]		4.07845e-07	1	357	Psat6g138040.1.cds	1	1628.67	1.98119e+07	3.56997e+07	6.65555e+07	7.30201e+07	7.99949e+07	4.48257e+07	1.03021e+08	6.7241e+07	5.8827e+07	7.52242e+07	5.55171e+07	2.86944e+07	4.03293e+07	4.87011e+07	4.181e+07	6.30772e+07	8.90913e+07	4.1866e+07	9.01987e+07	7.36842e+07	7.57389e+07	4.25593e+07	5.39979e+07	2.72903e+07	4.06305e+07	6.57491e+07	4.40092e+07	5.09599e+07	5.03145e+07	2.69658e+06	2.5198e+07	1.95323e+07	4.23681e+06	3.67587e+06	1.5975e+07	6.07996e+07	1.14516e+08	1.57403e+08	1.98785e+08
	High	[K].HSEKEEEDEDEPRSYETR.[R]		4.38385e-06	1	70	Psat6g138040.1.cds	2	2264.95	280622	879512	1.79478e+06	1.47925e+06	2.18121e+06	956328	2.25532e+06	3.0798e+06	1.09559e+06	849828	1.66406e+06	498974	1.21955e+06	2.35325e+06	434655	1.55898e+06	3.46862e+06	603517	1.52685e+06	1.59394e+06	1.28772e+06	485461	1.2124e+06	385550	929642	4.99582e+06	653874	1.14711e+06	1.54238e+06						837361	1.27548e+06	3.38586e+06	8.20681e+06	1.00813e+07
	High	[K].HSKKEDEDEDEEEEEER.[E]		2.39368e-07	1	63	Psat6g138040.1.cds	2	2161.86	496777	587696	1.76702e+06	1.53766e+06	1.6805e+06	1.42643e+06	2.27604e+06	1.31312e+06	1.37266e+06	1.83608e+06	1.22629e+06	518951	1.03504e+06	1.43934e+06	901177	1.47009e+06	2.38377e+06	1.13197e+06	1.87441e+06	2.28588e+06	1.89657e+06	961810	942481	474246	947621	1.23587e+06	1.33905e+06	1.07251e+06	1.51848e+06			104642	38476.1		103306	629880	3.88398e+06	5.35925e+06	1.08713e+07	4.66907e+06
	High	[R].HSQVAQIK.[S]		0.000626279	1	247	Psat6g138040.1.cds	0	910.51	4.77848e+07	7.39302e+07	9.33294e+07	8.84539e+07	9.46946e+07	7.91226e+07	1.28939e+08	8.33161e+07	6.94208e+07	1.00359e+08	9.6302e+07	5.46315e+07	6.56792e+07	1.00836e+08	4.91317e+07	9.07498e+07	1.52918e+08	5.65443e+07	1.12757e+08	1.90279e+08	1.00149e+08	7.84976e+07	9.38637e+07	5.82556e+07	8.0548e+07	7.59715e+07	5.83294e+07	1.05868e+08	1.03484e+08		5.50793e+07	3.09842e+07	2.34346e+06		3.27996e+06	7.73031e+07	2.08177e+08	3.25223e+08	4.89182e+08
	High	[R].HSQVAQIK.[S]	1xDeamidated [Q]	0.00053125	1	36	Psat6g138040.1.cds	0	911.495		98177.4	121755	138080	200987		1.07605e+06	970679	891574	1.53641e+06	1.37785e+06	445621	493573	584171	108111	426243	3.44447e+06	948189	2.16303e+06	5.47799e+06	1.73618e+06	1.01271e+06	1.1348e+06	713491	1.97477e+06	1.44465e+06	576032	2.77672e+06	2.92603e+06		923235	724940			4.40471e+06	5.82203e+06	6.37555e+06	9.42052e+06	1.21937e+07
	High	[R].HSQVAQIK.[S]	2xDeamidated [Q3; Q6]	0.070189	1	1	Psat6g138040.1.cds	0	912.479
	High	[K].KEDEDEDEEEEEER.[E]		7.19164e-08	1	77	Psat6g138040.1.cds	1	1809.68	644200	534171	1.46821e+06	1.67593e+06	1.47895e+06	1.01128e+06	1.72318e+06	1.19388e+06	1.44858e+06	2.03558e+06	1.08129e+06	930760	1.06486e+06	1.27379e+06	1.17771e+06	1.47876e+06	1.61757e+06	1.30201e+06	1.66628e+06	1.91794e+06	1.60778e+06	1.17919e+06	923057	798901	824312	898741	1.40855e+06	1.19475e+06	1.38499e+06			1.27019e+06	994045	925247			4.1745e+06	5.4653e+06	6.96742e+06	1.17123e+06
	High	[K].KEDEDEDEEEEEEREQR.[H]		4.24823e-10	1	471	Psat6g138040.1.cds	2	2222.88	4.26145e+07	6.41979e+07	1.04648e+08	1.2708e+08	1.39853e+08	7.87196e+07	1.48797e+08	9.97492e+07	1.1558e+08	1.6505e+08	9.35219e+07	5.51138e+07	7.28387e+07	1.22846e+08	7.24993e+07	1.14102e+08	1.5322e+08	8.11747e+07	1.3511e+08	1.17816e+08	1.20556e+08	7.5446e+07	7.05106e+07	5.37221e+07	7.36833e+07	1.12111e+08	8.8451e+07	1.02588e+08	1.23094e+08		3.14205e+07	8.748e+07	1.39397e+08	1.08582e+08	4.55247e+07	5.39376e+06	9.1518e+07	2.10104e+08	3.2831e+08
	High	[K].KEDEDEDEEEEEEREQR.[H]	1xDeamidated [Q16]	5.31164e-07	1	27	Psat6g138040.1.cds	2	2223.86	84667.7	617650	759470	234685	565251	251321	967191	419075	868681		779910	457318	23022.9	731216		711432	131379	661605	1.78838e+06	3.10126e+06	44116.8	331094	334513	301117	467226	47970.8		817662	3.58315e+06		5.03007e+06	4.70699e+06	5.21941e+06				3.51349e+06	4.97588e+06	7.60201e+06
	High	[R].KEEEEEEQEQR.[H]		1.61699e-06	1	410	Psat6g138040.1.cds	1	1462.63	1.59426e+07	2.09204e+07	3.42136e+07	3.8949e+07	5.29671e+07	2.16125e+07	5.22619e+07	3.34707e+07	4.52675e+07	7.19282e+07	2.9995e+07	1.99377e+07	2.5318e+07	4.37766e+07	4.46862e+07	3.91689e+07	6.92337e+07	3.22525e+07	6.00472e+07	6.36097e+07	4.61386e+07	2.88425e+07	2.4547e+07	2.1953e+07	3.70176e+07	3.97994e+07	2.94452e+07	4.88019e+07	4.40748e+07			471420	9.71866e+06	2.01032e+07	6.94406e+07	9.50924e+07	7.69964e+07	9.4537e+07	6.80609e+07
	High	[R].KEEEEEEQEQR.[H]	1xDeamidated [Q]	1.20043e-05	1	96	Psat6g138040.1.cds	1	1463.61	114478	100320	154899	234993	57598	58753.5	1.01089e+06	600211	438213	1.54393e+06	546609	253543	227683	344680		152704	1.95799e+06	973360	1.42057e+06	3.06754e+06	1.00006e+06	753151	745690	553264	1.10257e+06	484148	259366	1.18897e+06	2.03203e+06				450704	2.04071e+06	4.90203e+06	5.2778e+06	2.91594e+06	2.49044e+06	1.71156e+06	525365
	High	[R].KEEEEEEQEQR.[H]	2xDeamidated [Q8; Q10]	0.00026893	1	5	Psat6g138040.1.cds	1	1464.6																				6863.18
	High	[R].KGQLVVVPQNFVVAQQAGNEEGFEYVVFK.[T]		1.01734e-08	1	190	Psat6g138040.1.cds	1	3223.68	4.73955e+07	6.22791e+07	7.16395e+07	7.10178e+07	7.41524e+07	5.16769e+07	8.32881e+07	4.84712e+07	4.23706e+07	5.97119e+07	7.20425e+07	4.64706e+07	4.61247e+07	4.45164e+07	3.16977e+07	6.53559e+07	4.87961e+07	3.55268e+07	4.99622e+07	3.05597e+07	3.15174e+07	4.91955e+07	7.12039e+07	3.51552e+07	2.01562e+07	7.44108e+07	5.29853e+07	4.23864e+07	6.34205e+07		1.31101e+06	2.52196e+07	7.30212e+07	7.86453e+07	7.5941e+07
	High	[R].KGQLVVVPQNFVVAQQAGNEEGFEYVVFK.[T]	1xDeamidated [N/Q]	9.86417e-06	1	8	Psat6g138040.1.cds	1	3224.66																																			1.4723e+06
	High	[R].KHSEKEEEDEDEPR.[S]		9.00305e-08	1	245	Psat6g138040.1.cds	2	1756.76	6.15197e+06	1.05048e+07	2.12211e+07	2.50665e+07	2.98248e+07	1.74251e+07	3.36467e+07	2.623e+07	2.34591e+07	3.45584e+07	2.29849e+07	1.13117e+07	1.85871e+07	2.65889e+07	1.61667e+07	2.43368e+07	4.24878e+07	1.56402e+07	2.98391e+07	3.65721e+07	2.41895e+07	1.5804e+07	1.63097e+07	9.49415e+06	1.80726e+07	3.05649e+07	2.05733e+07	2.53246e+07	2.71951e+07		1.12913e+06	1.96907e+06	1.11083e+06	910745	133202	5.20292e+07	8.12915e+07	9.63418e+07	4.78896e+07	9.25669e+07
	High	[R].KNGLEETICSAK.[I]	1xCarbamidomethyl [C9]	1.9364e-06	3	51	Psat6g054880.1.cds; Psat6g055080.1.cds; Psat6g138040.1.cds	1	1349.67	853602	550119	1.76424e+06	2.37197e+06	1.457e+06	1.37016e+06	1.70638e+06	654394	374733	824893	1.17729e+06	697846	574281	1.51905e+06		1.96709e+06	2.27937e+06	884116	5.30767e+06	4.11386e+06	2.54641e+06	642254	1.32092e+06	457628	965629	1.44367e+06	681120	949194	1.2076e+06	296930	5.01146e+06	2.07706e+06	484941	1.37017e+06	3.17793e+06	2.87766e+06	1.92081e+06	1.38908e+06
	High	[R].KNGLEETICSAK.[I]	1xCarbamidomethyl [C9]; 1xDeamidated [N2]	1.19002e-05	3	15	Psat6g054880.1.cds; Psat6g055080.1.cds; Psat6g138040.1.cds	1	1350.66	80067.9	1.29533e+06	916862	839404	189979			183274		369730	167200	176917							989346	350775	537874		373304			2.81311e+06					646465		357596		837111	1.99979e+06	1.57403e+06
	High	[K].IRENIARPSR.[GA]		0.000974431	2	233	Psat6g138040.1.cds; Psat6g125840.1.cds	1	1211.7	6.76391e+07	9.44415e+07	1.22376e+08	1.31634e+08	1.32485e+08	9.62935e+07	1.82369e+08	9.58039e+07	7.48462e+07	9.06419e+07	1.01596e+08	6.88583e+07	6.84306e+07	6.44176e+07	5.12534e+07	1.02302e+08	1.2853e+08	5.94027e+07	1.52741e+08	1.38208e+08	1.16606e+08	8.48072e+07	1.1844e+08	5.81627e+07	6.6735e+07	8.59923e+07	5.7618e+07	7.90283e+07	7.77044e+07	1.28796e+08	6.22861e+08	2.74297e+08	1.46161e+08	1.33338e+08					1.07922e+06	4.57338e+06
	High	[K].IRENIARPSR.[GA]	1xDeamidated [N4]	0.000899158	2	12	Psat6g138040.1.cds; Psat6g125840.1.cds	1	1212.68										205449	151819	77395.1					406230		251925	872556		159732	146655	125542				584244		1.67561e+06		691373	1.4437e+06	602974
	High	[K].IRENIARPSRGDLYNSGAGR.[I]		0.000724487	1	55	Psat6g138040.1.cds	2	2202.15	3.6062e+06	308644	1.46545e+07	1.23739e+07	1.68831e+07	9.65932e+06	1.74298e+07	1.53236e+07	6.55261e+06	4.8305e+06	1.199e+07	3.83818e+06	7.36628e+06	9.85201e+06	3.43796e+06	1.02891e+07	2.38355e+07	4.789e+06	9.74069e+06	1.24215e+07	8.74003e+06	4.13031e+06	1.26619e+07	2.68806e+06	5.94438e+06	6.849e+06	4.92588e+06	9.7746e+06	1.00349e+07					3.16047e+06	9.78468e+06	6.33139e+06	1.73105e+07	3.47907e+07	6.75898e+07	2.15559e+07
	High	[R].LRSPQDER.[G]		0.0286566	2	108	Psat6g138040.1.cds; Psat6g125840.1.cds	1	1000.52	7.04618e+07	1.00097e+08	1.37588e+08	1.46119e+08	1.62787e+08	1.07978e+08	1.79995e+08	1.45006e+08	1.18616e+08	1.74902e+08	1.34843e+08	8.90816e+07	8.54647e+07	1.18459e+08	9.44095e+07	1.21412e+08	1.86753e+08	8.06836e+07	1.95391e+08	2.44505e+08	1.55711e+08	1.16808e+08	1.37602e+08	8.35526e+07	9.60136e+07	1.35055e+08	7.71046e+07	1.0366e+08	1.02565e+08			9.94155e+06	2.37521e+08	2.74176e+08	1.73713e+08	2.9553e+07
	High	[R].LRSPQDER.[G]	1xDeamidated [Q5]	0.0185855	2	25	Psat6g138040.1.cds; Psat6g125840.1.cds	1	1001.5	164411	252164	329834	340050	298286	168073	1.10655e+06	648560	469713	905688	697529	454112	351972	372060	281225	306086	1.22703e+06	635927	1.22337e+06	3.55542e+06	1.12383e+06	857276	1.01946e+06	692729	846630	484327	401483	1.61024e+06	1.12131e+06			887419	2.67473e+06	549330	1.24327e+06	368276
	High	[R].LSAEYVLLYR.[N]		0.000224807	2	630	Psat6g138040.1.cds; Psat6g125840.1.cds	0	1226.68	8.85429e+07	1.54454e+08	1.75707e+08	1.95228e+08	2.18077e+08	1.22012e+08	1.72146e+08	1.48935e+08	1.19423e+08	2.33395e+08	2.08714e+08	1.15017e+08	9.53305e+07	1.38174e+08	7.67542e+07	1.55155e+08	1.98814e+08	9.5106e+07	1.62674e+08	2.35625e+08	1.3634e+08	1.42341e+08	2.33949e+08	1.15823e+08	1.29302e+08	1.49587e+08	9.86717e+07	1.25024e+08	1.32399e+08	208776	1.16512e+07	1.5833e+08	3.0613e+08	2.77314e+08	3.03635e+08	1.93663e+07	4.6041e+06
	High	[R].ISTVNSLTLPILR.[N]		8.99867e-06	2	894	Psat6g138040.1.cds; Psat6g125840.1.cds	0	1426.86	2.59604e+08	2.62413e+08	2.67396e+08	3.95333e+08	4.23244e+08	3.21557e+08	2.87449e+08	2.16204e+08	2.89343e+08	4.49603e+08	4.2675e+08	2.16569e+08	1.01227e+08	2.75747e+08	8.03179e+07	2.46037e+08	4.99415e+08	2.65447e+08	4.08134e+08	5.46326e+08	3.77431e+08	4.11935e+08	4.82992e+08	2.88959e+08	3.18602e+08	2.23742e+08	2.48421e+08	2.8203e+08	2.82576e+08	2.35858e+07	2.11773e+08	6.37483e+08	5.27742e+08	8.41494e+07	6.47526e+07	2.69194e+07	933193	701318	1.19619e+06	562774
	High	[R].ISTVNSLTLPILR.[N]	1xDeamidated [N5]	3.12878e-05	2	43	Psat6g138040.1.cds; Psat6g125840.1.cds	0	1427.85		2.83571e+06	1.56411e+06		1.73628e+06	457077	2.4306e+06	765991	1.3509e+06	2.9118e+06	2.06814e+06	1.40145e+06	985138	1.45546e+06	936552	1.25317e+06	3.16615e+06	1.39008e+06	2.44529e+06	4.99485e+06	1.74778e+06	2.6122e+06	1.4742e+06	1.4357e+06	2.04973e+06	3.37761e+06	976476	3.30893e+06	3.67168e+06		6.67153e+06	5.07163e+06	6.13475e+06	3.1987e+06	284568	448034	1.23024e+06	579839
	High	[R].ISTVNSLTLPILRNLRLSAEYVLLYR.[N]		0.0458378	2	23	Psat6g138040.1.cds; Psat6g125840.1.cds	2	3017.75	157216	141001	152999	388849	178501	158316	560593	413020	159525	294453	437898	272494	427363	101916	75861.4	215310	272420	167751	440843	179778	320292	390782	499189	184656	86296.9	351419	190380	143442	126615									574419	933011
	High	[R].IVNSEGNK.[V]		0.00374333	1	209	Psat6g138040.1.cds	0	860.447	6.86437e+06	1.21776e+07	1.04619e+07	1.21436e+07	1.73427e+07	7.15502e+06	2.03117e+07	9.22344e+06	1.08967e+07	2.31482e+07	1.44639e+07	1.02615e+07	7.89416e+06	1.17565e+07	9.41476e+06	1.46042e+07	2.21529e+07	1.0691e+07	2.02502e+07	2.66633e+07	1.4702e+07	1.05549e+07	1.20313e+07	8.69493e+06	1.53819e+07	1.76995e+07	7.38598e+06	1.48026e+07	1.45532e+07			675301	1.7376e+07	2.28559e+07	1.91133e+07	1.91196e+07	7.63571e+06
	High	[R].IVNSEGNK.[V]	1xDeamidated [N]	0.0255144	1	11	Psat6g138040.1.cds	0	861.431	125237	330904	186182	179782	289397	91298.9	329109	167469	203206	426565	221065	185879	123770	181386	156606	224814	421295	223343	423273	556266	346892	245665	206893	158141	301918	295590	131448	283108	303255					416781	556257	862415
	High	[R].IVNSEGNKVFDDK.[V]		1.92471e-05	1	141	Psat6g138040.1.cds	1	1464.73	9.99608e+06	1.16159e+07	1.36778e+07	1.70112e+07	2.01481e+07	1.4147e+07	2.14011e+07	1.75629e+07	1.19165e+07	2.26403e+07	1.99953e+07	1.53399e+07	9.26158e+06	1.74304e+07	8.9638e+06	1.62706e+07	2.57007e+07	1.29299e+07	1.88738e+07	2.24303e+07	1.47169e+07	1.37433e+07	1.563e+07	1.07437e+07	1.2868e+07	1.60391e+07	1.09459e+07	1.72313e+07	1.85024e+07	6.02037e+07	1.20906e+06							2.18753e+07	1.42741e+08	3.70761e+08
	High	[R].IVNSEGNKVFDDK.[V]	1xDeamidated [N]	0.000152889	1	35	Psat6g138040.1.cds	1	1465.72	205768	721947	486530	400654	542567	310130	561506	480561	401448	943613	411924	320495		312209	354297	353179	653340	269516	526641	921358		424304	391904	215258	486461	1.11916e+06	359831	325441	422252	577224	194909								6.06973e+06	7.57607e+06
	High	[R].IVNSEGNKVFDDKVR.[K]		1.17265e-07	1	135	Psat6g138040.1.cds	2	1719.9	1.61401e+07	2.01451e+07	3.97926e+07	3.45521e+07	4.82845e+07	2.66491e+07	4.58194e+07	3.64996e+07	2.64891e+07	3.38506e+07	4.06412e+07	2.23511e+07	2.53659e+07	3.77677e+07	1.73298e+07	3.66689e+07	5.72086e+07	2.00536e+07	4.0264e+07	5.65965e+07	3.7507e+07	2.69598e+07	3.75825e+07	1.63486e+07	2.54739e+07	4.04919e+07	2.00579e+07	3.861e+07	3.29651e+07	7.04821e+06	1.46446e+07	1.38001e+07	3.33969e+07	2.50092e+07		6.4463e+07	1.20296e+08	6.01015e+07
	High	[R].IVNSEGNKVFDDKVR.[K]	1xDeamidated [N]	2.09584e-06	1	17	Psat6g138040.1.cds	2	1720.89		1.35511e+06	550487	371579	766887	732979	1.55577e+06	514249		1.57138e+06	737551	712281	1.02105e+06	889409		314762	1.77144e+06	601604	1.07702e+06	843275	574804	908548	603748		915598	1.32125e+06	323424	911497	842615	386303	608922		474737	648638		1.56576e+06	2.72801e+06
	High	[K].NGLEETICSAK.[I]	1xCarbamidomethyl [C8]	0.000216421	3	38	Psat6g054880.1.cds; Psat6g055080.1.cds; Psat6g138040.1.cds	0	1221.58	802980	962201	1.36601e+06	1.36619e+06	880276	1.05426e+06	1.46308e+06	482118	366267	609433	760898	791239	687103	1.15824e+06	279156	1.24626e+06	1.19645e+06	441228	3.8204e+06	3.13959e+06	2.05503e+06	635540	1.11421e+06	555087	889188	1.40913e+06	591998	1.01988e+06	885570			2.7668e+06	1.9264e+06	2.01888e+06
	High	[K].NGLEETICSAK.[I]	1xCarbamidomethyl [C8]; 1xDeamidated [N1]	0.000218253	3	50	Psat6g054880.1.cds; Psat6g055080.1.cds; Psat6g138040.1.cds	0	1222.56	1.66535e+06	1.72468e+06	1.54259e+06	1.83073e+06	2.62715e+06	1.81828e+06	1.43948e+06	596171	1.29984e+06	1.92782e+06	1.04692e+06	453613	938636	1.42307e+06	1.25264e+06	1.35892e+06	1.38675e+06	1.25099e+06	2.38709e+06	1.95759e+06	2.26331e+06	1.25459e+06	1.05401e+06	754842	1.38968e+06	1.79236e+06	1.24219e+06	1.76347e+06	1.34538e+06		421630	2.32808e+06	2.99631e+06	2.16407e+06	1.93175e+06
	High	[R].NGIYAPHWNINANSLLYVIR.[G]		1.19742e-08	3	400	Psat6g055080.1.cds; Psat6g138040.1.cds; Psat6g125840.1.cds	0	2328.22	3.89792e+07	6.75738e+07	5.63743e+07	6.08235e+07	5.80626e+07	3.72359e+07	7.82836e+07	7.44073e+07	2.67742e+07	5.96478e+07	5.68171e+07	5.88605e+07	3.67909e+07	2.94147e+07	1.71553e+07	7.24325e+07	4.192e+07	2.95904e+07	6.14485e+07	3.16099e+07	2.64544e+07	3.92853e+07	1.15269e+08	3.74877e+07	4.08246e+07	4.22983e+07	3.62999e+07	2.74328e+07	2.59274e+07	2.62535e+08	2.70577e+07	1.76249e+07	3.81656e+07	4.00356e+07	2.64314e+07	4.19021e+06	219696
	High	[R].NGIYAPHWNINANSLLYVIR.[G]	1xDeamidated [N]	1.88487e-08	3	243	Psat6g055080.1.cds; Psat6g138040.1.cds; Psat6g125840.1.cds	0	2329.21	2.15103e+07	7.99725e+06	4.82594e+06	3.54252e+07	3.67461e+06	2.00011e+07	4.47957e+06	2.47511e+06	2.79802e+06	2.83373e+06	3.42868e+07	2.32877e+07	2.56255e+06	1.49917e+07	1.04007e+06	4.52456e+06	1.98522e+06	1.92764e+06	2.69934e+06	3.90462e+06	1.3033e+07	2.05389e+06	2.18321e+06	802625	2.25115e+07	3.08641e+07	2.91835e+06	3.76454e+06	3.30548e+06			2.06397e+06	796929	855367	1.84895e+07	7.51333e+06	2.60461e+06	2.44834e+06	2.82436e+06
	High	[R].NGIYAPHWNINANSLLYVIR.[G]	2xDeamidated [N]	9.11756e-06	3	12	Psat6g055080.1.cds; Psat6g138040.1.cds; Psat6g125840.1.cds	0	2330.19	1.82014e+06	1.41941e+06	1.72567e+06	1.57288e+06	1.32245e+06	707050	3.64073e+06	1.1839e+06	970976	1.73194e+06	3.24432e+06	2.29824e+06	2.92866e+06	91079.8	885063	478575	1.52031e+06	138060	2.05812e+06	982292	97864.1	2.63076e+06	1.35732e+06	965547	136355	708911	1.88263e+06	2.04698e+06	1.52806e+06				406262				3.39239e+06	1.6762e+06
	High	[R].NGIYAPHWNINANSLLYVIRGEGR.[V]		0.000709424	2	34	Psat6g055080.1.cds; Psat6g138040.1.cds	1	2727.41	1.03381e+06	1.26292e+06	1.59829e+06	1.63491e+06	2.02947e+06	1.57549e+06	2.12299e+06	2.31517e+06	950052	1.4934e+06	2.29467e+06	1.40755e+06	1.86005e+06	1.29815e+06		1.98592e+06	1.57047e+06	770123	1.94815e+06	1.8021e+06	1.02828e+06	1.37958e+06	2.42501e+06	1.0036e+06	1.64385e+06	2.34281e+06	1.29909e+06	1.04885e+06	1.22067e+06				1.30691e+06	3.45096e+06
	High	[R].NLRLSAEYVLLYR.[N]		0.00381221	2	5	Psat6g138040.1.cds; Psat6g125840.1.cds	1	1609.91	20953.9		302262	38384.6	283450	24999.5	283900	337553			21747		12856.3	9180.22		16932.2	17757.3	211754	24829.8		15016	27014.1	408378	14724.3	17217.5												332639		59448.7
	High	[K].RESHGQGEEEEELEKEEEEEEEIQR.[Q]		2.03143e-08	1	93	Psat6g138040.1.cds	2	3086.33	1.03094e+06	1.8948e+06	5.88685e+06	4.22663e+06	6.06724e+06	2.8985e+06	1.0042e+07	6.88181e+06	4.21618e+06	4.8303e+06	4.57001e+06	2.30913e+06	1.09684e+06	2.49693e+06	882463	6.60584e+06	6.76667e+06	1.82932e+06	6.12253e+06	4.98011e+06	3.53524e+06	872534	1.90685e+06	613841	621525	6.22629e+06	3.91214e+06	1.44802e+06	1.84965e+06				3.62039e+06	1.54419e+07	1.91666e+07	1.0538e+07	8.39322e+06
	High	[K].RESHGQGEEEEELEKEEEEEEEIQR.[Q]	1xDeamidated [Q]	4.17628e-05	1	6	Psat6g138040.1.cds	2	3087.31																																			611079
	High	[R].RGGQQQEEESEEQNEGNSVLSGFNVEFLAHSLNTK.[E]		3.1313e-11	1	83	Psat6g138040.1.cds	1	3891.8	8.05205e+06	1.52097e+07	1.66937e+07	2.23399e+07	2.55187e+07	1.41062e+07	2.82538e+07	1.10331e+07	1.27351e+07	2.66357e+07	1.66742e+07	1.02005e+07	1.34602e+07	1.56719e+07	1.03761e+07	1.65987e+07	2.92985e+07	7.47266e+06	1.54323e+07	2.79487e+07	1.18994e+07	1.38515e+07	1.37551e+07	8.56053e+06	6.56997e+06	2.66839e+07	1.40116e+07	2.0296e+07	6.48087e+06		1.14657e+07	3.55602e+07	4.65197e+07	2.33996e+07	1.99495e+06
	High	[R].RGGQQQEEESEEQNEGNSVLSGFNVEFLAHSLNTK.[E]	1xDeamidated [N/Q]	1.52303e-09	1	27	Psat6g138040.1.cds	1	3892.79				426422						384707	412032		220049	185767			220002			346328						1.02519e+06			1.04439e+07						680198	968639	1.54195e+06
	High	[R].RGGQQQEEESEEQNEGNSVLSGFNVEFLAHSLNTKEDTAK.[R]		4.41486e-07	1	33	Psat6g138040.1.cds	2	4436.05	3.61615e+06	131234	9.47432e+06	9.6204e+06	8.69058e+06	1.99838e+06	1.306e+07	1.0358e+07	2.00007e+06	1.125e+07	2.94776e+06	3.96615e+06	2.16834e+06	1.12533e+07	3.39152e+06	8.50398e+06	1.1609e+07	3.77681e+06	177297	8.97385e+06	2.62174e+06	4.15438e+06	6.58703e+06	4.39662e+06	3.26321e+06	6.00644e+06	4.42776e+06	8.65738e+06	9.56435e+06		3.81691e+06	8.34527e+06	2.11061e+07	7.20264e+06	6.04079e+06	1.42158e+06	415438
	High	[R].RGGQQQEEESEEQNEGNSVLSGFNVEFLAHSLNTKEDTAK.[R]	1xDeamidated [N/Q]	5.08285e-07	1	22	Psat6g138040.1.cds	2	4437.03	124044	2.18495e+06	301075		400242	214911	215785	268964	107932	163980	157582	139198	223259			285194	251278	210914	4.95996e+06	245484	311988	292232	112681	116884	90377	5.20601e+06	242407	203837	258581	2.60462e+06	9.37205e+06	3.68142e+06	278311			608153
	High	[R].RTIDPNGLHLPSYSPSPQLIFIIQGK.[G]		1.98941e-07	2	194	Psat6g138040.1.cds; Psat6g125840.1.cds	1	2891.58	7.94469e+07	6.38777e+07	1.1977e+08	1.47836e+08	1.28796e+08	8.28031e+07	1.10935e+08	1.05499e+08	6.85263e+07	1.00424e+08	1.00068e+08	9.40407e+07	8.64187e+07	9.86486e+07	5.26515e+07	8.97695e+07	7.98094e+07	5.03344e+07	8.34302e+07	7.18814e+07	7.52948e+07	8.42534e+07	1.28534e+08	6.10351e+07	3.68912e+07	8.90656e+07	9.14393e+07	5.0164e+07	8.8544e+07	2.63427e+07		1.97903e+07	1.00223e+08	2.38043e+08	1.51183e+08	2.28892e+07		87121.8
	High	[R].RTIDPNGLHLPSYSPSPQLIFIIQGK.[G]	1xDeamidated [N/Q]	1.21622e-05	2	28	Psat6g138040.1.cds; Psat6g125840.1.cds	1	2892.56		1.67202e+07			9.2473e+06	546933						684140	431637		8.15145e+06			272534	88216.5	193303		119255		96727.8	247426	921554	467179		2.50159e+06				88039.8	212275
	High	[R].RTIDPNGLHLPSYSPSPQLIFIIQGK.[G]	2xDeamidated [N6; Q18]	0.000854517	2	1	Psat6g138040.1.cds; Psat6g125840.1.cds	1	2893.55	465692	308866		761869	463577	465598		370901		273362								239365	338493				735954			271406			271463							764762
	High	[K].SNGNRGPLVQPQSQ.[-]		0.00162933	1	39	Psat6g138040.1.cds	1	1481.75	498034		2.1102e+06	1.86172e+06	2.36194e+06	1.83485e+06	3.10475e+06	2.73945e+06	1.14786e+06	1.21729e+06	2.1017e+06	489288	1.35828e+06	3.54023e+06	511014	2.05839e+06	5.86765e+06	653502	1.73851e+06	3.06395e+06	1.45658e+06	598995	1.30769e+06	518946	1.07201e+06	291973	816978	2.89422e+06	2.76409e+06			1.9854e+06	6.13095e+06	3.30032e+06					257839
	High	[K].SNGNRGPLVQPQSQ.[-]	1xDeamidated [N/Q]	0.000453506	1	224	Psat6g138040.1.cds	1	1482.73	3.75935e+06	6.97733e+06	1.33292e+07	1.12472e+07	1.18591e+07	7.39708e+06	1.11691e+07	1.20063e+07	6.55753e+06	7.72175e+06	8.35762e+06	4.22951e+06	6.77929e+06	1.02292e+07	6.71314e+06	1.12444e+07	2.06219e+07	4.85862e+06	8.21426e+06	7.23591e+06	8.08714e+06	4.93005e+06	1.00303e+07	3.85384e+06	5.39001e+06	1.25569e+07	5.66451e+06	5.94404e+06	6.08482e+06		8.83604e+06	2.98206e+07	2.05493e+07	8.57677e+06		803923	1.12125e+06		3.55009e+06	1.38653e+07
	High	[K].SNGNRGPLVQPQSQ.[-]	2xDeamidated [N/Q]	0.00466013	1	52	Psat6g138040.1.cds	1	1483.71		40934.1	58868.9	78332.1	116867		165859	138968	112968	163952	129795	43597.4	57168.7	145354	55863.2	82717.9	737837	160921	237622	487777	168732	110160	149108	95677.6	251801	293055	80968	356723	432002			1.34132e+06	1.35747e+06	637671
	High	[R].TIDPNGLHLPSYSPSPQLIFIIQGK.[G]		2.77653e-06	2	953	Psat6g138040.1.cds; Psat6g125840.1.cds	0	2735.48	5.62863e+08	4.58325e+08	7.26331e+08	8.82062e+08	5.42909e+08	3.64358e+08	7.58298e+08	7.66601e+08	3.7304e+08	5.20204e+08	6.56971e+08	5.86747e+08	4.68046e+08	3.07795e+08	2.20455e+08	4.96155e+08	4.04636e+08	3.51572e+08	5.96959e+08	2.99924e+08	4.76269e+08	5.94513e+08	1.06839e+09	4.66606e+08	2.22479e+08	3.32166e+08	4.73489e+08	2.04646e+08	2.40791e+08	269285			2.36616e+08	7.08575e+08	8.10474e+08	2.57182e+08
	High	[R].TIDPNGLHLPSYSPSPQLIFIIQGK.[G]	1xDeamidated [N/Q]	0.000166419	2	77	Psat6g138040.1.cds; Psat6g125840.1.cds	0	2736.46	3.60845e+06	8.7638e+06	5.73754e+06	1.19306e+07	486626	2.82484e+06	5.30653e+06	5.70087e+06	1.13249e+06	6.66443e+06	6.92454e+06	2.32373e+08	6.64017e+06	4.1785e+06	5.03373e+06	219035	590710	2.27412e+06	525428	504859	464808	577159	7.79742e+06	9.59494e+06	5.53339e+06	1.08291e+08	3.70534e+06	965539	7.5552e+06	3.48887e+08			140885	465434	701760	3.861e+06	1.9262e+06
	High	[K].VEDGLHIISPELQEEEEQSHSQR.[K]		9.51224e-10	1	290	Psat6g138040.1.cds	0	2689.27	3.03574e+07	3.91179e+07	4.80983e+07	8.07977e+07	6.28521e+07	3.90273e+07	6.77467e+07	5.18085e+07	6.74353e+07	5.22816e+07	4.80441e+07	4.56743e+07	4.53998e+07	3.65953e+07	4.68476e+07	6.34793e+07	4.58006e+07	4.52724e+07	7.15666e+07	6.57624e+07	5.87966e+07	4.84055e+07	4.35314e+07	3.10246e+07	2.4365e+07	3.87574e+07	5.07108e+07	5.14316e+07	5.24383e+07	2.35756e+07	1.8431e+07	9.0447e+06	8.1569e+07	1.62635e+08	1.54751e+08	1.50483e+07	1.29342e+06
	High	[K].VEDGLHIISPELQEEEEQSHSQR.[K]	1xDeamidated [Q]	1.69023e-07	1	50	Psat6g138040.1.cds	0	2690.25	473307	277366	767246	404956	191390	293563	712456	127418	1.02461e+06	276045			689419	296650	502378	163225	1.28786e+06	963095	2.12832e+06	3.87319e+06	1.69795e+06	980336	138933	323788	1.00252e+06		175661	1.70993e+06	2.04154e+06	2.20953e+06		692237	4.95432e+06	7.36262e+06	1.37543e+06	405129
	High	[K].VEDGLHIISPELQEEEEQSHSQRK.[E]		4.9354e-06	1	53	Psat6g138040.1.cds	1	2817.36	618106	798871	4.04961e+06	4.50054e+06	4.90994e+06	619069	4.21709e+06	3.06779e+06	3.63842e+06	3.53401e+06	2.63904e+06	754237	2.87405e+06	1.4675e+06	2.2394e+06	3.80236e+06	3.75331e+06	2.23061e+06	3.85033e+06	5.79702e+06	4.39387e+06	2.19359e+06	2.70478e+06	1.62204e+06	738806	1.22805e+06	2.50882e+06	2.1791e+06	2.00599e+06				416210	4.03735e+06	6.30098e+06	7.09259e+06	4.19734e+06
	High	[K].VEDGLHIISPELQEEEEQSHSQRKEEEEEEQEQR.[H]		1.3857e-05	1	429	Psat6g138040.1.cds	2	4132.88	6.22779e+07	9.48215e+07	1.49838e+08	1.66608e+08	1.7109e+08	1.1083e+08	1.35563e+08	1.58822e+08	1.20496e+08	1.37176e+08	1.24112e+08	7.04784e+07	1.05639e+08	1.09655e+08	9.24065e+07	1.37e+08	1.94358e+08	7.69578e+07	1.67059e+08	1.39214e+08	1.41218e+08	9.12452e+07	1.30311e+08	6.49339e+07	5.77466e+07	1.89042e+08	1.04998e+08	1.07958e+08	1.33891e+08	3.63229e+06	3.11392e+07	8.50321e+06	3.22151e+07	9.15027e+07	2.47574e+08	2.80915e+08	1.81993e+08	2.14232e+08	5.59488e+07
	High	[K].VEDGLHIISPELQEEEEQSHSQRKEEEEEEQEQR.[H]	1xDeamidated [Q]	7.38896e-06	1	164	Psat6g138040.1.cds	2	4133.87	1.92074e+06	2.44941e+06	4.63731e+06	6.3716e+06	1.07686e+06	5.97581e+06	1.2651e+08	3.74128e+06	2.27516e+06	5.68519e+06	4.16292e+06	3.39373e+06	5.12649e+06	1.34191e+07	4.01657e+06	4.57508e+06	3.33047e+06	8.55438e+06	3.63714e+06	873665	1.64229e+07	4.28122e+06	4.09588e+06	1.63893e+06	6.49332e+06	4.58705e+06	5.27746e+06	6.98495e+06	1.15975e+06			1.91047e+07	1.19779e+06	6.87569e+07	1.11055e+07	1.04543e+07	1.16527e+07	5.37458e+06	1.58471e+06
	High	[K].VEDGLHIISPELQEEEEQSHSQRKEEEEEEQEQR.[H]	2xDeamidated [Q]	0.000216054	1	9	Psat6g138040.1.cds	2	4134.85		327448	608591		582141				472669	1.1429e+06				1.0773e+06	186653	396928	1.35605e+06	309245						154273		597980	350945	825419	421755				1.11009e+06
	High	[R].VESEAGLTETWNPNHPELK.[C]		1.20135e-09	3	458	Psat6g138040.1.cds; Psat6g054960.1.cds; Psat6g125840.1.cds	0	2151.04	8.67785e+07	1.07646e+08	1.42491e+08	1.84825e+08	1.66417e+08	1.10907e+08	1.7458e+08	1.37556e+08	1.34344e+08	2.12771e+08	1.42225e+08	1.29721e+08	1.05858e+08	1.13893e+08	9.63069e+07	1.46892e+08	1.62e+08	1.09485e+08	2.10843e+08	2.22487e+08	1.62357e+08	1.73927e+08	1.47389e+08	1.14111e+08	9.49915e+07	1.50704e+08	1.20734e+08	1.30754e+08	1.3725e+08	8.48104e+07	5.479e+07	3.35322e+06			3.21121e+07	2.06887e+08	2.67401e+08	3.20895e+08	4.52771e+08	1.24936e+06
	High	[R].VESEAGLTETWNPNHPELK.[C]	1xDeamidated [N]	1.65294e-06	3	7	Psat6g138040.1.cds; Psat6g054960.1.cds; Psat6g125840.1.cds	0	2152.02																														1.86515e+06					1.49342e+06
	High	[K].VFDDKVR.[K]		0.0105566	1	120	Psat6g138040.1.cds	1	878.473	1.7884e+07	3.3218e+07	3.27088e+07	3.21596e+07	3.87315e+07	2.89566e+07	3.27168e+07	2.16256e+07	2.55548e+07	4.65984e+07	3.13409e+07	1.87017e+07	1.83172e+07	1.77489e+07	1.7612e+07	3.14125e+07	3.84524e+07	2.19643e+07	3.85477e+07	56211982	3.0855e+07	3.06992e+07	2.52044e+07	2.14423e+07	2.87027e+07	3.15899e+07	1.58663e+07	2.43604e+07	2.52888e+07		1.72259e+08	1.48299e+08	5.44905e+07	1.81789e+07
	High	[K].VFDDKVRK.[G]		0.00429991	1	63	Psat6g138040.1.cds	2	1006.57	1.00353e+06	889100	2.04789e+06	1.88759e+06	3.42738e+06	1.64778e+06	3.4259e+06	2.20026e+06	1.4541e+06	2.30454e+06	3.15825e+06	1.44166e+06	1.38355e+06	2.33938e+06	573043	1.98193e+06	3.67938e+06	1.29419e+06	2.87224e+06	5.28953e+06	2.62384e+06	1.58853e+06	2.73202e+06	1.30234e+06	1.54013e+06	1.21606e+06	1.17404e+06	1.96369e+06	2.57059e+06	483771			648548	2.78446e+06	5.26067e+06	4.57672e+06	5.86163e+06	2.18896e+06
	High	[R].VFYLGGNPEIEFPETQQK.[Q]		8.79705e-09	1	1211	Psat6g138040.1.cds	0	2096.03	1.12792e+08	1.47614e+08	1.94167e+08	2.39697e+08	2.40372e+08	1.42763e+08	2.3989e+08	2.25289e+08	1.84607e+08	2.53134e+08	2.03264e+08	1.55562e+08	1.40768e+08	1.68589e+08	1.20559e+08	1.79768e+08	2.72648e+08	1.43991e+08	2.14668e+08	2.27473e+08	1.86556e+08	1.84098e+08	2.10891e+08	1.33097e+08	1.32804e+08	1.94482e+08	1.34092e+08	1.3243e+08	1.05561e+08	1.17364e+09	9.56474e+08	2.23038e+08	3.54729e+07	2.2062e+08	3.16651e+08	4.4593e+08	3.90489e+08		69171.2
	High	[R].VFYLGGNPEIEFPETQQK.[Q]	1xDeamidated [N/Q]	8.75838e-09	1	275	Psat6g138040.1.cds	0	2097.02	1.65019e+06	2.34267e+06	6.30251e+06	2.11748e+06	1.88905e+06	4.29407e+06	1.0011e+06	2.12855e+06	6.63528e+06	2.55362e+06	736319	1.80918e+06	4.44889e+06	6.42924e+07	2.07159e+06	2.67873e+06	8.98453e+06	480919	3.19056e+06	9.12979e+07	1.87081e+06	6.12509e+06	1.72785e+06	2.26891e+06	462607	3.34325e+06	2.57471e+06	6.34317e+07	1.9793e+06	7.71919e+08	7.96668e+08	2.13594e+08		6.05924e+07	1.78966e+08	1.33099e+08	1.6714e+08	3.18258e+07
	High	[R].VFYLGGNPEIEFPETQQK.[Q]	2xDeamidated [N/Q]	9.15753e-06	1	62	Psat6g138040.1.cds	0	2098	5.29559e+06	6.0335e+06	4.59599e+06	6.55687e+06	6.65318e+06	5.81058e+06	5.43428e+06	4.52471e+06	6.07799e+06	4.03393e+06	4.91058e+06	5.32451e+06	5.14095e+06	2.4274e+06	3.82075e+06	6.38377e+06	3.40039e+06	7.78648e+06	4.78817e+06	3.56823e+06	4.90189e+06	5.91628e+06	5.41999e+06	5.89372e+06	5.36698e+06	3.97965e+06	5.79238e+06	2.96228e+06	3.15676e+06				5.46087e+06	1.29896e+06	1.12506e+07
	High	[R].VFYLGGNPEIEFPETQQKQHEPR.[Q]		0.00105098	1	4	Psat6g138040.1.cds	1	2743.35														11075.5																				571463
	High	[R].VRIVNSEGNK.[V]		0.0197874	1	7	Psat6g138040.1.cds	1	1115.62	132308	83333.8	307881	300606	438316	213821	429199	443591	224970	279446	325249	176926	214164	535615		190619	381039	110137	299617		320150	194699	302496	121748	168705		191664							156014		552654
	High	[R].VRIVNSEGNKVFDDK.[V]		0.0754359	1	1	Psat6g138040.1.cds	2	1719.9																																		469389
	High	[R].YSFLVGR.[R]		0.0458378	1	23	Psat6g138040.1.cds	0	841.457		105960	344059	1.81683e+06	490965	244377	1.32231e+06	96942.5	446141	360213	222173	87090.5		91483.6	74746.9	155653	511472	160203	286429	1.9097e+06	4.63203e+06	303211	283265	60309.1	244670	353520		191202	158807								1.10879e+06	1.76643e+06	1.65202e+06	1.63478e+06
High	Psat5g199920.1.cds	MGTFDFCRNLTNVLKFVENLQNYRLLEYKSKPHTIFLPQHTDADYILVVLSGKAILTVLKPDDRNSFNLEREDTIKLPAGTIAYLVNRDDNEELRVLDLAIPVNRPGQLQSFLLSGNQNQQSYLSGFSKNILEASFNTDYEEIEKVLLEEHEKETQHRRSLKDKRQQSQEENVIVKLSRGQIEELSKNAKSTSKKSVSSESEPFNLRSRAPIYSNEFGKFFEITPEKNPQLQDLDIFVNSVEIKEGSILLPHYNSRAIVIVTVNEGKGDFELVGQRNENQQEQRKEVDEEEEQGEEEINKQVQNYKAKLSSGDVFVIPAGHPVAVKASSNLDLLGFGINAENNQRNFLAGDEDNVISQIQRPVKELAFPGSAQEVDRILENQKQSHFTDAQPQQRERGS…	1468.51	87	58	42097	16	46.6	14
	Confidence	Annotated Sequence	Modifications	Qvality PEP	# Proteins	# PSMs	Master Protein Accessions	# Missed Cleavages	Theo. MH+ [Da]	Abundances (Normalized): F1: Sample	Abundances (Normalized): F2: Sample	Abundances (Normalized): F3: Sample	Abundances (Normalized): F4: Sample	Abundances (Normalized): F5: Sample	Abundances (Normalized): F6: Sample	Abundances (Normalized): F7: Sample	Abundances (Normalized): F8: Sample	Abundances (Normalized): F9: Sample	Abundances (Normalized): F10: Sample	Abundances (Normalized): F11: Sample	Abundances (Normalized): F12: Sample	Abundances (Normalized): F13: Sample	Abundances (Normalized): F14: Sample	Abundances (Normalized): F15: Sample	Abundances (Normalized): F16: Sample	Abundances (Normalized): F17: Sample	Abundances (Normalized): F18: Sample	Abundances (Normalized): F19: Sample	Abundances (Normalized): F20: Sample	Abundances (Normalized): F21: Sample	Abundances (Normalized): F22: Sample	Abundances (Normalized): F23: Sample	Abundances (Normalized): F24: Sample	Abundances (Normalized): F25: Sample	Abundances (Normalized): F26: Sample	Abundances (Normalized): F27: Sample	Abundances (Normalized): F28: Sample	Abundances (Normalized): F29: Sample	Abundances (Normalized): F30: Sample	Abundances (Normalized): F31: Sample	Abundances (Normalized): F32: Sample	Abundances (Normalized): F33: Sample	Abundances (Normalized): F34: Sample	Abundances (Normalized): F35: Sample	Abundances (Normalized): F36: Sample	Abundances (Normalized): F37: Sample	Abundances (Normalized): F38: Sample	Abundances (Normalized): F39: Sample	Abundances (Normalized): F40: Sample
	High	[K].AKLSSGDVFVIPAGHPVAVK.[A]		2.63136e-09	3	124	Psat0s4851g0160.1.cds; Psat5g199920.1.cds	1	1992.13	2.06283e+07	1.44889e+07	2.30027e+07	1.90174e+07	2.51069e+07	2.60775e+07	2.52697e+07	2.2646e+07	2.49999e+07	1.82259e+07	2.38089e+07	1.853e+07	2.10138e+07	3.51549e+07	2.62943e+07	2.88787e+07	2.59906e+07	2.64018e+07	2.38713e+07	2.99491e+07	2.86605e+07	1.96244e+07	1.7885e+07	1.9974e+07	2.54895e+07	2.17594e+07	2.87871e+07	2.7957e+07	3.10354e+07	1.68809e+07	2.08696e+07	1.50068e+07	5.17837e+07	6.91589e+07	4.71248e+07	2.85971e+06
	High	[K].AILTVLKPDDR.[N]		8.59851e-05	6	702	Psat0s4851g0160.1.cds; Psat0s5g0160.1.cds; Psat0s7016g0040.1.cds; Psat5g199920.1.cds	0	1240.73	3.54269e+08	3.49671e+08	3.10034e+08	2.52175e+08	2.77344e+08	2.86738e+08	2.77899e+08	2.61083e+08	3.12127e+08	3.55257e+08	3.12333e+08	4.13836e+08	2.21074e+08	2.96482e+08	3.5358e+08	3.55855e+08	2.32515e+08	3.47003e+08	3.13509e+08	2.91532e+08	3.62749e+08	3.92856e+08	2.44866e+08	3.40473e+08	3.26584e+08	3.09314e+08	3.3099e+08	2.23592e+08	2.40563e+08	3.28352e+08	5.2844e+08	1.84431e+08	4.96738e+08	5.87432e+08
	High	[K].AILTVLKPDDRNSFNLER.[GE]		5.82438e-05	6	418	Psat0s4851g0160.1.cds; Psat0s5g0160.1.cds; Psat0s7016g0040.1.cds; Psat5g199920.1.cds	1	2101.14	2.69208e+08	1.34024e+08	1.73198e+08	1.994e+08	3.2626e+08	2.1937e+08	3.3713e+08	3.17568e+08	2.57688e+08	1.80794e+08	2.5712e+08	3.47582e+08	1.51607e+08	2.70694e+08	3.01821e+08	3.34562e+08	2.45271e+08	2.71346e+08	3.23886e+08	2.71084e+08	2.78296e+08	2.87845e+08	3.20581e+08	2.25268e+08	2.5733e+08	3.01584e+08	3.05505e+08	1.85609e+08	1.82638e+08	5.2999e+07	5.32355e+07	1.7001e+07	8.98215e+07	1.15624e+08	3.39557e+08	5.13516e+08	3.08525e+07	2.0923e+08	445409	575239
	High	[K].AILTVLKPDDRNSFNLER.[GE]	1xDeamidated [N]	0.000127709	6	35	Psat0s4851g0160.1.cds; Psat0s5g0160.1.cds; Psat0s7016g0040.1.cds; Psat5g199920.1.cds	1	2102.12	3.69532e+06	3.93236e+06	1.3877e+06	1.19528e+06	4.07337e+06	1.35797e+06	3.45832e+06	1.82354e+06	3.41393e+06	846225	2.82009e+06	3.20713e+06	3.14127e+07	4.74322e+06	5.35736e+06	4.77268e+06	3.92743e+06	4.51131e+06	4.17269e+06	5.89884e+06	3.55464e+06	3.39857e+06	1.46902e+06	2.35069e+06	3.58955e+06	3.59105e+07	4.2572e+06	1.60238e+06	2.58419e+07	2.48417e+06	322556		3.95072e+06	2.89572e+06	2.11426e+06	7.1076e+06		6.36521e+06	1.45713e+07	1.29689e+07
	High	[K].AILTVLKPDDRNSFNLEREDTIK.[L]		0.00151623	1	53	Psat5g199920.1.cds	2	2687.44	2.88452e+06	869335	3.1911e+06	2.73538e+06	3.99279e+06	3.03998e+06	2.96932e+06	2.94024e+06	2.11448e+06	1.01129e+06	1.46113e+06	2.62738e+06	1.33274e+06	4.64615e+06	3.68308e+06	3.84403e+06	2.32953e+06	1.94124e+06	1.77161e+06	3.32546e+06	2.27722e+06	1.35427e+06	2.46213e+06	1.37177e+06	1.55779e+06	1.4196e+06	1.81854e+06	3.6526e+06	4.28053e+06				882153		6.15199e+06	4.5209e+06	9.97927e+06	8.65309e+06	1.3062e+07
	High	[R].AIVIVTVNEGK.[G]		0.00021935	2	1437	Psat0s5g0160.1.cds; Psat5g199920.1.cds	0	1142.68	4.59684e+08	3.04367e+08	2.9502e+08	3.59419e+08	3.9276e+08	3.16711e+08	5.80502e+08	3.64132e+08	3.80926e+08	2.70148e+08	4.18408e+08	5.02066e+08	3.31475e+08	5.11706e+08	4.57675e+08	5.33404e+08	2.77867e+08	5.71774e+08	4.97527e+08	4.70358e+08	5.59047e+08	4.75032e+08	3.89339e+08	3.8621e+08	2.72911e+08	3.73033e+08	6.83895e+08	2.99329e+08	3.57819e+08		1.28176e+07	5.95155e+08	8.1725e+08	6.70212e+08	1.38239e+08
	High	[R].AIVIVTVNEGK.[G]	1xDeamidated [N8]	0.0020309	2	1	Psat0s5g0160.1.cds; Psat5g199920.1.cds	0	1143.66																															278077
	High	[R].AIVIVTVNEGKGDFELVGQR.[N]		1.16488e-09	2	3874	Psat0s5g0160.1.cds; Psat5g199920.1.cds	1	2144.17	1.3518e+09	6.64167e+08	7.50274e+08	8.91267e+08	1.18415e+09	7.2908e+08	1.21969e+09	1.00086e+09	8.80449e+08	6.60418e+08	1.52064e+09	1.46734e+09	7.97155e+08	1.11181e+09	1.12733e+09	1.06309e+09	9.5924e+08	1.19062e+09	1.19175e+09	9.46802e+08	1.54762e+09	1.51611e+09	1.62631e+09	1.02285e+09	4.81189e+08	1.40363e+09	1.78293e+09	9.55727e+08	1.30392e+09	2.13506e+09	1.28887e+09	3.06031e+09	2.1398e+09	5.33877e+07	1.26038e+08	8.68224e+07	3.40245e+07
	High	[R].AIVIVTVNEGKGDFELVGQR.[N]	1xDeamidated [N/Q]	0.00154069	2	3	Psat0s5g0160.1.cds; Psat5g199920.1.cds	1	2145.16																																		1.01894e+07
	High	[R].AIVIVTVNEGKGDFELVGQRNENQQEQR.[K]		0.000229891	1	90	Psat5g199920.1.cds	2	3170.62	1.59722e+07	3.61591e+06	2.27016e+07	1.63326e+07	2.0721e+07	1.57829e+07	2.59328e+07	2.9562e+07	1.38933e+07	5.64953e+06	2.80983e+07	1.37733e+07	1.87916e+07	2.89327e+07	1.27653e+07	2.15874e+07	1.89009e+07	1.31969e+07	1.4156e+07	9.96493e+06	2.52191e+07	1.20977e+07	1.55797e+07	1.28508e+07	7.96662e+06	1.86329e+07	2.09845e+07	1.43191e+07	1.6983e+07		1.63627e+07	2.19914e+07	3.73003e+07	4.16422e+07	2.82166e+07	2.47648e+06	1.98705e+06	2.08488e+06
	High	[R].AIVIVTVNEGKGDFELVGQRNENQQEQR.[K]	1xDeamidated [N/Q]	0.000302245	1	27	Psat5g199920.1.cds	2	3171.6	685014	375820	861102	371974	724500	294384	890888	631132	419612	282557	607170	372147	224290	691183	447628	851744	833178	361423	389747	403313	788666	278825	367136	549604	128151	713781	983101	154940	250169			7.89381e+06	410561			636130
	High	[R].AIVIVTVNEGKGDFELVGQRNENQQEQR.[K]	2xDeamidated [N8; N21]	0.00261865	1	1	Psat5g199920.1.cds	2	3172.59			451629			141935		417552	263998	112986								211632				243088						368851					428206
	High	[R].APIYSNEFGK.[F]		0.000355138	1	78	Psat5g199920.1.cds	0	1125.56	5.32148e+07	3.2436e+07	3.87048e+07	3.70489e+07	3.05498e+07	3.46641e+07	3.73064e+07	4.41859e+07	2.91257e+07	3.21765e+07	4.22255e+07	5.15255e+07	2.71275e+07	2.70883e+07	2.88324e+07	4.16925e+07	2.54979e+07	4.58832e+07	3.90323e+07	2.59509e+07	4.48828e+07	5.22617e+07	3.92155e+07	5.27821e+07	4.06455e+07	3.17457e+07	4.11937e+07	1.62491e+07	1.78e+07			449624	3.90189e+07	1.68788e+08	2.17483e+08	3.20814e+07
	High	[R].APIYSNEFGK.[F]	1xDeamidated [N6]	0.000511051	1	12	Psat5g199920.1.cds	0	1126.54	440445	573589						331793				369626				371206			261872				309342			503643			629245				511857	1.07781e+06	1.44912e+06		2.06812e+06
	High	[K].ASSNLDLLGFGINAENNQR.[N]		1.55278e-08	3	1032	Psat0s4851g0160.1.cds; Psat5g199920.1.cds	0	2033	6.86649e+07	4.90662e+07	5.2359e+07	7.08774e+07	6.43827e+07	5.10378e+07	6.20859e+07	6.4705e+07	5.65319e+07	4.3646e+07	6.70937e+07	7.64005e+07	5.72594e+07	5.58191e+07	4.79041e+07	7.46789e+07	3.95017e+07	6.69364e+07	5.68993e+07	4.59872e+07	6.67451e+07	7.72777e+07	6.57785e+07	7.80932e+07	5.656e+07	6.30444e+07	8.78654e+07	4.09647e+07	5.06016e+07	2.37152e+09	1.77662e+09	6.84807e+08	6.95795e+07	4.25235e+08	5.09138e+08	4.28318e+07	1.23165e+07	1.27697e+07	974498
	High	[K].ASSNLDLLGFGINAENNQR.[N]	1xDeamidated [N/Q]	1.24724e-07	3	228	Psat0s4851g0160.1.cds; Psat5g199920.1.cds	0	2033.99	1.35118e+06	4.27063e+06	2.83422e+06	5.4972e+06	1.62648e+06	1.98831e+06	4.55392e+06	3.04969e+06	7.75023e+06	9.54114e+06	6.50911e+06	2.95838e+06	5.2491e+06	1.24569e+07	1.15792e+07	867100	7.68369e+06	3.09116e+06	5.85251e+06	8.2532e+06	3.92673e+06	2.74177e+06	2.89933e+06	5.93329e+06	1.167e+06	1.28833e+07	3.93053e+06	1.20927e+07	9.43113e+06		181896	6.9094e+06	4.08533e+06	1.75024e+06		2.23926e+07	2.28739e+07	8.89799e+06		171170
	High	[K].ASSNLDLLGFGINAENNQR.[N]	2xDeamidated [N/Q]	0.000133974	3	2	Psat0s4851g0160.1.cds; Psat5g199920.1.cds	0	2034.97
	High	[R].DDNEELR.[V]		0.0330022	4	109	Psat0s5g0160.1.cds; Psat0s7016g0040.1.cds; Psat5g199920.1.cds	0	890.385	3.963e+07	4.013e+07	3.08275e+07	3.60876e+07	3.93723e+07	3.6558e+07	3.81624e+07	2.99614e+07	4.31272e+07	6.56307e+07	3.47899e+07	4.2327e+07	3.2256e+07	5.16655e+07	6.72719e+07	5.10179e+07	4.57942e+07	5.61834e+07	5.61304e+07	7.19907e+07	5.39711e+07	4.37242e+07	2.94429e+07	4.85765e+07	5.56667e+07	4.41761e+07	4.4203e+07	3.84985e+07	4.62272e+07			177408	5.49842e+07	1.1765e+08	1.52441e+08	7.75418e+07
	High	[R].DDNEELRVLDLAIPVNRPGQLQSFLLSGNQNQQSYLSGFSK.[N]		1.30352e-06	2	31	Psat0s5g0160.1.cds; Psat5g199920.1.cds	1	4590.32		2.21669e+06			1.65776e+06	3.4027e+06		2.26696e+06			1.96288e+06		1.9196e+06		1.47416e+06	21340.7	1.79557e+06			1.77844e+06		18499.5	27437.9	2.43336e+06	1.22917e+06	2.14133e+06	2.36066e+06	2.06475e+06					31629.4	2.49861e+07
	High	[R].DDNEELRVLDLAIPVNRPGQLQSFLLSGNQNQQSYLSGFSK.[N]	1xDeamidated [N/Q]	1.66022e-06	2	10	Psat0s5g0160.1.cds; Psat5g199920.1.cds	1	4591.31		2.38804e+06	364928		1.96045e+06	1.39534e+06	2.90698e+06	2.41418e+06	2.06548e+06	399072		2.79478e+06					2.10965e+06	2.28222e+06	2.80259e+06	1.96219e+06	2.79605e+06	2.29496e+06			1.51503e+06	2.50581e+06
	High	[R].EDTIKLPAGTIAYLVNR.[D]		4.10448e-06	1	72	Psat5g199920.1.cds	1	1874.04	6.28984e+06	6.0291e+06	4.45753e+06	5.51072e+06	5.21752e+06	5.40932e+06	5.45152e+06	3.64385e+06	5.323e+06	7.14216e+06	5.48304e+06	5.60659e+06	3.69736e+06	4.43514e+06	6.84249e+06	6.50916e+06	4.33054e+06	6.57078e+06	5.94247e+06	6.53156e+06	6.51379e+06	7.11204e+06	3.71177e+06	7.93497e+06	5.89582e+06	4.57144e+06	7.30181e+06	4.32652e+06	5.02085e+06	2.35079e+06	1.21284e+07	6.06523e+06	7.19008e+06	1.4005e+07	1.68642e+07	3.94434e+06
	High	[R].EDTIKLPAGTIAYLVNR.[D]	1xDeamidated [N16]	0.0081038	1	4	Psat5g199920.1.cds	1	1875.02	89190.6									72532.2			76426.6		28978.2		46513.3	45498.4		49837.8				42131.3				75432.7								124319	160909
	High	[R].EDTIKLPAGTIAYLVNRDDNEELR.[V]		0.000182756	1	143	Psat5g199920.1.cds	2	2745.41	1.7497e+07	1.22729e+07	1.63443e+07	1.81001e+07	2.29434e+07	2.12786e+07	2.21726e+07	1.48527e+07	2.05181e+07	1.81916e+07	1.72514e+07	1.84139e+07	1.40963e+07	2.7848e+07	2.90942e+07	2.32437e+07	2.44307e+07	2.45635e+07	1.9932e+07	2.95989e+07	2.32336e+07	1.7938e+07	1.31722e+07	1.67614e+07	1.55361e+07	1.86621e+07	3.02404e+07	3.0973e+07	3.29218e+07	1.29391e+06	1.89743e+06	1.04663e+07	2.12345e+07	4.45755e+07	6.88576e+07	5.30954e+07	5.52667e+06
	High	[R].EDTIKLPAGTIAYLVNRDDNEELR.[V]	1xDeamidated [N]	0.0107329	1	4	Psat5g199920.1.cds	2	2746.39																																		427142	347485
	High	[K].EGSLLLPHYNSR.[AL]		4.88621e-05	6	1996	Psat0s3959g0040.1.cds; Psat0s4851g0160.1.cds; Psat0s5g0160.1.cds; Psat5g199920.1.cds; Psat5g216000.1.cds	0	1385.72	2.75532e+08	1.90784e+08	1.7741e+08	1.41686e+08	1.84133e+08	2.00106e+08	2.96905e+08	1.89614e+08	1.687e+08	1.61736e+08	2.24716e+08	2.79081e+08	1.44074e+08	1.9523e+08	1.91515e+08	2.31148e+08	1.89234e+08	2.45149e+08	2.64522e+08	2.81058e+08	2.52142e+08	2.1974e+08	2.34454e+08	1.96535e+08	2.17442e+08	2.11616e+08	2.40055e+08	1.78609e+08	1.74155e+08	133941	1.0011e+06	6.50906e+07	1.55525e+08	8.39081e+07	810863	2.45842e+08	1.05984e+09	1.26635e+09	4.47692e+08
	High	[K].EGSLLLPHYNSR.[AL]	1xDeamidated [N10]	3.19541e-05	6	224	Psat0s3959g0040.1.cds; Psat0s4851g0160.1.cds; Psat0s5g0160.1.cds; Psat5g199920.1.cds; Psat5g216000.1.cds	0	1386.7	1.58122e+07	1.78622e+07	9.60874e+06	7.44592e+06	1.34694e+07	1.5657e+07	1.52464e+07	1.02316e+07	1.52072e+07	1.38493e+07	1.62558e+07	1.7827e+07	1.00293e+07	1.14909e+07	2.02686e+07	1.44372e+07	1.93158e+07	1.58486e+07	1.67002e+07	2.65785e+07	1.4395e+07	1.27277e+07	1.46468e+07	1.23893e+07	2.01562e+07	3.50061e+07	1.58737e+07	1.2506e+07	1.3391e+07			4.44075e+06	6.21319e+06	7.73364e+06		9.07677e+06	3.41902e+07	5.13339e+07	6.8559e+07	3.51773e+06
	High	[K].ELAFPGSAQEVDR.[I]		5.02872e-05	3	1536	Psat0s4851g0160.1.cds; Psat0s5g0160.1.cds; Psat5g199920.1.cds	0	1418.69	1.53151e+09	1.35544e+09	1.46578e+09	1.38641e+09	1.29889e+09	1.34832e+09	1.50848e+09	1.31355e+09	1.44017e+09	1.42203e+09	1.3627e+09	1.59151e+09	1.07926e+09	1.56473e+09	1.73515e+09	1.76386e+09	1.23782e+09	1.74119e+09	1.54949e+09	2.03306e+09	1.71409e+09	1.5142e+09	1.0233e+09	1.57538e+09	1.36167e+09	1.25904e+09	1.61187e+09	1.55115e+09	1.61327e+09	1.73651e+06	3.64744e+07	2.24499e+09	3.08071e+09	1.86904e+09	1.56431e+08	1.04452e+08	9.58178e+07	7.12205e+07	1.51903e+06
	High	[K].ELAFPGSAQEVDR.[I]	1xDeamidated [Q9]	0.000191456	3	53	Psat0s4851g0160.1.cds; Psat0s5g0160.1.cds; Psat5g199920.1.cds	0	1419.68	6.04555e+06						8.55544e+06	2.54431e+06	1.89853e+06	5.66261e+06	8.51201e+06				2.11685e+06		7.99828e+06	1.42644e+07	1.09262e+07	3.52546e+07	1.08055e+07	1.02412e+07	1.56369e+06	9.61468e+06	1.09153e+07	2.56418e+06	1.11896e+07	2.05526e+07	2.28605e+07			2.59034e+07	4.81782e+07	3.55349e+07	1.6446e+07	313872
	High	[K].ELAFPGSAQEVDRILENQK.[Q]		1.62271e-08	3	122	Psat0s4851g0160.1.cds; Psat0s5g0160.1.cds; Psat5g199920.1.cds	1	2144.1	1.1222e+08	8.02347e+07	1.21555e+08	1.12419e+08	1.04147e+08	9.3703e+07	1.25649e+08	1.78596e+08	9.89784e+07	3.35732e+07	1.20152e+08	1.10394e+08	9.89447e+07	1.15418e+08	8.24992e+07	1.30121e+08	9.07644e+07	1.03506e+08	1.05697e+08	1.15112e+08	1.16602e+08	9.27702e+07	1.19364e+08	1.01453e+08	9.59851e+07	1.15818e+08	1.18643e+08	1.35518e+08	1.57086e+08	2.87918e+08	1.47622e+08		2.40443e+08	9.39641e+07	4.40947e+08	4.31336e+06
	High	[K].ELAFPGSAQEVDRILENQK.[Q]	1xDeamidated [N/Q]	3.14526e-07	3	20	Psat0s4851g0160.1.cds; Psat0s5g0160.1.cds; Psat5g199920.1.cds	1	2145.08				1.68644e+07				1.90696e+07	1.81467e+07	1.40067e+07	1.5538e+07	2.06841e+07		1.60929e+07	1.54522e+07	1.42284e+07	1.77932e+07	1.63294e+07	1.57895e+07		1.37438e+07	1.85622e+07	1.85766e+07	2.1042e+07			1.7592e+07				4.34043e+06			1.38357e+07
	High	[K].EVDEEEEQGEEEINK.[Q]		1.61699e-06	1	95	Psat5g199920.1.cds	0	1805.76	1.36086e+06	1.04703e+06	1.80211e+06	1.93433e+06	2.53917e+06	2.26378e+06	2.43772e+06	1.54682e+06	3.02565e+06	2.40355e+06	2.02217e+06	2.39537e+06	1.46971e+06	3.05932e+06	3.93981e+06	2.82966e+06	3.23891e+06	3.51176e+06	2.97542e+06	2.72304e+06	3.66092e+06	1.81508e+06	1.06779e+06	2.0647e+06	2.42564e+06	1.29883e+06	3.19229e+06	2.82536e+06	4.37266e+06		5.49101e+06	9.2608e+06	7.72182e+06	2.19697e+06		1.49136e+06	1.75404e+06	2.71192e+06	4.67691e+06
	High	[K].EVDEEEEQGEEEINK.[Q]	1xDeamidated [Q8]	3.85979e-06	1	4	Psat5g199920.1.cds	0	1806.74										29985.7									52073.6		48402.1								68581.6				158095
	High	[K].EVDEEEEQGEEEINKQVQNYK.[A]		2.03531e-05	1	55	Psat5g199920.1.cds	1	2566.14	4.12856e+06	1.9666e+06	5.22585e+06	4.47878e+06	5.73593e+06	5.19859e+06	6.03733e+06	5.47195e+06	4.66033e+06	3.36411e+06	4.81537e+06	3.91989e+06	4.06917e+06	6.63706e+06	4.76809e+06	6.85022e+06	4.41162e+06	5.5929e+06	5.84875e+06	5.07071e+06	6.33803e+06	4.01774e+06	2.85276e+06	3.27271e+06	3.56776e+06	4.59427e+06	6.61962e+06	4.42883e+06	6.12654e+06	6.67144e+06	4.33307e+06	4.79321e+06	1.25074e+07	1.45541e+07
	High	[K].EVDEEEEQGEEEINKQVQNYK.[A]	1xDeamidated [N/Q]	0.00020787	1	6	Psat5g199920.1.cds	1	2567.13						100301	93369.5	159790				240477	51362.4	104206	147253		53955.2		264545	310527				57851.2		153447	82029.5	184933					377137	296730
	High	[K].FFEITPEK.[N]		0.00195077	3	2874	Psat0s4851g0160.1.cds; Psat5g199920.1.cds	0	1010.52	1.20958e+09	8.14888e+08	6.88473e+08	8.55035e+08	6.93373e+08	7.04237e+08	7.86867e+08	9.56525e+08	9.43445e+08	9.13798e+08	7.90333e+08	1.29832e+09	6.58218e+08	7.1755e+08	8.52983e+08	6.38024e+08	7.90961e+08	7.79609e+08	7.99594e+08	8.16687e+08	8.45601e+08	8.88504e+08	1.08086e+09	8.71724e+08	8.11389e+08	6.94521e+08	6.87754e+08	6.30841e+08	7.21001e+08	956987	1.83092e+07	2.76637e+06		8.08262e+07	1.09928e+09	2.08335e+09	2.48948e+09	2.06578e+09	5.72682e+07
	High	[K].FFEITPEKNPQLQDLDIFVNSVEIK.[E]		1.63846e-06	3	1830	Psat0s4851g0160.1.cds; Psat5g199920.1.cds	1	2963.54	6.71406e+08	5.0498e+08	4.97295e+08	5.54499e+08	4.0907e+08	4.22456e+08	5.76535e+08	5.58558e+08	4.34113e+08	4.1469e+08	5.25609e+08	7.92078e+08	5.13797e+08	3.7797e+08	4.57834e+08	6.14775e+08	3.09557e+08	5.59116e+08	5.29489e+08	2.85126e+08	5.44762e+08	6.45529e+08	6.82503e+08	6.34683e+08	3.62508e+08	4.58109e+08	7.86457e+08	2.6151e+08	3.09828e+08	3.1877e+08	4.22996e+07	4.8212e+07	3.07833e+08	5.51087e+08	1.52777e+08	2.741e+08	1.37805e+08
	High	[K].FFEITPEKNPQLQDLDIFVNSVEIK.[E]	1xDeamidated [N/Q]	8.27778e-05	3	94	Psat0s4851g0160.1.cds; Psat5g199920.1.cds	1	2964.52	2.70415e+06	2.11346e+06	2.2789e+06					3.34709e+06	2.67775e+06	2.30967e+06	3.23381e+06	4.05948e+06	3.19566e+06	2.03743e+06	2.13406e+06	2.64918e+06	2.2204e+06	6.1537e+07	3.29633e+06		3.56296e+06		5.08249e+06			3.11572e+06	4.62882e+06	2.56177e+06	3.31544e+06	1.66552e+07	1.25417e+08	1.03737e+07		831648				5.15525e+06
	High	[K].FFEITPEKNPQLQDLDIFVNSVEIK.[E]	2xDeamidated [N/Q]	2.91196e-05	3	112	Psat0s4851g0160.1.cds; Psat5g199920.1.cds	1	2965.51																														1.65902e+07	5.0369e+07	6.59604e+06
	High	[K].FFEITPEKNPQLQDLDIFVNSVEIK.[E]	3xDeamidated [Q11; N20; N/Q]	0.000207114	3	50	Psat0s4851g0160.1.cds; Psat5g199920.1.cds	1	2966.49	293630	32723.8	311606	22029	22515.5	96601.2			5316.45		13713.1			8725.62	15573.8	9312.5				3996.51		132226	155448	158819		18761.4	30546	5471.12	43996.4	1.88041e+07	1.89664e+07	2.00457e+06
	High	[K].FFEITPEKNPQLQDLDIFVNSVEIKEGSILLPHYNSR.[A]		1.12086e-08	3	1556	Psat0s4851g0160.1.cds; Psat5g199920.1.cds	2	4330.24	1.81274e+08	7.9771e+07	1.48083e+08	1.6935e+08	1.34145e+08	1.00046e+08	2.00263e+08	2.09841e+08	1.07901e+08	8.08377e+07	1.8289e+08	2.38214e+08	1.74447e+08	1.4404e+08	1.04515e+08	1.57795e+08	9.48222e+07	1.2056e+08	1.24454e+08	6.04194e+07	1.5249e+08	1.80393e+08	2.78873e+08	1.65982e+08	6.83179e+07	9.96561e+07	2.45131e+08	6.0885e+07	7.49916e+07	3.76181e+08	2.62284e+08	1.87727e+07	8.47051e+07	3.09232e+08	3.64945e+07
	High	[K].FFEITPEKNPQLQDLDIFVNSVEIKEGSILLPHYNSR.[A]	1xDeamidated [N/Q]	6.35004e-09	3	506	Psat0s4851g0160.1.cds; Psat5g199920.1.cds	2	4331.22	6.69563e+06	4.88868e+06	4.83307e+06	2.93413e+06	2.31786e+06	3.46e+06	5.12084e+06	4.71998e+06	3.8534e+06	2.31097e+06	4.60797e+06	8.53103e+06	4.47967e+06	9.26284e+06	5.46488e+06	3.66593e+06	2.4031e+06	1.10254e+06	3.81465e+06	3.15339e+06	1.17078e+07	3.79817e+06	6.83399e+06	2.47538e+06	2.00624e+06	4.64548e+06	8.60301e+06	2.60904e+06	4.75004e+06	2.28941e+07	5.38533e+06	4.09301e+07	5.21946e+06	3.40111e+07	3.02858e+06
	High	[K].FFEITPEKNPQLQDLDIFVNSVEIKEGSILLPHYNSR.[A]	2xDeamidated [N/Q]	8.53953e-08	3	130	Psat0s4851g0160.1.cds; Psat5g199920.1.cds	2	4332.21																														1.76623e+07	2.25088e+08	1.14854e+06
	High	[K].FFEITPEKNPQLQDLDIFVNSVEIKEGSILLPHYNSR.[A]	3xDeamidated [N35; N/Q]	4.95034e-07	3	154	Psat0s4851g0160.1.cds; Psat5g199920.1.cds	2	4333.19	491662	463565		976829		842517	354639		631970		553498		890654	297194	740872		716518				654577	708695	744800						743868	1.12769e+07	4.24099e+07	8.8806e+06
	High	[KR].GDFELVGQR.[N]		0.000755686	4	1602	Psat0s3959g0040.1.cds; Psat0s5g0160.1.cds; Psat5g199920.1.cds; Psat5g216000.1.cds	0	1020.51	1.14422e+09	1.22956e+09	9.55701e+08	9.15397e+08	8.90574e+08	8.61892e+08	1.01572e+09	1.01966e+09	1.11446e+09	1.07451e+09	1.00341e+09	1.29936e+09	8.57225e+08	9.09582e+08	1.07229e+09	9.68887e+08	8.09945e+08	1.0459e+09	1.20268e+09	1.26063e+09	1.06408e+09	1.15804e+09	8.61518e+08	1.13716e+09	1.07238e+09	1.02715e+09	9.8345e+08	8.67576e+08	9.7375e+08	250943	2.50688e+06	7.94952e+08	2.19146e+09	1.86846e+09	2.4881e+08				138619
	High	[KR].GDFELVGQR.[N]	1xDeamidated [Q8]	0.00859118	4	10	Psat0s3959g0040.1.cds; Psat0s5g0160.1.cds; Psat5g199920.1.cds; Psat5g216000.1.cds	0	1021.49	1.98609e+06	2.46943e+06	1.6033e+06	1.61698e+06	1.51651e+06	701794	4.57455e+06	4.5541e+06	5.75889e+06	6.32612e+06	4.70692e+06	4.7071e+06	2.65439e+06	3.28662e+06	2.76375e+06	2.29937e+06	9.06379e+06	9.64877e+06	1.07099e+07	1.78774e+07	8.82014e+06	1.03004e+07	6.2276e+06	9.66743e+06	1.32477e+07	5.626e+06	5.35886e+06	9.28682e+06	1.15618e+07				2.89117e+07		3.32068e+07	2.902e+06
	High	[K].GDFELVGQRNENQQEQR.[K]		5.55618e-06	1	51	Psat5g199920.1.cds	1	2046.96	1.98273e+06	888461	3.8123e+06	2.72822e+06	3.48322e+06	3.45728e+06	3.96245e+06	5.52426e+06	2.81767e+06	485662	3.1632e+06	1.35256e+06	3.41955e+06	6.39224e+06	2.523e+06	4.22844e+06	3.41537e+06	3.02741e+06	2.59459e+06	1.93616e+06	3.95065e+06	1.26652e+06	2.0498e+06	1.78365e+06	2.25899e+06	3.83962e+06	4.00476e+06	3.00729e+06	3.15952e+06		4.89114e+06	1.52015e+06			1.85931e+06	6.2755e+06	7.19339e+06	9.79493e+06	1.16438e+07
	High	[K].GDFELVGQRNENQQEQR.[K]	1xDeamidated [N/Q]	7.87452e-05	1	25	Psat5g199920.1.cds	1	2047.94	116119	300428			307134				264167	126419	110603	82194.6	144490		206126	409743		361208	179051		305262	162331	135257	137435	177532	609178	390854	237603	605492							631959	1.21093e+06	2.35944e+06	2.78399e+06
	High	[RK].GQIEELSK.[N]		0.0081038	4	1474	Psat0s4851g0160.1.cds; Psat5g199920.1.cds; Psat5g216000.1.cds	0	903.478	1.0749e+09	6.477e+08	9.99538e+08	8.70631e+08	7.29089e+08	9.10762e+08	1.12825e+09	1.00746e+09	8.55456e+08	9.24488e+08	1.02043e+09	1.07431e+09	7.91492e+08	8.68264e+08	9.28752e+08	8.62619e+08	1.08583e+09	1.11574e+09	1.19987e+09	1.19097e+09	1.13546e+09	9.62291e+08	9.68022e+08	9.63576e+08	8.19879e+08	8.94125e+08	9.23686e+08	7.23949e+08	7.39388e+08				66019.1		2.59875e+07	7.56625e+08	1.95228e+09	2.74398e+09	4.13636e+09	4.40088e+09
	High	[RK].GQIEELSK.[N]	1xDeamidated [Q2]	0.111493	4	12	Psat0s4851g0160.1.cds; Psat5g199920.1.cds; Psat5g216000.1.cds	0	904.462	1.97286e+06	1.62251e+06	2.10229e+06	1.98184e+06	2.06512e+06	1.33954e+06	6.3266e+06	6.0809e+06	5.40587e+06	7.47147e+06	5.88747e+06	4.98801e+06	3.53336e+06	4.23845e+06	4.32518e+06	2.57086e+06	1.28635e+07	1.32732e+07	1.12236e+07	24897487	1.06759e+07	8.52952e+06	6.71453e+06	8.58286e+06	1.12455e+07	7.17401e+06	6.5381e+06	1.57911e+07	1.4694e+07						1.52969e+07	2.77253e+07			4.68325e+07
	High	[RK].GQIEELSKNAK.[S]	1xDeamidated [N9]	0.000138213	4	26	Psat0s4851g0160.1.cds; Psat5g199920.1.cds; Psat5g216000.1.cds	1	1217.64	408999	458998	642427	181813	138207	508925	545044	547748	279794	362937	477879	444059	522554	256417	1.12354e+06	508643	676180	470806	526467	1.3948e+06	520289	395975	352668	138686	165225	198925	573863	666744	485150		1.76691e+06	1.58117e+06	673244			2.15614e+06	4.72648e+06	4.06948e+06
	High	[R].KEVDEEEEQGEEEINK.[Q]		3.28675e-11	1	201	Psat5g199920.1.cds	1	1933.85	2.1753e+07	2.3006e+07	2.9636e+07	2.97694e+07	3.14508e+07	2.87493e+07	3.31065e+07	2.47387e+07	3.25797e+07	3.18959e+07	2.75631e+07	2.61812e+07	2.48354e+07	3.90835e+07	4.40255e+07	4.00257e+07	3.25403e+07	4.09738e+07	3.79575e+07	3.66852e+07	3.85883e+07	2.72304e+07	1.41013e+07	2.79167e+07	2.61363e+07	2.97102e+07	4.19358e+07	3.90207e+07	4.01165e+07	1.04409e+06	3.59557e+07	2.75708e+07	1.69714e+07	794859			1.59309e+07	1.41369e+08	2.65553e+08	4.9065e+08
	High	[R].KEVDEEEEQGEEEINK.[Q]	1xDeamidated [N/Q]	2.30047e-11	1	29	Psat5g199920.1.cds	1	1934.83	344704	253183	343918	341596	85588.3	259646		296925	528035		382314	39243.1		755244		80124.6		553330	185937	266866	96392.1	329146		46568.9	261908	132641	525528	830301	168057			861315	391455	96937.5			1.80033e+06	2.52905e+06
	High	[R].KEVDEEEEQGEEEINKQVQNYK.[A]		9.21307e-11	1	184	Psat5g199920.1.cds	2	2694.24	3.31428e+07	2.92455e+07	5.12614e+07	4.68159e+07	6.41311e+07	5.00997e+07	7.12603e+07	5.05937e+07	4.81931e+07	3.68553e+07	4.57116e+07	3.33755e+07	4.65798e+07	7.95557e+07	5.5202e+07	7.02496e+07	6.1516e+07	4.71689e+07	5.60248e+07	6.15257e+07	6.22384e+07	3.22989e+07	2.48236e+07	3.58813e+07	3.52217e+07	7.0139e+07	6.36039e+07	6.33543e+07	7.65647e+07	1.96287e+07	1.45532e+07	1.4232e+07	8.12057e+07	1.12031e+08	1.20393e+08	8.67877e+07	2.18178e+07
	High	[R].KEVDEEEEQGEEEINKQVQNYK.[A]	1xDeamidated [N/Q]	9.41822e-11	1	90	Psat5g199920.1.cds	2	2695.22	140718	199078	712659	344149	1.12164e+06	727346	1.59463e+06	798377	1.5484e+06	1.55791e+06	1.23682e+06	212380	658673	1.15895e+06	832192	520138	2.62964e+06	2.03568e+06	2.37325e+06	1.98507e+06	1.67413e+06	1.12426e+06	689292	527582	1.45981e+06	3.72931e+06	731880	3.99014e+06	4.37148e+06	201677		4.74767e+06	4.29918e+06	7.49425e+06	5.65637e+06	5.37936e+06	975974
	High	[R].KEVDEEEEQGEEEINKQVQNYK.[A]	2xDeamidated [Q9; Q17]	0.000260885	1	1	Psat5g199920.1.cds	2	2696.21
	High	[K].KSVSSESEPFNLR.[S]		3.90275e-07	3	276	Psat0s4851g0160.1.cds; Psat5g199920.1.cds	1	1479.74	1.27891e+08	1.25548e+08	1.6418e+08	1.36679e+08	1.6344e+08	1.74511e+08	1.26771e+08	1.30648e+08	1.67466e+08	1.80072e+08	1.47504e+08	1.26286e+08	1.12493e+08	2.51537e+08	2.10718e+08	1.58691e+08	1.88156e+08	1.43136e+08	1.61937e+08	2.76311e+08	1.86742e+08	1.40313e+08	9.08929e+07	1.5365e+08	1.68438e+08	1.70826e+08	1.88557e+08	1.90632e+08	2.04166e+08	2.6982e+06	1.9725e+08	2.39385e+08	1.9052e+08	1.82005e+08	3.7011e+08	3.55479e+08	2.21159e+08	397009	584582
	High	[K].KSVSSESEPFNLR.[S]	1xDeamidated [N11]	0.000359257	3	2	Psat0s4851g0160.1.cds; Psat5g199920.1.cds	1	1480.73																																		930910
	High	[R].ILENQKQSHFTDAQPQQR.[E]		0.0379228	1	1	Psat5g199920.1.cds	1	2168.08
	High	[R].ILENQKQSHFTDAQPQQR.[E]	1xDeamidated [N/Q]	0.000218984	1	21	Psat5g199920.1.cds	1	2169.07	28562	50935	47611.6	30481.6	74139.6	65189.1	54984.9	38092.8	39684.7	38192	43038.4	25206.5	28714.6	60330.2	66975.8	58820.3	71754.9	45226.3	51742.7	94845.8	67363.9	21498.8	33874.3	41569.4	60512.4	76037.7	33049.4	80873.1	49699.5							96155.1	178929	294234	427705	974879
	High	[K].LPAGTIAYLVNR.[D]		8.46381e-06	8	479	Psat0s4851g0160.1.cds; Psat0s5g0160.1.cds; Psat0s7016g0040.1.cds; Psat5g199920.1.cds; Psat0s3779g0080.1.cds; Psat5g216000.1.cds	0	1287.74	1.32209e+08	1.32563e+08	9.42433e+07	1.04316e+08	9.0028e+07	8.48522e+07	1.0151e+08	7.50211e+07	1.09915e+08	1.30254e+08	8.8834e+07	1.45572e+08	7.41587e+07	1.06643e+08	1.3313e+08	1.26372e+08	1.01036e+08	1.76952e+08	1.37528e+08	1.91343e+08	1.21585e+08	1.31711e+08	8.66857e+07	1.4029e+08	1.08263e+08	9.24004e+07	1.277e+08	1.16313e+08	1.29045e+08			876273	5.87102e+07	1.46858e+08	3.16376e+08	2.42717e+08	7.38392e+07	1.67355e+07
	High	[K].LPAGTIAYLVNR.[D]	1xDeamidated [N11]	4.31717e-05	8	12	Psat0s4851g0160.1.cds; Psat0s5g0160.1.cds; Psat0s7016g0040.1.cds; Psat5g199920.1.cds; Psat0s3779g0080.1.cds; Psat5g216000.1.cds	0	1288.73																		360422		676611	360011			338020	240539			291793	355738					1.8731e+06	1.69621e+06	938649
	High	[K].LPAGTIAYLVNRDDNEELR.[V]		7.0103e-06	4	1190	Psat0s5g0160.1.cds; Psat0s7016g0040.1.cds; Psat5g199920.1.cds	1	2159.11	5.7743e+08	6.91977e+08	4.95701e+08	4.86854e+08	4.97734e+08	4.7678e+08	5.48611e+08	4.32001e+08	5.90461e+08	6.16569e+08	5.25371e+08	6.53426e+08	4.38326e+08	5.56891e+08	7.62601e+08	6.75108e+08	5.10489e+08	8.2991e+08	5.78723e+08	7.98787e+08	7.36904e+08	6.29734e+08	4.3372e+08	6.53951e+08	5.29989e+08	6.23861e+08	7.86382e+08	5.45948e+08	6.06586e+08	3.02698e+08	1.02359e+08	1.38871e+06	2.10116e+06		1.25278e+08	1.6465e+09	1.99649e+09	2.55538e+09	1.75881e+07
	High	[K].LPAGTIAYLVNRDDNEELR.[V]	1xDeamidated [N]	7.52068e-07	4	424	Psat0s5g0160.1.cds; Psat0s7016g0040.1.cds; Psat5g199920.1.cds	1	2160.09	2.06167e+08	1.41865e+08	4.96784e+07	1.29255e+08	1.89083e+08	1.33722e+08	2.0048e+08	1.26269e+08	1.46078e+08	1.60733e+08	1.58679e+08	2.00407e+08	7.2433e+07	2.32977e+08	2.8521e+08	2.37654e+08	1.42276e+08	3.01439e+08	2.21374e+08	4.09397e+08	2.43848e+08	2.1532e+08	2.04134e+08	1.57172e+08	1.90203e+08	2.08906e+08	2.78653e+08	1.41448e+08	1.84242e+08	1.41372e+08	2.23249e+07		2.09432e+06	1.02207e+06	231643	3.03601e+07	4.19902e+06	1.67144e+09	1.85535e+09	6.38045e+07
	High	[K].LPAGTIAYLVNRDDNEELR.[V]	2xDeamidated [N11; N15]	5.4575e-05	4	16	Psat0s5g0160.1.cds; Psat0s7016g0040.1.cds; Psat5g199920.1.cds	1	2161.08	175652	151297		76062.9		97901.6	193203	331180	79983	148884	128023	132671	31032.2	666540		224392	130348	263828	181482	638675	176516	179845	508573	135640	198771	1.50924e+06	252107	732165	222472										2.1839e+06	3.83995e+06
	High	[K].LSSGDVFVIPAGHPVAVK.[A]		1.3621e-07	3	1704	Psat0s4851g0160.1.cds; Psat5g199920.1.cds	0	1793	6.1078e+08	4.78713e+08	5.08517e+08	5.74865e+08	5.3034e+08	5.04868e+08	6.71493e+08	6.37752e+08	4.61623e+08	3.77931e+08	5.18208e+08	6.36344e+08	4.50593e+08	4.59289e+08	4.73832e+08	6.48856e+08	4.04632e+08	7.33888e+08	6.44835e+08	5.39509e+08	5.7331e+08	6.32476e+08	5.83281e+08	6.37077e+08	4.85136e+08	4.04425e+08	6.12608e+08	3.95631e+08	4.2601e+08	1.14612e+08	6.87458e+08	2.76233e+08	3.16081e+07	4.74327e+08	1.30452e+09	9.73742e+08	9.28249e+07
	High	[K].LSSGDVFVIPAGHPVAVKASSNLDLLGFGINAENNQR.[N]	2xDeamidated [N22; N31]	0.0817309	3	1	Psat0s4851g0160.1.cds; Psat5g199920.1.cds	1	3808.95	188907	200782	171219	210074				238890	197072	186123		312471	291630			209014	197380		179347	140938		129475			130355	213079	208088	214469	5892.09				331798
	High	[R].NENQQEQR.[K]		0.003119	3	162	Psat0s4851g0160.1.cds; Psat5g199920.1.cds	0	1045.47	3.6928e+06	3.35049e+06	2.80155e+06	3.49118e+06	3.7064e+06	1.64369e+06	4.89853e+06	3.18313e+06	2.79705e+06	3.92976e+06	3.34811e+06	3.87323e+06	3.0765e+06	3.52392e+06	4.99709e+06	4.8926e+06	4.00041e+06	5.74082e+06	5.00935e+06	2.98781e+06	4.32145e+06	2.83428e+06	2.80422e+06	3.60141e+06	5.1392e+06	4.95946e+06	3.93212e+06	4.96494e+06	3.4289e+06			776773	9.10798e+06	1.21927e+07	1.03631e+07
	High	[R].NENQQEQR.[K]	1xDeamidated [Q]	0.0102703	3	14	Psat0s4851g0160.1.cds; Psat5g199920.1.cds	0	1046.45	86792.6	113574	29370.2	61070.6	71663.5		125192	86270.9		158992		79302.3	68592.6	110241	114434	115190	214030	277160	287021	304586	193036	129851	126907	175614	388887	190948	112124	479634	242320			540753	642682	988657	373518	116678
	High	[R].NENQQEQR.[K]	2xDeamidated [N/Q]	0.0267531	3	5	Psat0s4851g0160.1.cds; Psat5g199920.1.cds	0	1047.43	168719	206977	75111.9	94244.6	97744.7	110286	94822.9	82860.9	112126	187820	52350.3	134908	146996	190252	212097	136687	130606	209656	47933.6	40334.6	111182	129854	92151.9	192832	248700	169787	161385	426193	207609				215069			273847
	High	[R].NENQQEQRKEVDEEEEQGEEEINK.[Q]		1.37417e-06	1	110	Psat5g199920.1.cds	2	2960.3	4.09033e+06	3.65925e+06	1.33664e+07	8.09494e+06	1.15593e+07	1.04789e+07	1.45927e+07	1.28145e+07	1.03244e+07	7.01657e+06	1.04653e+07	4.56372e+06	8.84509e+06	1.96719e+07	1.21989e+07	1.54243e+07	1.38387e+07	9.4785e+06	1.12962e+07	8.61581e+06	1.25758e+07	3.52927e+06	4.14918e+06	3.76382e+06	6.85379e+06	1.66338e+07	1.32303e+07	1.34234e+07	1.71639e+07				2.14033e+06	8.79364e+06	2.41832e+07	3.2222e+07	2.41207e+07	2.82203e+07	4.89839e+06
	High	[R].NENQQEQRKEVDEEEEQGEEEINK.[Q]	1xDeamidated [N/Q]	0.00019105	1	47	Psat5g199920.1.cds	2	2961.28	272751	104001	213538	128073	238139	471814	251848	269489	234839	300546	1.0511e+06	280635	222155	134631	102851	328453	111388	483866	830801	423186	733424	228008	121509	148382	117644	150731	527806	251697	229765					531928	894993	3.07272e+06	685380	4.68596e+06	680725
	High	[R].NFLAGDEDNVISQIQRPVK.[E]		1.50395e-09	2	1194	Psat0s4851g0160.1.cds; Psat5g199920.1.cds	0	2143.11	1.38961e+09	1.13514e+09	1.07543e+09	1.08226e+09	1.34309e+09	1.31508e+09	1.52539e+09	1.28358e+09	1.47605e+09	1.39877e+09	1.33127e+09	1.46867e+09	1.17646e+09	1.91107e+09	1.67568e+09	1.53241e+09	1.4871e+09	1.66877e+09	1.54335e+09	1.89149e+09	1.71842e+09	1.43603e+09	1.20277e+09	1.36513e+09	1.23499e+09	1.47154e+09	1.74717e+09	1.66678e+09	1.77399e+09	2.01529e+09	6.86103e+08	2.45085e+08	3.57547e+09	3.95898e+09	1.88718e+09	8.49328e+07	1.08675e+08	1.98291e+08	1.12459e+08
	High	[R].NFLAGDEDNVISQIQRPVK.[E]	1xDeamidated [N/Q]	1.07256e-08	2	2045	Psat0s4851g0160.1.cds; Psat5g199920.1.cds	0	2144.1	3.42959e+09	3.87348e+09	3.62344e+09	3.69568e+09	3.34682e+09	3.20936e+09	3.45169e+09	3.67964e+09	3.67413e+09	3.18001e+09	3.41205e+09	3.84585e+09	3.72545e+09	2.14843e+09	2.8492e+09	3.38384e+09	2.87648e+09	3.52584e+09	3.52557e+09	1.28272e+09	3.24526e+09	3.84754e+09	3.07667e+09	3.80096e+09	3.07844e+09	2.91487e+09	3.4415e+09	2.37268e+09	3.05418e+09	2.86643e+09	1.75964e+08	2.99869e+09	5.43153e+09	4.47724e+09	5.21419e+08	1.47611e+08	1.55944e+08	8.31997e+07	3.70364e+06
[truncated: 30,412 more rows]
[truncated: 29 more columns]

## Sheet: Table S2 - Lipids
Table S2. Differentially abundant lipids.
[truncated: 252 more rows]

## Sheet: Table S3 - Metabolites
Table S3. Differentially abundant metabolites.
[truncated: 101 more rows]
